# Supplementary material for: Beta traveling waves in monkey frontal and parietal areas encode recent reward history
Source: Nat Commun. 2023 Sep 5;14:5428. doi: 10.1038/s41467-023-41125-9 (PMC10480436; doi:10.1038/s41467-023-41125-9)
Supplement: Supplementary file 6 — Source Data [file 41467_2023_41125_MOESM6_ESM.zip]

Archive with 2 entries (2 files):
- Source Data/Source Data Main Figures.xlsx
- Source Data/Source Data Supplementary Figures.xlsx
