# Supplementary material for: Beta traveling waves in monkey frontal and parietal areas encode recent reward history
Source: Nat Commun. 2023 Sep 5;14:5428. doi: 10.1038/s41467-023-41125-9 (PMC10480436; doi:10.1038/s41467-023-41125-9)
Supplement: Supplementary file 6 — Source Data [file 41467_2023_41125_MOESM6_ESM.zip › Source Data/Source Data Main Figures.xlsx]

## Sheet: Fig1
Fixation Period (left panel)						Delay Period (right panel)
Monkey	Pre-Reward	Expected Value	Average licking rate			Monkey	Pre-Reward	Expected Value	Average licking rate
Mc	0	0	0.220905			Mc	0	0	0.153543
Mc	0	0.125	0.175665			Mc	0	0.125	0.170075
Mc	0	0.25	0.220408			Mc	0	0.25	0.183849
Mc	0	0.375	0.248081			Mc	0	0.375	0.225235
Mc	0	0.5	0.207438			Mc	0	0.5	0.193182
Mc	0	0.75	0.262407			Mc	0	0.75	0.299372
Mc	0	1	0.215869			Mc	0	1	0.341459
Mc	1	0	0.0519189			Mc	1	0	0.316803
Mc	1	0.125	0.0397318			Mc	1	0.125	0.335948
Mc	1	0.25	0.0387773			Mc	1	0.25	0.34349
Mc	1	0.375	0.0429658			Mc	1	0.375	0.351753
Mc	1	0.5	0.0350132			Mc	1	0.5	0.365165
Mc	1	0.75	0.0510042			Mc	1	0.75	0.515669
Mc	1	1	0.0343225			Mc	1	1	0.604321
Mj	0	0	0.220905			Mj	0	0	0.153543
Mj	0	0.125	0.175665			Mj	0	0.125	0.170075
Mj	0	0.25	0.220408			Mj	0	0.25	0.183849
Mj	0	0.375	0.248081			Mj	0	0.375	0.225235
Mj	0	0.5	0.207438			Mj	0	0.5	0.193182
Mj	0	0.75	0.262407			Mj	0	0.75	0.299372
Mj	0	1	0.215869			Mj	0	1	0.341459
Mj	1	0	0.0519189			Mj	1	0	0.316803
Mj	1	0.125	0.0397318			Mj	1	0.125	0.335948
Mj	1	0.25	0.0387773			Mj	1	0.25	0.34349
Mj	1	0.375	0.0429658			Mj	1	0.375	0.351753
Mj	1	0.5	0.0350132			Mj	1	0.5	0.365165
Mj	1	0.75	0.0510042			Mj	1	0.75	0.515669
Mj	1	1	0.0343225			Mj	1	1	0.604321

## Sheet: Fig2.B
Top Panel						Middle Panel			Lower Panel
Time (ms)	raw lfp_1	raw lfp_3	raw lfp_5		Time (ms)	raw lfp_1	raw lfp_3	raw lfp_5	Oscillation_1	Oscillation_2	Oscillation_3	Oscillation_4	Oscillation_5
-1065	275.338	138.006	227.86		-265	-42.9744	-54.4528	-70.434	-0.0288894	-0.028973	-0.0116428	-0.0320761	-0.028973
-1060	128.502	167.76	229.999		-260	-73.2524	-110.147	-114.22	0.0107556	-0.011645	-0.0203812	-0.00499033	-0.011645
-1055	41.4826	73.5844	79.001		-255	37.1582	-164.064	-153.281	0.0437573	0.0169767	-0.0108723	0.0277287	0.0169767
-1050	-24.2975	-31.6674	-75.3685		-250	-6.33302	-242.511	-190.694	0.0413961	0.0326821	0.00768561	0.0382984	0.0326821
-1045	19.706	59.9585	-85.3986		-245	62.0742	-92.8399	-62.9858	0.00358524	0.0210464	0.0184947	0.0166628	0.0210464
-1040	-56.2487	10.6783	-205.327		-240	78.7894	6.76896	-14.9911	-0.0393825	-0.00939126	0.0123285	-0.0200521	-0.00939126
-1035	-105.513	-113.374	-315.126		-235	124.941	3.39185	-10.0383	-0.0511461	-0.0333133	-0.00453853	-0.0411087	-0.0333133
-1030	-38.7942	23.8362	-170.699		-230	97.4012	118.051	26.804	-0.0201012	-0.0297711	-0.0164994	-0.0279915	-0.0297711
-1025	51.8527	177.513	33.2943		-225	38.9524	62.8507	48.763	0.02944	-0.000555612	-0.0129574	0.00929134	-0.000555612
-1020	254.354	246.016	199.04		-220	50.2317	85.1212	23.2387	0.0562957	0.0303425	0.00226899	0.0398093	0.0303425
-1015	348.344	254.852	294.625		-215	118.24	216.158	34.3985	0.0367444	0.0365188	0.0148398	0.0374752	0.0365188
-1010	300.103	255.09	332.184		-210	103.42	253.906	28.536	-0.0145608	0.0117981	0.0132512	0.00342468	0.0117981
-1005	266.684	246.484	248.611		-205	7.78599	124.44	-72.3587	-0.0555088	-0.0237491	-0.000682025	-0.0342548	-0.0237491
-1000	204.36	103.526	122.406		-200	63.605	62.9389	-60.3827	-0.0512081	-0.0401719	-0.0137396	-0.0437878	-0.0401719
-995	142.299	178.6	162.407		-195	153.797	226.05	120.06	-0.00377785	-0.0229826	-0.0136807	-0.0166215	-0.0229826
-990	104.988	142.534	153.964		-190	127.771	208.658	135.446	0.0482363	0.0140552	-0.000607953	0.0249026	0.0140552
-985	69.6567	-23.634	18.5916		-185	46.1756	60.6815	0.213641	0.0612953	0.0399904	0.013161	0.0459954	0.0399904
-980	4.88876	35.5817	-30.9956		-180	21.9297	77.1101	47.7919	0.0234287	0.0326691	0.0145741	0.0286966	0.0326691
-975	62.26	110.337	66.6663		-175	-104.13	121.207	53.7205	-0.0348738	-0.0022734	0.00206397	-0.0127645	-0.0022734
-970	96.1502	74.4373	68.0239		-170	-160.842	-32.2596	-113.167	-0.0652958	-0.0357512	-0.0128262	-0.0437158	-0.0357512
-965	89.4739	1.11414	21.7334		-165	-29.4105	-54.3468	-144.019	-0.0418829	-0.0395565	-0.0160311	-0.0381664	-0.0395565
-960	39.0615	-16.9513	66.2619		-160	129.333	104.617	19.3473	0.0167617	-0.010231	-0.00409744	-0.000738052	-0.010231
-955	-0.809447	13.3879	82.2345		-155	192.249	111.035	87.3123	0.0623008	0.0278064	0.0122948	0.037189	0.0278064
-950	83.1799	-35.0507	74.7012		-150	189.114	20.1772	95.4133	0.0566615	0.0426949	0.0178925	0.0438985	0.0426949
-945	170.609	70.9652	133.658		-145	8.68991	-77.9001	47.783	0.00398243	0.0219433	0.00695195	0.0139892	0.0219433
-940	240.35	143.379	144.082		-140	12.6116	93.1887	225.193	-0.0523923	-0.0170459	-0.0110801	-0.0272455	-0.0170459
-935	191.289	14.5753	95.8158		-135	119.166	249.288	365.827	-0.0657206	-0.0416442	-0.0197699	-0.0452889	-0.0416442
-930	172.173	6.58746	145.212		-130	245.755	333.644	375.226	-0.024774	-0.031433	-0.0106252	-0.0254299	-0.031433
-925	143.099	119.42	232.876		-125	286.98	310.319	331.01	0.0366677	0.00476885	0.00877821	0.015174	0.00476885
-920	27.0776	154.146	146.507		-120	60.5099	109.015	92.5717	0.0677964	0.0365509	0.0211315	0.0423504	0.0365509
-915	-75.9285	3.70759	9.03312		-115	-134.696	-105.628	-109.387	0.0429649	0.0375777	0.0148464	0.0337983	0.0375777
-910	-28.4859	73.0998	87.6673		-110	-122.37	-20.9782	-45.811	-0.0170894	0.00751454	-0.00518191	-0.002514	0.00751454
-905	126.075	132.152	129.513		-105	-85.4399	81.1025	37.0164	-0.0626252	-0.0281282	-0.0214229	-0.0356983	-0.0281282
-900	122.12	48.8773	49.9242		-100	-106.787	-148.642	-167.454	-0.056267	-0.0397373	-0.0191156	-0.0383189	-0.0397373
-895	61.7759	21.425	-37.6043		-95	-112.036	-168.707	-222.055	-0.00381857	-0.0183182	0.000354174	-0.0091915	-0.0183182
-890	30.4135	-82.7886	-95.5905		-90	12.4731	-121.225	-141.008	0.0509948	0.017541	0.0201997	0.0264332	0.017541
-885	50.5791	-157.132	-137.257		-85	132.73	-45.9918	-11.6058	0.0631213	0.0378479	0.022796	0.0388054	0.0378479
-880	-3.1336	-129.06	-143.773		-80	45.2364	-11.5489	-46.234	0.0233745	0.0264093	0.00535547	0.018638	0.0264093
-875	-3.87233	-50.2829	-104.84		-75	37.1346	-183.063	-134.437	-0.0346151	-0.00621845	-0.0172423	-0.0159472	-0.00621845
-870	81.9532	-18.5772	-38.3447		-70	-12.0451	37.1801	65.059	-0.0629423	-0.0324194	-0.025243	-0.0356617	-0.0324194
-865	161.004	42.9595	119.134		-65	39.098	102.187	161.984	-0.0391711	-0.0309929	-0.011357	-0.0249534	-0.0309929
-860	299.998	236.798	417.485		-60	65.9783	-5.63283	68.7573	0.0158304	-0.00437516	0.012628	0.00568594	-0.00437516
-855	427.979	354.738	492.711		-55	32.2692	-3.67634	35.6256	0.0561954	0.0244383	0.0259419	0.0297823	0.0244383
-850	275.743	254.465	327.303		-50	13.5353	4.7041	101.853	0.0494576	0.03182	0.0169207	0.0278107	0.03182
-845	111.026	123.805	173.493		-45	65.2601	-27.8909	38.467	0.00277604	0.0129687	-0.00674417	0.0030874	0.0129687
-840	20.542	14.0347	43.6472		-40	5.81967	-86.7144	-86.6323	-0.0442903	-0.0151955	-0.0246272	-0.0223735	-0.0151955
-835	-75.1762	-119.793	-129.828		-35	-33.1368	6.0924	-49.7506	-0.0534037	-0.0292019	-0.0213138	-0.0274414	-0.0292019
-830	-218.452	-223.543	-267.154		-30	-33.6125	-92.4563	-110.233	-0.0188123	-0.0186732	0.000236544	-0.00948479	-0.0186732
-825	-370.384	-163.849	-266.505		-25	-144.39	-263.832	-244.575	0.0293135	0.00606906	0.0213558	0.0147309	0.00606906
-820	-360.039	-182.432	-314.292		-20	-123.093	-69.8714	-21.9668	0.0511964	0.0239326	0.0239466	0.0245522	0.0239326
-815	-276.464	-236.2	-373.408		-15	-16.344	161.708	208.302	0.0304643	0.0210996	0.00609888	0.0131098	0.0210996
-810	-317.231	-191.439	-315.047		-10	42.1156	81.8795	79.3167	-0.0136476	0.00169601	-0.0165199	-0.00801487	0.00169601
-805	-227.85	-164.02	-228.803		-5	14.219	61.5261	25.0841	-0.0439555	-0.0171351	-0.0244971	-0.0201642	-0.0171351
-800	-5.61077	-174.944	-158.638		0	107.779	133.34	87.8478	-0.0367683	-0.0203891	-0.0114612	-0.0140809	-0.0203891
-795	151.807	-31.5111	86.1431		5	130.719	-46.7532	-58.1545	-0.000447903	-0.00717561	0.0107915	0.00306446	-0.00717561
-790	131.626	148.362	224.757		10	39.9221	-156.669	-178.376	0.0334867	0.0100622	0.0229902	0.0154076	0.0100622
-785	53.5445	88.787	195.274		15	-21.6333	-52.9674	-90.0105	0.0377225	0.0171544	0.0151998	0.0129615	0.0171544
-780	56.8541	55.0243	137.602		20	-71.3743	-70.3436	-110.983	0.0112185	0.00988987	-0.00500773	-0.000282216	0.00988987
-775	23.6191	85.5436	108.243		25	-281.91	-401.012	-351.17	-0.0219207	-0.00388932	-0.0198114	-0.0113132	-0.00388932
-770	-34.9905	62.9119	67.4846		30	-201.273	-308.558	-207.771	-0.0342192	-0.0123476	-0.0169483	-0.0106178	-0.0123476
-765	-49.1373	-42.7647	-64.1288		35	-98.1706	-42.7216	29.6328	-0.0176885	-0.00984589	1.59647e-05	-0.000394464	-0.00984589
-760	-31.6985	-49.2618	-60.7477		40	-44.8353	-12.6981	45.6291	0.0113095	-0.000466272	0.0156493	0.00863808	-0.000466272
-755	-122.911	-6.44307	-93.2538		45	159.013	155.22	186.397	0.0278175	0.00708376	0.0167108	0.00803334	0.00708376
-750	-174.413	-101.667	-170.915		50	17.7845	151.058	162.145	0.0197785	0.00749818	0.00349187	-0.000563588	0.00749818
-745	-201.94	-219.371	-146.919		55	-119.894	-159.138	-105.199	-0.00325571	0.00246952	-0.0113751	-0.00775541	0.00246952
-740	-269.263	-167.698	-98.6358		60	-117.069	-208.852	-215.49	-0.0204018	-0.00245097	-0.0148795	-0.0061187	-0.00245097
-735	-139.814	-104.683	-42.3283		65	-206.763	33.9304	-62.94	-0.0182499	-0.00364067	-0.00512527	0.00240243	-0.00364067
-730	-49.6549	-56.8123	76.8459		70	-336.152	-79.7667	-201.188	-0.00135454	-0.00202035	0.00787776	0.00862305	-0.00202035
-725	72.5473	93.6592	183.822		75	-271.913	-246.115	-320.269	0.0137968	-0.000657049	0.0121769	0.00555278	-0.000657049
-720	52.5828	91.5733	149.52		80	-135.733	-9.36009	-99.0459	0.0144919	-0.000745109	0.00489112	-0.00424897	-0.000745109
-715	-59.5047	-9.32344	17.7853		85	55.7049	269.905	197.862	0.00246949	-0.000567306	-0.00588489	-0.0108298	-0.000567306
-710	-123.778	-40.7754	-42.3468		90	183.092	257.552	193.671	-0.00941164	0.00166223	-0.0095299	-0.00668057	0.00166223
-705	-178.752	-34.4023	-23.1128		95	193.683	155.795	123.802	-0.0101988	0.0046558	-0.00321844	0.0052795	0.0046558
-700	-70.7612	49.6609	62.3552		100	83.6708	214.873	116.702	-0.000821825	0.00464817	0.00580207	0.0137022	0.00464817
-695	7.05923	67.9219	152.424		105	-100.438	26.171	-111.384	0.00798373	-0.000361959	0.00789326	0.00948134	-0.000361959
-690	60.1647	92.4986	228.962		110	-91.0749	-0.430666	-130.66	0.00700232	-0.0072168	0.000902487	-0.00486107	-0.0072168
-685	33.4296	53.0746	170.253		115	-42.7863	204.709	21.0845	-0.00227287	-0.0093685	-0.00760292	-0.0164458	-0.0093685
-680	58.5278	5.87299	125.929		120	-1.67819	95.3652	-36.0856	-0.00946516	-0.00307395	-0.0080549	-0.0136044	-0.00307395
-675	47.6854	69.0142	144.618		125	-3.42588	-68.5687	-146.728	-0.00613262	0.00779567	0.0010268	0.00264259	0.00779567
-670	10.5584	59.864	83.0371		130	55.3196	145.121	50.376	0.0052246	0.0138035	0.0107935	0.0182893	0.0138035
-665	-67.8816	-35.6803	-26.3929		135	66.707	218.307	182.749	0.013071	0.00815869	0.0104563	0.018457	0.00815869
-660	-160.309	-6.43348	-45.0342
-655	-67.749	14.1892	-3.60129
-650	-114.196	-169.943	-151.319
-645	-145.599	-200.438	-149.692
-640	-48.9324	-33.4879	3.33872
-635	-49.2987	-91.5892	-15.2768
-630	-105.338	-67.2971	-26.5397
-625	-8.49754	82.0298	92.3163
-620	149.821	126.105	150.375
-615	158.789	93.9461	114.888
-610	163.925	140.951	225.716
-605	141.118	174.776	263.92
-600	176.937	234.26	307.204
-595	116.958	231.557	299.906
-590	-89.3505	118.696	130.132
-585	-101.687	-26.0194	-1.65161
-580	-28.7992	22.6009	2.28004
-575	-96.2475	89.3232	106.718
-570	12.4569	116.256	121.883
-565	94.8823	62.4646	66.9313
-560	54.04	153.268	167.721
-555	28.9946	136.41	102.981
-550	-41.0896	-13.2282	-5.03974
-545	-0.141679	19.1096	22.5192
-540	38.8853	54.335	96.616
-535	40.6409	66.4998	124.48
-530	-51.9957	102.891	48.289
-525	-54.4632	135.221	48.0493
-520	-55.2677	44.1312	-25.9312
-515	-41.7792	4.95184	-59.576
-510	-25.1657	105.1	-7.03686
-505	-15.9951	88.3756	9.23522
-500	25.1829	73.8368	-27.4198
-495	185.769	58.5696	71.9483
-490	208.043	86.3069	177.487
-485	44.5358	32.6978	90.4119
-480	-10.5144	110.322	79.9372
-475	2.39365	158.439	153.139
-470	15.6333	-19.0317	78.8243
-465	14.4693	-55.7334	46.5107
-460	30.3575	34.104	125.16
-455	144.22	91.4439	110.883
-450	79.1165	44.6265	2.47083
-445	47.9752	69.0974	35.4919
-440	113.002	73.7594	35.4674
-435	16.9516	-72.6402	-110.145
-430	-91.1957	-121.146	-140.981
-425	-216.543	-161.187	-138.92
-420	-282.682	-265.809	-254.117
-415	-136.929	-199.549	-170.135
-410	-1.58254	-95.5262	-85.1736
-405	50.146	-101.756	-90.4072
-400	-2.48243	-78.2094	-44.1707
-395	10.7924	4.27144	71.0304
-390	29.7754	-8.42507	42.086
-385	-44.9689	-111.876	-86.4076
-380	-92.4821	-178.628	-125.611
-375	-87.9819	-83.9781	-132.351
-370	10.3733	-16.933	-75.5751
-365	13.1493	-40.8207	-102.315
-360	-72.1337	-42.2208	-77.6669
-355	-75.4706	-62.105	-51.3416
-350	51.1081	-93.0208	-40.5795
-345	54.0564	-48.762	24.6828
-340	71.7413	28.1947	89.6007
-335	61.4224	-85.405	-3.79551
-330	88.7134	-105.491	77.7685
-325	310.037	190.883	345.353
-320	387.888	339.085	387.738
-315	271.764	278.939	295.553
-310	112.08	152.052	112.168
-305	-64.2902	-27.5196	-108.081
-300	-172.164	-258.471	-306.394
-295	-121.25	-291.114	-284.194
-290	-11.6652	-159.976	-136.134
-285	105.04	-118.029	-84.7423
-280	139.358	-42.2912	29.2056
-275	99.6352	33.3553	113.546
-270	95.0383	38.1772	62.7048
-265	-42.9744	-54.4528	-70.434
-260	-73.2524	-110.147	-114.22
-255	37.1582	-164.064	-153.281
-250	-6.33302	-242.511	-190.694
-245	62.0742	-92.8399	-62.9858
-240	78.7894	6.76896	-14.9911
-235	124.941	3.39185	-10.0383
-230	97.4012	118.051	26.804
-225	38.9524	62.8507	48.763
-220	50.2317	85.1212	23.2387
-215	118.24	216.158	34.3985
-210	103.42	253.906	28.536
-205	7.78599	124.44	-72.3587
-200	63.605	62.9389	-60.3827
-195	153.797	226.05	120.06
-190	127.771	208.658	135.446
-185	46.1756	60.6815	0.213641
-180	21.9297	77.1101	47.7919
-175	-104.13	121.207	53.7205
-170	-160.842	-32.2596	-113.167
-165	-29.4105	-54.3468	-144.019
-160	129.333	104.617	19.3473
-155	192.249	111.035	87.3123
-150	189.114	20.1772	95.4133
-145	8.68991	-77.9001	47.783
-140	12.6116	93.1887	225.193
-135	119.166	249.288	365.827
-130	245.755	333.644	375.226
-125	286.98	310.319	331.01
-120	60.5099	109.015	92.5717
-115	-134.696	-105.628	-109.387
-110	-122.37	-20.9782	-45.811
-105	-85.4399	81.1025	37.0164
-100	-106.787	-148.642	-167.454
-95	-112.036	-168.707	-222.055
-90	12.4731	-121.225	-141.008
-85	132.73	-45.9918	-11.6058
-80	45.2364	-11.5489	-46.234
-75	37.1346	-183.063	-134.437
-70	-12.0451	37.1801	65.059
-65	39.098	102.187	161.984
-60	65.9783	-5.63283	68.7573
-55	32.2692	-3.67634	35.6256
-50	13.5353	4.7041	101.853
-45	65.2601	-27.8909	38.467
-40	5.81967	-86.7144	-86.6323
-35	-33.1368	6.0924	-49.7506
-30	-33.6125	-92.4563	-110.233
-25	-144.39	-263.832	-244.575
-20	-123.093	-69.8714	-21.9668
-15	-16.344	161.708	208.302
-10	42.1156	81.8795	79.3167
-5	14.219	61.5261	25.0841
0	107.779	133.34	87.8478
5	130.719	-46.7532	-58.1545
10	39.9221	-156.669	-178.376
15	-21.6333	-52.9674	-90.0105
20	-71.3743	-70.3436	-110.983
25	-281.91	-401.012	-351.17
30	-201.273	-308.558	-207.771
35	-98.1706	-42.7216	29.6328
40	-44.8353	-12.6981	45.6291
45	159.013	155.22	186.397
50	17.7845	151.058	162.145
55	-119.894	-159.138	-105.199
60	-117.069	-208.852	-215.49
65	-206.763	33.9304	-62.94
70	-336.152	-79.7667	-201.188
75	-271.913	-246.115	-320.269
80	-135.733	-9.36009	-99.0459
85	55.7049	269.905	197.862
90	183.092	257.552	193.671
95	193.683	155.795	123.802
100	83.6708	214.873	116.702
105	-100.438	26.171	-111.384
110	-91.0749	-0.430666	-130.66
115	-42.7863	204.709	21.0845
120	-1.67819	95.3652	-36.0856
125	-3.42588	-68.5687	-146.728
130	55.3196	145.121	50.376
135	66.707	218.307	182.749
140	-52.3535	53.1163	-5.34926
145	-133.259	52.8091	-32.8437
150	-112.927	89.9065	43.4846
155	55.2161	59.1852	-17.5054
160	6.37319	50.9068	-55.1113
165	-0.453119	144.312	67.4677
170	22.7297	51.6224	49.3792
175	10.8022	-102.282	-109.935
180	43.0786	-17.576	-32.5447
185	-58.198	13.4709	-57.711
190	-93.441	-83.346	-189.273
195	-168.621	-37.6023	-146.409
200	-81.9104	14.2762	-50.4481
205	83.6806	5.59929	-101.841
210	130.565	47.6978	-102.307
215	142.213	188.327	60.8085
220	103.615	103.612	37.6492
225	62.8998	-29.2001	-36.9761
230	-14.1236	61.1421	21.4483
235	-2.83929	107.382	-5.96701
240	-82.1944	18.9139	-111.536
245	-156.526	-120.453	-208.866
250	-156.879	-166.207	-272.584
255	-249.029	-152.386	-303.199
260	-185.054	-156.644	-290.583
265	-145.858	-250.217	-324.72
270	-86.404	-151.634	-230.301
275	-77.6062	-39.2006	-101.84
280	-131.823	-27.1879	-92.9349
285	-114.435	12.6254	-49.1253
290	-42.2025	216.799	33.6276
295	51.2769	270.746	5.1769
300	130.213	156.202	-108.307
305	127.165	89.0833	-154.917
310	90.062	106.347	-108.141
315	63.921	42.4547	-137.648
320	117.994	60.9637	-92.0408
325	171.92	121.034	-13.9754
330	134.707	-35.2293	-96.287
335	-105.65	-181.455	-251.114
340	-319.025	-169.519	-312.172
345	-400.673	-241.137	-381.693
350	-368.103	-285.251	-426.229
355	-166.998	-25.5879	-154.892
360	61.3201	256.725	99.1995
365	255.99	300.326	175.116
370	358.875	261.922	138.605
375	402.081	183.57	71.9068
380	325.327	-43.1651	-31.6609
385	252.753	-11.2676	-28.4413
390	247.035	135.766	138.591
395	194.233	124.825	115.088
400	150.169	89.644	-28.3425
405	159.637	126.592	36.3703
410	103.816	63.1294	20.6019
415	-53.9548	-55.3682	-126.359
420	-271.754	-158.555	-306.037
425	-544.939	-263.995	-453.642
430	-592.674	-372.277	-565.693
435	-453.534	-398.753	-579.163
440	-274.031	-247.573	-408.447
445	-169.903	-74.0438	-215.026
450	-78.3223	3.8976	-161.763
455	35.7733	66.1537	-94.0814
460	63.7659	121.434	-63.9119
465	63.7859	-5.66879	-137.424
470	-47.0106	-125.394	-197.278
475	-52.4126	-193.089	-185.238
480	38.669	-163.936	-135.759
485	47.2166	-131.744	-113.289
490	50.9444	-23.952	-17.8371
495	110.241	-7.94416	45.5949
500	184.718	-57.8907	20.6876
505	64.4925	-124.651	-46.5165
510	-30.7157	-157.106	-47.6596
515	-4.66175	-63.18	83.3528
520	88.4816	89.4392	192.348
525	67.3941	207.909	247.271
530	18.2112	88.0123	170.123
535	63.6929	77.2631	109.642
540	21.4802	-49.3211	47.4102
545	-16.2317	-131.276	11.6363
550	38.7097	6.81143	95.264
555	93.2948	133.571	208.56
560	109.981	254.627	269.846
565	71.413	189.159	150.357
570	-21.1079	143.945	-1.68773
575	-115.19	72.7088	-64.8734
580	-203.989	-3.69904	-133.189
585	-131.776	-37.6329	-103.131
590	150.399	6.0212	172.465
595	289.133	66.9918	343.309
600	291.117	23.6271	309.254
605	162.74	53.0079	242.985
610	-68.9708	3.68358	150.298
615	-121.93	-31.2588	54.7446
620	-77.3195	-57.1082	19.8803
625	-167.379	-56.0732	52.81
630	-206.739	-101.7	31.6322
635	0.786436	-43.5667	100.048
640	138.125	147.326	221.216
645	104.918	117.975	269.913
650	26.5758	127.964	271.481
655	-29.5661	213.185	236.001
660	-36.9751	161.385	219.334
665	-69.065	102.979	172.355
670	-18.2047	204.449	226.444
675	90.8692	282.713	310.766
680	184.219	306.58	357.483
685	256.95	302.229	391.136
690	288.347	257.837	434.432
695	202.944	208.23	371.377
700	-11.6536	12.2501	110.073
705	-214.794	-85.4212	2.85984
710	-294.592	-137.28	-16.8369
715	-239.978	-225.105	-114.007
720	-190.353	-256.626	-127.835
725	-191.058	-159.907	-33.03
730	-113.917	-19.4438	61.5571
735	-21.0704	-7.47998	66.443
740	91.2747	105.988	189.553
745	67.281	137.852	274.164
750	104.553	44.6535	259.457
755	154.621	97.0646	366.195
760	76.4411	89.2708	370.043
765	123.409	81.0128	304.179
770	130.246	95.072	290.068
775	39.3272	61.4959	309.455
780	-38.7353	-62.3859	195.558
785	-145.134	-132.936	32.3741
790	-262.6	-193.57	-61.9219
795	-367.381	-363.703	-148.101
800	-402.307	-343.685	-173.385
805	-290.572	-205.891	-49.6831
810	-129.746	-85.8112	73.6405
815	24.1364	-43.9623	133.928
820	81.1961	-5.97631	162.366
825	161.71	97.9475	249.033
830	173.719	113.9	269.462
835	136.041	29.5318	200.313
840	196.465	90.2329	293.392
845	150.759	107.477	283.5
850	28.8878	-3.63288	165.68
855	-91.794	-19.6656	124.929
860	-184.781	-121.832	32.2703
865	-376.516	-345.696	-220.284
870	-513.227	-381.409	-335.489
875	-571.686	-380.224	-313.217
880	-443.495	-321.03	-263.594
885	-287.888	-191.593	-158.379
890	-168.244	-93.2516	24.6026
895	38.513	54.961	208.897
900	203.751	163.387	315.906
905	228.571	303.336	419.951
910	178.229	291.312	370.708
915	147.175	144.502	225.654
920	67.8252	84.0706	196.592
925	30.5576	158.639	245.183
930	100.29	115.106	250.454
935	-12.7104	6.82689	169.171

## Sheet: Fig3A.Time
Time
-1.2
-1.195
-1.19
-1.185
-1.18
-1.175
-1.17
-1.165
-1.16
-1.155
-1.15
-1.145
-1.14
-1.135
-1.13
-1.125
-1.12
-1.115
-1.11
-1.105
-1.1
-1.095
-1.09
-1.085
-1.08
-1.075
-1.07
-1.065
-1.06
-1.055
-1.05
-1.045
-1.04
-1.035
-1.03
-1.025
-1.02
-1.015
-1.01
-1.005
-1
-0.995
-0.99
-0.985
-0.98
-0.975
-0.97
-0.965
-0.96
-0.955
-0.95
-0.945
-0.94
-0.935
-0.93
-0.925
-0.92
-0.915
-0.91
-0.905
-0.9
-0.895
-0.89
-0.885
-0.88
-0.875
-0.87
-0.865
-0.86
-0.855
-0.85
-0.845
-0.84
-0.835
-0.83
-0.825
-0.82
-0.815
-0.81
-0.805
-0.8
-0.795
-0.79
-0.785
-0.78
-0.775
-0.77
-0.765
-0.76
-0.755
-0.75
-0.745
-0.74
-0.735
-0.73
-0.725
-0.72
-0.715
-0.71
-0.705
-0.7
-0.695
-0.69
-0.685
-0.68
-0.675
-0.67
-0.665
-0.66
-0.655
-0.65
-0.645
-0.64
-0.635
-0.63
-0.625
-0.62
-0.615
-0.61
-0.605
-0.6
-0.595
-0.59
-0.585
-0.58
-0.575
-0.57
-0.565
-0.56
-0.555
-0.55
-0.545
-0.54
-0.535
-0.53
-0.525
-0.52
-0.515
-0.51
-0.505
-0.5
-0.495
-0.49
-0.485
-0.48
-0.475
-0.47
-0.465
-0.46
-0.455
-0.45
-0.445
-0.44
-0.435
-0.43
-0.425
-0.42
-0.415
-0.41
-0.405
-0.4
-0.395
-0.39
-0.385
-0.38
-0.375
-0.37
-0.365
-0.36
-0.355
-0.35
-0.345
-0.34
-0.335
-0.33
-0.325
-0.32
-0.315
-0.31
-0.305
-0.3
-0.295
-0.29
-0.285
-0.28
-0.275
-0.27
-0.265
-0.26
-0.255
-0.25
-0.245
-0.24
-0.235
-0.23
-0.225
-0.22
-0.215
-0.21
-0.205
-0.2
-0.195
-0.19
-0.185
-0.18
-0.175
-0.17
-0.165
-0.16
-0.155
-0.15
-0.145
-0.14
-0.135
-0.13
-0.125
-0.12
-0.115
-0.11
-0.105
-0.1
-0.095
-0.09
-0.085
-0.08
-0.075
-0.07
-0.065
-0.06
-0.055
-0.05
-0.045
-0.04
-0.035
-0.03
-0.025
-0.02
-0.015
-0.01
-0.005
0
0.005
0.01
0.015
0.02
0.025
0.03
0.035
0.04
0.045
0.05
0.055
0.06
0.065
0.07
0.075
0.08
0.085
0.09
0.095
0.1
0.105
0.11
0.115
0.12
0.125
0.13
0.135
0.14
0.145
0.15
0.155
0.16
0.165
0.17
0.175
0.18
0.185
0.19
0.195
0.2
0.205
0.21
0.215
0.22
0.225
0.23
0.235
0.24
0.245
0.25
0.255
0.26
0.265
0.27
0.275
0.28
0.285
0.29
0.295
0.3
0.305
0.31
0.315
0.32
0.325
0.33
0.335
0.34
0.345
0.35
0.355
0.36
0.365
0.37
0.375
0.38
0.385
0.39
0.395
0.4
0.405
0.41
0.415
0.42
0.425
0.43
0.435
0.44
0.445
0.45
0.455
0.46
0.465
0.47
0.475
0.48
0.485
0.49
0.495
0.5
0.505
0.51
0.515
0.52
0.525
0.53
0.535
0.54
0.545
0.55
0.555
0.56
0.565
0.57
0.575
0.58
0.585
0.59
0.595
0.6
0.605
0.61
0.615
0.62
0.625
0.63
0.635
0.64
0.645
0.65
0.655
0.66
0.665
0.67
0.675
0.68
0.685
0.69
0.695
0.7
0.705
0.71
0.715
0.72
0.725
0.73
0.735
0.74
0.745
0.75
0.755
0.76
0.765
0.77
0.775
0.78
0.785
0.79
0.795
0.8
0.805
0.81
0.815
0.82
0.825
0.83
0.835
0.84
0.845
0.85
0.855
0.86
0.865
0.87
0.875
0.88
0.885
0.89
0.895
0.9
0.905
0.91
0.915
0.92
0.925
0.93
0.935
0.94
0.945
0.95
0.955
0.96
0.965
0.97
0.975
0.98
0.985
0.99
0.995
1
1.005
1.01
1.015
1.02
1.025
1.03
1.035
1.04
1.045
1.05
1.055
1.06
1.065
1.07
1.075
1.08
1.085
1.09
1.095
1.1
1.105
1.11
1.115
1.12
1.125
1.13
1.135
1.14
1.145
1.15
1.155
1.16
1.165
1.17
1.175
1.18
1.185
1.19
1.195
1.2
1.205
1.21
1.215
1.22
1.225
1.23
1.235
1.24
1.245
1.25
1.255
1.26
1.265
1.27
1.275
1.28
1.285
1.29
1.295
1.3
1.305
1.31
1.315
1.32
1.325
1.33
1.335
1.34
1.345
1.35
1.355
1.36
1.365
1.37
1.375
1.38
1.385
1.39
1.395
1.4
1.405
1.41
1.415
1.42
1.425
1.43
1.435
1.44
1.445
1.45
1.455
1.46
1.465
1.47
1.475
1.48
1.485
1.49
1.495
1.5
1.505
1.51
1.515
1.52
1.525
1.53
1.535
1.54
1.545
1.55
1.555
1.56
1.565
1.57
1.575
1.58
1.585
1.59
1.595
1.6
1.605
1.61
1.615
1.62
1.625
1.63
1.635
1.64
1.645
1.65
1.655
1.66
1.665
1.67
1.675
1.68
1.685
1.69
1.695
1.7
1.705
1.71
1.715
1.72
1.725
1.73
1.735
1.74
1.745
1.75
1.755
1.76
1.765
1.77
1.775
1.78
1.785
1.79
1.795
1.8
1.805
1.81
1.815
1.82
1.825
1.83
1.835
1.84
1.845
1.85
1.855
1.86
1.865
1.87
1.875
1.88
1.885
1.89
1.895
1.9
1.905
1.91
1.915
1.92
1.925
1.93
1.935
1.94
1.945
1.95
1.955
1.96
1.965
1.97
1.975
1.98
1.985
1.99
1.995
2

## Sheet: Fig3A.Frequency
Frequency
49.8678
46.5283
43.4124
40.5052
37.7927
35.2619
32.9005
30.6972
28.6415
26.7235
24.9339
23.2642
21.7062
20.2526
18.8964
17.6309
16.4502
15.3486
14.3208
13.3617
12.467
11.6321
10.8531
10.1263
9.44818
8.81547
8.22512
7.67431
7.16038
6.68087
6.23348
5.81604
5.42656
5.06316
4.72409
4.40773
4.11256
3.83715
3.58019
3.34044
3.11674
2.90802
2.71328
2.53158
2.36205
2.20387
2.05628
1.91858
1.7901
1.67022

## Sheet: Fig3A.PFC Mc
Power_ 1	Power_ 2	Power_ 3	Power_ 4	Power_ 5	Power_ 6	Power_ 7	Power_ 8	Power_ 9	Power_10	Power_11	Power_12	Power_13	Power_14	Power_15	Power_16	Power_17	Power_18	Power_19	Power_20	Power_21	Power_22	Power_23	Power_24	Power_25	Power_26	Power_27	Power_28	Power_29	Power_30	Power_31	Power_32	Power_33	Power_34	Power_35	Power_36	Power_37	Power_38	Power_39	Power_40	Power_41	Power_42	Power_43	Power_44	Power_45	Power_46	Power_47	Power_48	Power_49	Power_50
0.0550828	0.0598335	0.0630139	0.0662714	0.0687566	0.0701176	0.0704224	0.0714917	0.0730431	0.0744351	0.0754912	0.077534	0.0793585	0.0810158	0.0834767	0.0851511	0.0860487	0.0873409	0.088776	0.0901666	0.0914575	0.091658	0.0917909	0.0928499	0.0941444	0.0948123	0.0955951	0.0967467	0.0975279	0.0976991	0.0972405	0.097233	0.0974726	0.0977042	0.098079	0.0979096	0.0976525	0.0974046	0.0969124	0.096067	0.0955119	0.0954062	0.094863	0.0946378	0.0947869	0.094817	0.0945802	0.0939256	0.0931534	0.0464393
0.0645664	0.0698668	0.0734621	0.077603	0.0808286	0.0827684	0.0833002	0.0844136	0.0859869	0.087452	0.0887455	0.0910613	0.0932007	0.0951879	0.0978663	0.0997791	0.101003	0.102659	0.104525	0.106546	0.108391	0.109088	0.109953	0.111393	0.112913	0.113821	0.114575	0.115743	0.116552	0.116747	0.116282	0.116289	0.116536	0.116692	0.117119	0.117046	0.116872	0.116717	0.116395	0.115511	0.114458	0.113737	0.112517	0.111735	0.111576	0.111312	0.110842	0.10987	0.108785	0.0542118
0.0740507	0.0798781	0.0839497	0.0891096	0.0930574	0.0951845	0.0957803	0.0970299	0.0987575	0.100502	0.10208	0.104594	0.107092	0.10948	0.112505	0.114868	0.116733	0.119128	0.121793	0.124444	0.126746	0.127777	0.128742	0.130321	0.132029	0.133026	0.133773	0.135153	0.136163	0.136448	0.136215	0.136394	0.136738	0.13702	0.137304	0.136631	0.135814	0.135083	0.134314	0.133059	0.131617	0.130578	0.129174	0.128314	0.128158	0.127912	0.127486	0.126585	0.125511	0.06257
0.0835178	0.0899417	0.0946932	0.100905	0.105267	0.107331	0.10804	0.109529	0.11141	0.113465	0.115465	0.118325	0.121351	0.124483	0.128137	0.131261	0.134156	0.137273	0.140206	0.143104	0.145726	0.146906	0.147982	0.149778	0.151717	0.152976	0.153949	0.155604	0.157014	0.157498	0.156867	0.156538	0.156503	0.156416	0.156476	0.155589	0.154507	0.153564	0.152716	0.151396	0.149917	0.148962	0.147381	0.146037	0.14543	0.144916	0.144357	0.143264	0.14201	0.070785
0.0929908	0.100117	0.105689	0.112662	0.117113	0.119197	0.120079	0.121839	0.123992	0.126392	0.128941	0.132434	0.136248	0.140445	0.145081	0.148908	0.152287	0.155604	0.158715	0.161944	0.164835	0.166314	0.167783	0.170034	0.172541	0.174247	0.175325	0.176817	0.177997	0.17818	0.177186	0.176554	0.176323	0.176119	0.17593	0.174875	0.173976	0.173061	0.171912	0.170115	0.168111	0.166771	0.164962	0.163432	0.162728	0.162305	0.161786	0.160706	0.159378	0.0794087
0.0932306	0.100199	0.106078	0.113088	0.117212	0.119416	0.12054	0.122459	0.125057	0.127677	0.130471	0.134599	0.139236	0.144112	0.148724	0.152369	0.155791	0.158897	0.161972	0.16564	0.168819	0.170703	0.172802	0.175463	0.177743	0.179165	0.179968	0.18101	0.18205	0.182207	0.181547	0.181246	0.181254	0.181213	0.180629	0.178927	0.1775	0.176331	0.174927	0.173416	0.171603	0.170126	0.168607	0.167212	0.166372	0.165485	0.164563	0.163583	0.162227	0.0807096
0.093763	0.100748	0.106849	0.113782	0.117312	0.119594	0.121385	0.123621	0.126606	0.129751	0.133166	0.138128	0.143579	0.1485	0.15268	0.156306	0.160165	0.163651	0.167113	0.171515	0.175216	0.177333	0.179537	0.18181	0.18375	0.185261	0.185815	0.186558	0.187802	0.188167	0.187616	0.187029	0.18624	0.185605	0.184806	0.183159	0.181638	0.180543	0.179643	0.178132	0.175847	0.173937	0.172241	0.170801	0.169756	0.168742	0.168009	0.167234	0.165554	0.0821879
0.0941642	0.101213	0.107272	0.11378	0.116863	0.119247	0.121752	0.124583	0.127996	0.131625	0.135808	0.141411	0.146937	0.151608	0.1557	0.159625	0.164154	0.168244	0.172206	0.176813	0.180562	0.18299	0.18547	0.187906	0.190009	0.191778	0.192738	0.193839	0.195	0.195248	0.194464	0.193248	0.192217	0.191573	0.190822	0.189454	0.187438	0.185629	0.184265	0.182314	0.179815	0.177741	0.176213	0.175016	0.17367	0.172109	0.1709	0.169631	0.167694	0.0832485
0.0944828	0.101643	0.107519	0.11341	0.116289	0.118964	0.121969	0.125181	0.128991	0.133444	0.13822	0.143503	0.1488	0.153785	0.158684	0.1637	0.169284	0.174366	0.178968	0.183753	0.187608	0.190265	0.192926	0.19563	0.198161	0.200164	0.201027	0.201681	0.202107	0.201834	0.200888	0.199517	0.198532	0.197681	0.196131	0.193812	0.191347	0.189377	0.187662	0.185814	0.18355	0.181024	0.178742	0.176695	0.174483	0.172495	0.171098	0.169665	0.167564	0.0831204
0.0947115	0.101989	0.107568	0.112872	0.115538	0.118157	0.121417	0.125022	0.12936	0.134621	0.139956	0.14526	0.150906	0.156799	0.162848	0.168963	0.175351	0.180909	0.18567	0.190497	0.194462	0.197446	0.200571	0.203813	0.206337	0.207657	0.207777	0.207707	0.207598	0.207176	0.206052	0.204023	0.202092	0.200216	0.197682	0.194931	0.19275	0.191036	0.189102	0.1869	0.184204	0.181388	0.179216	0.177378	0.175381	0.173371	0.171568	0.169739	0.167547	0.0831204
0.0948983	0.102245	0.107561	0.11227	0.114586	0.116968	0.120207	0.124455	0.129722	0.135576	0.141433	0.147281	0.153643	0.160492	0.167813	0.17483	0.181432	0.186939	0.19177	0.19696	0.201181	0.20451	0.207907	0.210777	0.212584	0.213175	0.212784	0.212352	0.21152	0.210147	0.208349	0.20605	0.204007	0.201945	0.199444	0.196767	0.194111	0.191729	0.189577	0.187507	0.185145	0.182577	0.180058	0.177656	0.175097	0.172643	0.170901	0.1696	0.167912	0.0833635
0.0950586	0.102527	0.107648	0.111609	0.113329	0.115402	0.119042	0.124313	0.13053	0.136861	0.143105	0.14945	0.156479	0.164388	0.172543	0.179831	0.186515	0.192244	0.197218	0.20246	0.206982	0.210202	0.212859	0.215329	0.217216	0.217863	0.217526	0.216506	0.214742	0.212762	0.210589	0.208343	0.20665	0.204574	0.201297	0.197912	0.194864	0.192408	0.190307	0.187849	0.185295	0.182879	0.180758	0.178937	0.176709	0.174394	0.17251	0.170933	0.169072	0.0839178
0.0954083	0.103029	0.107725	0.110796	0.111991	0.114214	0.118541	0.124648	0.131388	0.137952	0.144635	0.151803	0.159739	0.168291	0.176741	0.184095	0.190656	0.196409	0.201707	0.207119	0.211326	0.214307	0.217298	0.220074	0.221979	0.222422	0.221374	0.219197	0.216912	0.214985	0.212954	0.210508	0.208089	0.205528	0.202373	0.19956	0.196972	0.1946	0.192168	0.189389	0.186874	0.184839	0.183223	0.181259	0.178293	0.175596	0.173479	0.171654	0.169784	0.0842969
0.0957599	0.103479	0.107531	0.10972	0.110723	0.11344	0.11852	0.125132	0.132248	0.13904	0.146086	0.154168	0.162903	0.171431	0.179674	0.186885	0.193282	0.19961	0.205658	0.211233	0.215404	0.218492	0.221736	0.224653	0.226215	0.225752	0.223825	0.221151	0.218767	0.216701	0.214608	0.212399	0.210274	0.208084	0.205088	0.201938	0.19861	0.195724	0.193296	0.190846	0.188422	0.185823	0.183618	0.181598	0.178968	0.176735	0.174541	0.172143	0.169889	0.0842972
0.0961479	0.103862	0.107101	0.108577	0.109761	0.112993	0.118913	0.125905	0.132995	0.140102	0.147613	0.156318	0.165256	0.173216	0.181122	0.188738	0.195879	0.203033	0.209526	0.215222	0.219598	0.222742	0.226	0.228243	0.228476	0.227236	0.22536	0.223013	0.220642	0.218509	0.216569	0.214813	0.213133	0.210672	0.20708	0.203579	0.199856	0.196924	0.194572	0.191965	0.189451	0.186928	0.184943	0.182928	0.179948	0.177099	0.174384	0.171983	0.169876	0.0842951
0.0965643	0.104175	0.106548	0.107474	0.109096	0.112947	0.119483	0.126648	0.133761	0.141248	0.149324	0.158039	0.166459	0.174073	0.182268	0.190873	0.198922	0.206607	0.213214	0.218895	0.223389	0.226322	0.228625	0.229836	0.229785	0.228941	0.227699	0.225425	0.222761	0.22091	0.219223	0.217221	0.214791	0.21164	0.207991	0.204842	0.201466	0.198579	0.196244	0.193594	0.191241	0.188551	0.185639	0.183015	0.180257	0.177926	0.175356	0.172629	0.170111	0.0843378
0.0970006	0.104459	0.106187	0.106939	0.108955	0.113458	0.120317	0.127248	0.134384	0.142199	0.150501	0.158812	0.166764	0.17487	0.18411	0.193482	0.201804	0.209672	0.21633	0.221859	0.226063	0.228348	0.230158	0.231631	0.232089	0.23128	0.2297	0.227255	0.2248	0.223212	0.221157	0.218691	0.216488	0.213639	0.210113	0.206632	0.202731	0.199564	0.197091	0.194306	0.191912	0.189443	0.186797	0.184377	0.181627	0.178847	0.175771	0.172843	0.170414	0.0845757
0.0974083	0.104563	0.105918	0.106809	0.109194	0.114282	0.121244	0.127645	0.134673	0.142791	0.150965	0.158936	0.16727	0.176265	0.186264	0.195947	0.204231	0.212024	0.218832	0.224473	0.228507	0.230461	0.23224	0.233839	0.233952	0.232716	0.230964	0.228709	0.226837	0.225229	0.223007	0.221153	0.219083	0.215761	0.211472	0.207337	0.203939	0.201333	0.198769	0.19584	0.193492	0.191157	0.18789	0.184354	0.18123	0.178943	0.176388	0.173517	0.170798	0.084659
0.0977902	0.10466	0.105828	0.107008	0.109869	0.115273	0.121937	0.127914	0.134842	0.142936	0.150844	0.15899	0.16821	0.178115	0.188179	0.197616	0.206182	0.214303	0.221458	0.226997	0.230712	0.232848	0.234825	0.235955	0.235121	0.233668	0.232577	0.23077	0.228998	0.227515	0.225528	0.223534	0.220798	0.217122	0.212901	0.209274	0.205927	0.202774	0.20006	0.196971	0.194015	0.191125	0.187858	0.18491	0.182185	0.179575	0.17654	0.173485	0.170997	0.0848539
0.098107	0.104636	0.105781	0.107339	0.110714	0.116249	0.122589	0.128264	0.134917	0.142819	0.150878	0.159414	0.169261	0.179663	0.189573	0.198854	0.207648	0.216227	0.22389	0.229591	0.233212	0.235244	0.236511	0.236556	0.235713	0.235241	0.234667	0.232791	0.231185	0.229837	0.227379	0.225024	0.222488	0.219484	0.215588	0.211236	0.207017	0.20367	0.20118	0.198033	0.195047	0.192368	0.188833	0.185148	0.182002	0.179595	0.177216	0.174463	0.171829	0.0852405
0.098314	0.104694	0.105876	0.107703	0.111688	0.117295	0.123247	0.128657	0.135054	0.142953	0.151113	0.159836	0.170288	0.180896	0.190392	0.1999	0.209607	0.218723	0.226227	0.231724	0.235462	0.236902	0.237187	0.23742	0.237418	0.237117	0.236089	0.234246	0.23314	0.232021	0.229665	0.227542	0.225131	0.221655	0.216902	0.212217	0.208545	0.205438	0.202514	0.199146	0.195849	0.19271	0.189088	0.185717	0.182996	0.180489	0.17743	0.174423	0.171937	0.0853247
0.0984593	0.104612	0.105821	0.108053	0.112729	0.118495	0.12405	0.12917	0.13526	0.142854	0.150947	0.160172	0.171105	0.181412	0.191152	0.201789	0.212073	0.220975	0.22843	0.233922	0.237181	0.238022	0.238327	0.238915	0.238578	0.23794	0.237033	0.235925	0.235592	0.234651	0.232436	0.229983	0.226447	0.22224	0.218212	0.214031	0.209857	0.206063	0.202828	0.199622	0.196481	0.193635	0.190083	0.186162	0.182715	0.180099	0.177672	0.175194	0.172532	0.0854942
0.0984053	0.104311	0.105758	0.1084	0.113694	0.119514	0.124696	0.129635	0.135452	0.142688	0.150847	0.160566	0.171446	0.18181	0.192508	0.204125	0.214512	0.222959	0.23012	0.235452	0.238673	0.239394	0.239545	0.239794	0.238996	0.238668	0.239039	0.238885	0.23839	0.237231	0.234553	0.231419	0.227982	0.224013	0.219316	0.214227	0.209951	0.20653	0.203534	0.200448	0.197681	0.19457	0.189906	0.185596	0.182947	0.180532	0.177726	0.175304	0.172578	0.0854557
0.0983595	0.104012	0.105645	0.108802	0.11466	0.12026	0.124976	0.129924	0.135516	0.142451	0.15102	0.160852	0.171417	0.182408	0.194492	0.206746	0.216655	0.224383	0.231484	0.236689	0.239664	0.240573	0.240381	0.239868	0.239461	0.240508	0.241498	0.241397	0.240831	0.239279	0.236244	0.233072	0.229549	0.224864	0.219613	0.215073	0.211528	0.207719	0.204066	0.200822	0.197548	0.194182	0.19019	0.186421	0.18326	0.18014	0.177945	0.176393	0.173702	0.0859684
0.0982868	0.103666	0.105521	0.109388	0.115718	0.120923	0.125157	0.130137	0.13563	0.142279	0.151053	0.160812	0.171459	0.18362	0.196703	0.208881	0.218324	0.225906	0.232972	0.237914	0.24064	0.241412	0.240744	0.240465	0.241344	0.242874	0.243567	0.243523	0.242903	0.241112	0.238052	0.234584	0.230393	0.225585	0.221016	0.216387	0.212029	0.207975	0.204214	0.201053	0.198104	0.194884	0.190649	0.186621	0.183703	0.18108	0.179006	0.176934	0.174083	0.0862165
0.0981786	0.10321	0.10536	0.110119	0.116912	0.121486	0.125451	0.130528	0.135661	0.141961	0.150562	0.160565	0.172175	0.185358	0.198704	0.21044	0.219881	0.227609	0.234406	0.239297	0.241835	0.24218	0.241802	0.242351	0.243445	0.244772	0.245405	0.245374	0.244762	0.242737	0.239512	0.235585	0.23139	0.227208	0.222515	0.217339	0.212761	0.20869	0.204808	0.201568	0.198212	0.194746	0.190918	0.187496	0.184302	0.181278	0.179497	0.177474	0.174468	0.0863574
0.0980119	0.102764	0.105181	0.110577	0.117771	0.121789	0.125683	0.130953	0.135643	0.141722	0.150359	0.16076	0.173201	0.186894	0.20014	0.212118	0.221779	0.229132	0.235825	0.240715	0.242854	0.243253	0.243529	0.244119	0.244948	0.246534	0.247435	0.247098	0.246384	0.244254	0.240607	0.236754	0.232854	0.22822	0.222934	0.218058	0.213629	0.209093	0.205076	0.201942	0.198596	0.195374	0.191603	0.187743	0.184455	0.181985	0.180047	0.177382	0.174271	0.0862656
0.0979535	0.102441	0.105132	0.111127	0.118514	0.122103	0.125977	0.131327	0.135532	0.141341	0.150076	0.161062	0.174339	0.188196	0.20137	0.21375	0.223674	0.230835	0.237149	0.241696	0.243775	0.244633	0.245008	0.245197	0.246402	0.248359	0.248859	0.24803	0.247148	0.245343	0.242079	0.237993	0.233526	0.228677	0.223924	0.218882	0.213544	0.209009	0.205372	0.202343	0.199168	0.195535	0.191478	0.188453	0.185528	0.182512	0.180247	0.177911	0.175098	0.0866768
0.0979326	0.10216	0.105157	0.111779	0.119094	0.122397	0.126435	0.131517	0.13542	0.141024	0.149877	0.161687	0.175466	0.189207	0.202781	0.215758	0.225436	0.232008	0.238095	0.242774	0.245102	0.245914	0.245641	0.245985	0.247974	0.249638	0.249473	0.248837	0.248523	0.246787	0.243058	0.238537	0.234096	0.229367	0.224417	0.219145	0.214179	0.209741	0.205769	0.202558	0.199119	0.195854	0.192556	0.1892	0.185985	0.183551	0.181366	0.178548	0.175597	0.087002
0.09792	0.101962	0.10535	0.11242	0.119528	0.122877	0.127029	0.131576	0.135289	0.140941	0.149901	0.162327	0.176204	0.189806	0.204027	0.217593	0.227179	0.233512	0.239306	0.243748	0.246192	0.24671	0.246366	0.247404	0.249302	0.250063	0.250098	0.250122	0.249376	0.247239	0.243366	0.238976	0.234995	0.229581	0.224383	0.220007	0.214907	0.209878	0.205869	0.20279	0.199716	0.196695	0.193328	0.190318	0.187294	0.184323	0.181773	0.17894	0.175811	0.08705
0.0978469	0.101613	0.105511	0.11305	0.11986	0.123421	0.127686	0.131586	0.135074	0.140894	0.150066	0.162914	0.176678	0.190348	0.205408	0.219322	0.228599	0.234934	0.240728	0.244801	0.24683	0.247241	0.24759	0.248735	0.249648	0.250581	0.251292	0.25088	0.24994	0.247848	0.243965	0.239841	0.235615	0.230187	0.225447	0.220818	0.21519	0.210239	0.206512	0.203278	0.200108	0.197266	0.194302	0.191463	0.188027	0.185179	0.182735	0.179111	0.17554	0.0869256
0.0976894	0.10138	0.10592	0.11362	0.119999	0.123875	0.128242	0.13148	0.134959	0.14123	0.150565	0.163295	0.176925	0.191199	0.206689	0.220403	0.230006	0.236542	0.241735	0.245297	0.247326	0.248316	0.24907	0.2499	0.250625	0.251581	0.252205	0.251618	0.250483	0.248276	0.244578	0.240715	0.236951	0.231934	0.226352	0.221092	0.215802	0.210889	0.207103	0.203986	0.200809	0.19816	0.195042	0.191948	0.189053	0.186071	0.18282	0.179226	0.175907	0.0870802
0.0975579	0.101164	0.106263	0.114066	0.120103	0.124386	0.128564	0.131307	0.135048	0.141792	0.151265	0.163512	0.177208	0.192042	0.2077	0.221642	0.231837	0.238432	0.243105	0.246264	0.24819	0.249527	0.250145	0.251034	0.252192	0.252963	0.253109	0.252341	0.251088	0.248833	0.245118	0.24158	0.238135	0.232373	0.226854	0.222131	0.216506	0.211365	0.207709	0.204633	0.201262	0.198592	0.195869	0.193118	0.189773	0.186733	0.183732	0.179813	0.176397	0.0873567
0.0974347	0.100975	0.106748	0.11449	0.120188	0.124957	0.128841	0.131246	0.135202	0.142331	0.151816	0.163873	0.177669	0.1928	0.208495	0.223037	0.233971	0.240175	0.244202	0.247243	0.249415	0.25059	0.251378	0.253156	0.253955	0.253942	0.25427	0.253239	0.251513	0.249355	0.24588	0.242409	0.238789	0.233187	0.227751	0.222204	0.216619	0.212286	0.208705	0.205419	0.202126	0.199828	0.197035	0.193771	0.190696	0.18786	0.184079	0.179754	0.176267	0.0872044
0.0972569	0.100817	0.107213	0.114833	0.120348	0.125535	0.128979	0.131207	0.13543	0.142757	0.152215	0.16414	0.178312	0.193485	0.209305	0.224552	0.2358	0.241607	0.245303	0.248445	0.250802	0.251733	0.252988	0.255153	0.254879	0.254678	0.254982	0.253584	0.252087	0.250047	0.246604	0.243081	0.239475	0.233918	0.227837	0.222529	0.217633	0.212894	0.209348	0.206129	0.20293	0.200685	0.197634	0.194585	0.191498	0.188323	0.184438	0.179998	0.176133	0.0870505
0.0970913	0.100757	0.107654	0.115038	0.120497	0.125988	0.12869	0.130972	0.135659	0.143273	0.1528	0.164479	0.178809	0.19389	0.210097	0.226056	0.236963	0.242596	0.24662	0.249635	0.251459	0.252396	0.254353	0.25641	0.255721	0.255405	0.255346	0.254157	0.252889	0.250576	0.246729	0.243638	0.240399	0.23421	0.228231	0.223381	0.218305	0.21349	0.209876	0.206505	0.203433	0.201247	0.198371	0.195031	0.191895	0.188593	0.184141	0.180059	0.176749	0.0874344
0.0968494	0.100725	0.108183	0.115381	0.120836	0.126509	0.128468	0.130818	0.135899	0.143681	0.153244	0.164871	0.179319	0.194472	0.211163	0.2273	0.238157	0.243989	0.247871	0.250427	0.25218	0.253654	0.255586	0.25737	0.25645	0.255735	0.255897	0.255029	0.253242	0.250298	0.246909	0.244541	0.241003	0.234922	0.229228	0.224023	0.219034	0.214224	0.210293	0.206704	0.203766	0.201808	0.198714	0.195567	0.192451	0.188642	0.184576	0.180891	0.177478	0.0877976
0.0964553	0.100623	0.108559	0.115668	0.121216	0.126706	0.128282	0.130981	0.136409	0.144201	0.153634	0.165383	0.179722	0.195197	0.212482	0.228517	0.239363	0.245141	0.248801	0.251321	0.253215	0.254711	0.256586	0.258491	0.25729	0.256485	0.256962	0.256097	0.253928	0.250591	0.247401	0.245238	0.24215	0.236183	0.22964	0.224795	0.219976	0.21455	0.210376	0.206797	0.204017	0.202178	0.199409	0.195905	0.192744	0.189364	0.18513	0.181192	0.177512	0.0877406
0.0961255	0.100652	0.108895	0.115869	0.121511	0.126745	0.128248	0.131343	0.136807	0.144635	0.154018	0.165657	0.179955	0.195887	0.213449	0.229488	0.240438	0.246162	0.249796	0.252121	0.254007	0.255557	0.257702	0.259693	0.258157	0.257569	0.258168	0.257127	0.254525	0.250887	0.247926	0.246137	0.243253	0.236797	0.230187	0.225526	0.220442	0.214904	0.210532	0.207107	0.204592	0.202645	0.199587	0.196122	0.193058	0.189502	0.185497	0.181439	0.177189	0.0874777
0.0958443	0.100856	0.10931	0.116118	0.121848	0.126713	0.128184	0.131628	0.136996	0.144698	0.15408	0.165671	0.180267	0.19694	0.214533	0.230486	0.241469	0.247017	0.250664	0.2529	0.254766	0.256507	0.258845	0.260558	0.258902	0.258967	0.259724	0.258443	0.255765	0.251878	0.248832	0.247198	0.243849	0.237407	0.23096	0.225837	0.221053	0.215379	0.210613	0.20762	0.205246	0.202758	0.199735	0.196491	0.193417	0.189952	0.185483	0.181416	0.177454	0.0875786
0.0956061	0.10118	0.109737	0.116434	0.122124	0.126502	0.128174	0.131862	0.137016	0.144474	0.154093	0.165797	0.180613	0.197863	0.215202	0.231164	0.24236	0.247778	0.251357	0.253796	0.255806	0.257711	0.259786	0.261095	0.260026	0.260409	0.261101	0.259416	0.256264	0.252572	0.249846	0.247727	0.244012	0.237794	0.231364	0.226584	0.221645	0.215567	0.210942	0.208343	0.205821	0.203003	0.199774	0.196431	0.193616	0.1898	0.185476	0.182103	0.178382	0.0880897
0.0954869	0.101653	0.110156	0.116797	0.122435	0.12628	0.128045	0.131839	0.136828	0.14397	0.153897	0.166048	0.181208	0.19853	0.215814	0.23204	0.243113	0.248567	0.252547	0.254928	0.256717	0.25877	0.260491	0.261938	0.261103	0.261465	0.261921	0.259752	0.256987	0.253548	0.250436	0.247743	0.243796	0.237646	0.23166	0.22708	0.222042	0.215784	0.210994	0.208522	0.206011	0.202798	0.19977	0.196991	0.193981	0.190031	0.185723	0.182292	0.178614	0.0882422
0.0953422	0.102079	0.110636	0.117395	0.122906	0.126098	0.12804	0.131665	0.136505	0.143667	0.153771	0.166259	0.18158	0.199125	0.216658	0.232762	0.243723	0.24956	0.253452	0.255656	0.257741	0.259887	0.261628	0.262927	0.26187	0.262287	0.262434	0.260081	0.257643	0.254048	0.250698	0.248038	0.243949	0.238116	0.232014	0.227397	0.222465	0.21606	0.211145	0.20876	0.20627	0.202881	0.200105	0.197184	0.194275	0.190392	0.186028	0.182329	0.178322	0.0881226
0.0952315	0.102546	0.111033	0.117879	0.123263	0.125939	0.128202	0.13165	0.13637	0.143621	0.153704	0.166202	0.181911	0.199806	0.217514	0.233389	0.244281	0.250513	0.254321	0.256448	0.258899	0.261158	0.262581	0.263448	0.262378	0.262638	0.26251	0.26029	0.257816	0.254304	0.251256	0.248499	0.244353	0.238469	0.232291	0.227842	0.2228	0.216129	0.211188	0.208805	0.206437	0.203101	0.200255	0.197533	0.194513	0.190483	0.186053	0.182423	0.178766	0.0884642
0.0952072	0.103034	0.111449	0.118361	0.123541	0.125847	0.128478	0.131792	0.136407	0.143608	0.153569	0.166255	0.182236	0.200346	0.218122	0.23397	0.245022	0.251297	0.255044	0.257171	0.25951	0.26206	0.263282	0.263572	0.262903	0.263115	0.262879	0.260652	0.258139	0.254835	0.251679	0.24881	0.244612	0.238744	0.232846	0.228045	0.223038	0.216496	0.211176	0.209058	0.206631	0.203194	0.200571	0.197465	0.194171	0.190111	0.186076	0.18299	0.179405	0.0888505
0.0952465	0.103449	0.111818	0.118803	0.123644	0.125854	0.129013	0.13213	0.136521	0.143432	0.153552	0.166482	0.182372	0.200775	0.21878	0.234965	0.24637	0.252388	0.255888	0.257913	0.26055	0.263347	0.263744	0.263662	0.263345	0.263689	0.263449	0.261106	0.258708	0.255695	0.252735	0.249361	0.244551	0.238894	0.23297	0.228055	0.223283	0.216596	0.21143	0.209437	0.206881	0.20361	0.200743	0.197429	0.194425	0.190562	0.186685	0.183409	0.179598	0.0889013
0.0953925	0.10393	0.112283	0.119199	0.123699	0.125842	0.129443	0.132472	0.136787	0.143188	0.153399	0.166641	0.182337	0.201073	0.219323	0.235672	0.247265	0.253197	0.256566	0.258693	0.261586	0.264198	0.264295	0.264042	0.263848	0.264417	0.26421	0.261896	0.259501	0.256595	0.253487	0.249325	0.244497	0.239091	0.233205	0.228398	0.223535	0.216857	0.211796	0.209835	0.207172	0.203731	0.201117	0.197716	0.194516	0.190712	0.186872	0.183475	0.179345	0.0888174
0.0956327	0.104435	0.11275	0.119483	0.123692	0.125906	0.129818	0.132779	0.136937	0.142966	0.153457	0.166724	0.182241	0.201262	0.21994	0.236542	0.247964	0.253894	0.257303	0.259421	0.262619	0.265067	0.264798	0.26425	0.264139	0.264911	0.2649	0.262471	0.259708	0.257257	0.253964	0.249072	0.244075	0.238914	0.233606	0.228616	0.223741	0.217384	0.212347	0.210485	0.207536	0.204204	0.201668	0.198226	0.194612	0.19064	0.186846	0.183421	0.179741	0.089079
0.0957409	0.104765	0.113284	0.119787	0.123692	0.126044	0.130057	0.133023	0.136857	0.142521	0.153706	0.167144	0.182585	0.201646	0.220529	0.237248	0.2487	0.254608	0.257613	0.260095	0.263423	0.265753	0.265399	0.264483	0.264329	0.265244	0.265013	0.262195	0.259544	0.257596	0.254143	0.248882	0.243851	0.239304	0.234287	0.228806	0.223758	0.217468	0.212862	0.210829	0.207857	0.20473	0.202113	0.19866	0.194808	0.190466	0.186618	0.183756	0.18039	0.0893927
0.0958316	0.104948	0.113546	0.119913	0.123708	0.126118	0.130327	0.133388	0.136753	0.142284	0.154071	0.167658	0.183002	0.20193	0.220983	0.23782	0.249315	0.255219	0.258117	0.261007	0.264216	0.266607	0.266003	0.264853	0.265012	0.265462	0.264611	0.26168	0.259238	0.257496	0.254476	0.249157	0.244268	0.239737	0.234277	0.228752	0.223755	0.217799	0.213428	0.211375	0.2081	0.205113	0.202569	0.198663	0.194505	0.190456	0.186843	0.18387	0.180522	0.0893913
0.0959056	0.105076	0.113808	0.119983	0.123787	0.126331	0.130658	0.133645	0.136601	0.142388	0.154543	0.168185	0.183525	0.202306	0.221569	0.238528	0.250125	0.256068	0.25884	0.26163	0.26478	0.267305	0.266667	0.265559	0.265556	0.265207	0.263996	0.261653	0.259452	0.257737	0.25476	0.24937	0.244715	0.240305	0.234524	0.228588	0.223718	0.218361	0.214151	0.211555	0.208299	0.205711	0.203002	0.19882	0.194506	0.19067	0.187163	0.183853	0.180356	0.089318
0.0959782	0.105004	0.113985	0.120067	0.123934	0.126675	0.131039	0.133922	0.136506	0.142886	0.155193	0.168711	0.183937	0.202617	0.22217	0.239373	0.251067	0.256854	0.259608	0.262533	0.265878	0.268102	0.267407	0.265927	0.265612	0.265038	0.263966	0.262241	0.2598	0.258319	0.255348	0.249959	0.245308	0.240619	0.234677	0.228523	0.223927	0.219186	0.214952	0.211836	0.208713	0.206127	0.203184	0.198912	0.194518	0.190829	0.187356	0.18382	0.180537	0.089584
0.0961283	0.104992	0.114126	0.119997	0.123956	0.127107	0.13144	0.134138	0.136406	0.14323	0.155752	0.169522	0.184784	0.203068	0.222487	0.23991	0.252037	0.257585	0.260251	0.263346	0.266712	0.268845	0.2679	0.266192	0.265609	0.264908	0.264116	0.262595	0.260251	0.259187	0.256272	0.250229	0.245561	0.24117	0.235328	0.228878	0.224258	0.219865	0.215569	0.212282	0.209207	0.206799	0.203375	0.199084	0.194679	0.190539	0.187123	0.184137	0.181289	0.089992
0.0962462	0.10498	0.114393	0.120019	0.123943	0.127524	0.131753	0.134232	0.136487	0.143697	0.156121	0.170061	0.185526	0.203623	0.222732	0.240218	0.252916	0.258408	0.260983	0.264163	0.266849	0.268995	0.268336	0.266328	0.265626	0.265216	0.26497	0.263336	0.260969	0.26015	0.25681	0.250407	0.245829	0.241753	0.235633	0.229182	0.224621	0.220328	0.216254	0.212542	0.209403	0.207097	0.203657	0.199032	0.194634	0.190698	0.187146	0.184265	0.181399	0.0899004
0.0963052	0.1049	0.114663	0.12006	0.12398	0.127911	0.131825	0.134094	0.136567	0.144219	0.156586	0.17061	0.186275	0.20419	0.223244	0.240743	0.253616	0.259128	0.26157	0.264952	0.267399	0.269401	0.268785	0.266753	0.26609	0.26595	0.266012	0.26411	0.261559	0.260792	0.257256	0.250581	0.246043	0.24208	0.235854	0.229418	0.224675	0.220367	0.216481	0.212961	0.209877	0.207481	0.203689	0.199153	0.195109	0.191083	0.187303	0.184164	0.181364	0.0898839
0.0962852	0.104838	0.115127	0.120348	0.124156	0.128221	0.131713	0.134017	0.136883	0.144618	0.156726	0.171024	0.186953	0.204662	0.22362	0.241089	0.254127	0.259943	0.262418	0.265607	0.267785	0.26968	0.269417	0.267378	0.266649	0.266845	0.26693	0.264574	0.261733	0.260882	0.257212	0.250425	0.246324	0.242499	0.235932	0.229353	0.22458	0.220542	0.216816	0.213334	0.210187	0.207866	0.204232	0.199599	0.195442	0.191245	0.187047	0.183883	0.181272	0.0899458
0.096338	0.104751	0.115468	0.120639	0.124294	0.128508	0.131709	0.133905	0.136833	0.1447	0.156926	0.171489	0.187627	0.205294	0.224323	0.241904	0.255086	0.261012	0.263251	0.265947	0.267843	0.269806	0.269937	0.268084	0.267199	0.267429	0.267122	0.264428	0.261865	0.260973	0.257384	0.250924	0.246651	0.242649	0.235864	0.229388	0.224694	0.220675	0.217062	0.213617	0.210711	0.208382	0.204138	0.199413	0.19541	0.191147	0.186929	0.183961	0.181872	0.0902988
0.0964321	0.104763	0.115809	0.120899	0.124368	0.128904	0.131795	0.133629	0.136735	0.144789	0.157127	0.17187	0.188161	0.20576	0.224375	0.242379	0.256221	0.261949	0.263891	0.266235	0.267725	0.270056	0.270751	0.269136	0.267953	0.267869	0.267132	0.264281	0.262251	0.261469	0.257561	0.251352	0.247247	0.243052	0.236154	0.229379	0.224917	0.221063	0.217521	0.214041	0.210893	0.20849	0.204377	0.199389	0.195524	0.191421	0.18711	0.184392	0.182022	0.0902386
0.0965589	0.104812	0.116046	0.121018	0.124265	0.129204	0.131849	0.133253	0.136815	0.145036	0.156973	0.171863	0.188383	0.206104	0.224796	0.243111	0.257419	0.262999	0.264719	0.266792	0.267935	0.270501	0.271474	0.269787	0.268518	0.268082	0.267419	0.265084	0.263332	0.262183	0.258166	0.251802	0.24764	0.243406	0.236298	0.22967	0.225207	0.221688	0.218164	0.214165	0.210879	0.208846	0.204527	0.199209	0.195451	0.191438	0.187307	0.184533	0.18208	0.0903246
0.096657	0.104916	0.116379	0.121152	0.124201	0.129741	0.132058	0.132921	0.136952	0.145248	0.156959	0.172122	0.1888	0.206563	0.225438	0.2439	0.258492	0.263987	0.265374	0.267134	0.268052	0.270731	0.272354	0.270319	0.268458	0.268357	0.267867	0.265768	0.264432	0.263057	0.258327	0.251878	0.24773	0.243812	0.236915	0.230195	0.225576	0.221872	0.218327	0.21425	0.210826	0.208807	0.20465	0.199449	0.195885	0.191529	0.187404	0.184707	0.182271	0.0906138
0.0968426	0.105128	0.116616	0.121169	0.12415	0.130198	0.132064	0.132609	0.137233	0.145417	0.156748	0.172247	0.189171	0.206945	0.226251	0.244668	0.259095	0.264689	0.266191	0.267848	0.268616	0.271175	0.272951	0.270955	0.268545	0.268951	0.269106	0.266673	0.265394	0.263905	0.258666	0.252338	0.248143	0.244013	0.237291	0.230522	0.225973	0.222037	0.21836	0.214412	0.210774	0.208826	0.204823	0.199556	0.195831	0.191509	0.187608	0.185289	0.182893	0.0908427
0.0970556	0.105412	0.116804	0.12124	0.124111	0.130376	0.132122	0.132609	0.13757	0.145404	0.156563	0.172375	0.189525	0.207353	0.226873	0.245208	0.259718	0.265558	0.266912	0.268291	0.26861	0.271375	0.273418	0.271379	0.268998	0.269764	0.270255	0.267529	0.266109	0.264158	0.258613	0.252593	0.248728	0.244589	0.237425	0.230882	0.226262	0.222047	0.218385	0.214551	0.211298	0.209737	0.205419	0.199768	0.196033	0.191802	0.188071	0.185878	0.183141	0.0906945
0.097216	0.105716	0.116964	0.121342	0.124273	0.130452	0.132119	0.132849	0.137991	0.145522	0.156394	0.17222	0.189727	0.207691	0.227362	0.245985	0.260396	0.266158	0.267476	0.268773	0.268894	0.271977	0.274239	0.271557	0.269061	0.270182	0.27098	0.268291	0.266821	0.26425	0.258347	0.253198	0.249154	0.244491	0.237302	0.230736	0.226261	0.221871	0.218298	0.214818	0.211713	0.209961	0.205799	0.200152	0.19611	0.192279	0.1885	0.18589	0.182896	0.0904738
0.0973947	0.105984	0.117017	0.121473	0.124612	0.130566	0.13217	0.133243	0.138356	0.145458	0.156322	0.172385	0.190151	0.207959	0.227728	0.246707	0.261059	0.266763	0.26801	0.269413	0.26956	0.272576	0.274991	0.271886	0.269096	0.270536	0.270956	0.268454	0.267309	0.264171	0.258514	0.253934	0.249705	0.244631	0.237737	0.231067	0.226248	0.221889	0.218479	0.215396	0.212377	0.210415	0.205694	0.200372	0.196614	0.19255	0.189051	0.186248	0.183144	0.0907153
0.0976663	0.106361	0.117059	0.121692	0.125032	0.130614	0.132314	0.133622	0.13848	0.145222	0.156194	0.172456	0.190384	0.208321	0.22812	0.247314	0.261783	0.267516	0.268733	0.270067	0.270204	0.273035	0.275761	0.272588	0.269183	0.270396	0.270947	0.26888	0.267889	0.265098	0.259516	0.254723	0.250424	0.244925	0.237757	0.231307	0.226642	0.222263	0.218866	0.215739	0.212574	0.210436	0.206171	0.201016	0.196784	0.192682	0.189261	0.186547	0.18344	0.0908321
0.0979449	0.106766	0.116936	0.121668	0.12545	0.130704	0.132503	0.133984	0.138507	0.145058	0.156218	0.172735	0.190578	0.208586	0.228442	0.247608	0.262329	0.268122	0.269113	0.270326	0.270583	0.273487	0.276202	0.273034	0.269412	0.270295	0.271117	0.26952	0.268736	0.265948	0.260135	0.255523	0.250979	0.245313	0.238169	0.231674	0.227175	0.222578	0.219079	0.215841	0.212829	0.210871	0.20647	0.201358	0.196921	0.192867	0.189761	0.186936	0.183447	0.0906601
0.0981293	0.107207	0.116776	0.121531	0.125841	0.13073	0.132571	0.134477	0.138977	0.145237	0.156174	0.172804	0.190881	0.208824	0.228653	0.247803	0.262406	0.268261	0.269396	0.270704	0.271018	0.274112	0.276842	0.273238	0.269323	0.270546	0.271818	0.270643	0.269859	0.266721	0.260677	0.256284	0.251869	0.245838	0.238545	0.231766	0.22724	0.222859	0.219305	0.215929	0.213089	0.211176	0.206939	0.201876	0.19711	0.193303	0.190124	0.18676	0.182916	0.0903362
0.0982048	0.107477	0.116611	0.121497	0.126357	0.130754	0.132467	0.134889	0.139384	0.145454	0.156244	0.173065	0.191292	0.209053	0.229137	0.248158	0.262558	0.268628	0.269692	0.271142	0.271324	0.274497	0.277536	0.273303	0.269263	0.270961	0.272634	0.271665	0.270845	0.267494	0.261566	0.257097	0.252374	0.246211	0.23843	0.231734	0.227403	0.222899	0.219273	0.216135	0.213577	0.211414	0.206931	0.20228	0.19754	0.193436	0.190196	0.186439	0.182815	0.0905319
0.0983502	0.10786	0.116513	0.121551	0.127061	0.13108	0.132554	0.135413	0.139854	0.14577	0.156653	0.173635	0.191998	0.209473	0.229485	0.248455	0.262464	0.26863	0.270009	0.271672	0.271834	0.274647	0.277801	0.27373	0.269588	0.27178	0.273813	0.272368	0.271231	0.268002	0.261985	0.257583	0.252569	0.246244	0.238521	0.231623	0.227592	0.223299	0.21957	0.216523	0.213904	0.211395	0.20696	0.202645	0.198275	0.194292	0.190171	0.186173	0.182972	0.0905492
0.0985581	0.108259	0.116489	0.121705	0.127828	0.131312	0.132395	0.135823	0.140228	0.146063	0.156867	0.173597	0.192154	0.2096	0.229691	0.248919	0.262848	0.269053	0.27041	0.272117	0.272723	0.275129	0.277953	0.274505	0.270295	0.272137	0.274376	0.273147	0.271643	0.268151	0.262528	0.258422	0.253152	0.246503	0.238645	0.231628	0.22791	0.223787	0.219833	0.216574	0.214151	0.211741	0.207291	0.203013	0.198577	0.194668	0.19038	0.186316	0.182876	0.0903187
0.0986755	0.108573	0.116517	0.121862	0.128506	0.131589	0.132309	0.136157	0.140578	0.146382	0.157224	0.173657	0.192317	0.209807	0.229724	0.249304	0.263316	0.269175	0.270382	0.27219	0.273041	0.275562	0.278361	0.274584	0.270771	0.272739	0.273975	0.272985	0.271995	0.268478	0.263227	0.259068	0.253473	0.246824	0.238668	0.231626	0.228362	0.224276	0.219801	0.216465	0.214624	0.21239	0.207532	0.203287	0.199219	0.195014	0.190123	0.1856	0.182118	0.089971
0.0987914	0.108925	0.116575	0.121759	0.128928	0.131907	0.132138	0.136291	0.140962	0.146832	0.15759	0.173614	0.192475	0.210157	0.229944	0.24957	0.263337	0.269185	0.270249	0.27218	0.273809	0.276181	0.278741	0.27485	0.271127	0.273169	0.273663	0.272791	0.272312	0.269135	0.264072	0.259368	0.253382	0.246918	0.239075	0.231639	0.228158	0.22443	0.219958	0.216438	0.214541	0.212292	0.207754	0.203704	0.199346	0.194874	0.189831	0.185061	0.182004	0.0902303
0.0989463	0.109347	0.116707	0.121763	0.129206	0.1322	0.132211	0.136293	0.141165	0.147102	0.157845	0.173726	0.192621	0.210698	0.230561	0.249761	0.263267	0.269461	0.270554	0.272372	0.274257	0.276315	0.278874	0.275499	0.272024	0.273685	0.273735	0.273081	0.272771	0.269444	0.26448	0.259686	0.253549	0.247132	0.239072	0.231908	0.228609	0.224782	0.220308	0.216626	0.214777	0.21258	0.207624	0.203679	0.199901	0.195242	0.189696	0.184963	0.182041	0.0902171
0.0989849	0.109748	0.116996	0.121755	0.129275	0.132444	0.132325	0.136171	0.141221	0.147223	0.15806	0.173873	0.192425	0.210762	0.231012	0.250047	0.263323	0.26959	0.270854	0.272551	0.274766	0.276731	0.278957	0.276056	0.272951	0.274187	0.273736	0.273581	0.273617	0.269844	0.264672	0.259853	0.253705	0.247275	0.238818	0.231805	0.228966	0.225423	0.220752	0.216714	0.214883	0.2127	0.208233	0.204155	0.199935	0.195283	0.18961	0.184822	0.181845	0.0901224
0.0989088	0.110104	0.11733	0.121639	0.129087	0.132483	0.132542	0.136366	0.141537	0.147568	0.158456	0.174214	0.192374	0.210696	0.231399	0.250669	0.263669	0.269875	0.271256	0.272612	0.275034	0.277211	0.278877	0.275999	0.273597	0.275117	0.274303	0.273956	0.273971	0.269755	0.264695	0.26021	0.253612	0.24736	0.239342	0.232053	0.229068	0.225766	0.220992	0.216624	0.215072	0.213091	0.208285	0.204169	0.200328	0.195915	0.189652	0.184281	0.181576	0.0900914
0.0988922	0.11059	0.117796	0.121594	0.128861	0.132468	0.132873	0.136565	0.141763	0.14804	0.158818	0.174284	0.192528	0.210907	0.231868	0.251549	0.264367	0.270173	0.271301	0.272649	0.275327	0.277763	0.279243	0.276171	0.274076	0.275869	0.274862	0.274372	0.274165	0.269691	0.264788	0.260532	0.253781	0.247291	0.239498	0.232335	0.229273	0.226232	0.221251	0.216549	0.214977	0.212984	0.208237	0.204059	0.200443	0.196011	0.189402	0.184172	0.181942	0.0904106
0.0988914	0.111001	0.118169	0.121491	0.12856	0.132433	0.133256	0.136697	0.14179	0.148264	0.15906	0.174379	0.192412	0.210959	0.232297	0.252271	0.265054	0.270603	0.27148	0.272674	0.275477	0.278078	0.279452	0.276651	0.274882	0.276269	0.274747	0.274148	0.27415	0.269945	0.265274	0.261051	0.253897	0.247494	0.240061	0.232946	0.229787	0.226464	0.221223	0.216651	0.215158	0.212983	0.208226	0.204124	0.200866	0.196235	0.189421	0.18471	0.182628	0.0906692
0.0989875	0.111464	0.118582	0.121403	0.128158	0.132482	0.133709	0.136754	0.14198	0.148768	0.159276	0.174379	0.192717	0.211408	0.232739	0.252919	0.26552	0.270956	0.271823	0.272831	0.275991	0.278344	0.279217	0.276936	0.275511	0.276548	0.274465	0.274066	0.274379	0.26998	0.265493	0.261385	0.253809	0.247513	0.240706	0.233577	0.230046	0.226773	0.221523	0.216663	0.215134	0.213104	0.20805	0.203697	0.200999	0.196494	0.189762	0.185248	0.182788	0.0906548
0.0989712	0.11172	0.118786	0.121164	0.127687	0.132318	0.133892	0.136806	0.142208	0.149187	0.159415	0.17421	0.192631	0.21174	0.23332	0.253499	0.265959	0.271292	0.272081	0.272788	0.276159	0.278901	0.27962	0.277178	0.275697	0.276415	0.274126	0.274117	0.274722	0.270063	0.265646	0.261816	0.254164	0.247849	0.24105	0.233987	0.23045	0.226961	0.221572	0.216884	0.215524	0.2134	0.208296	0.203961	0.201148	0.196458	0.189984	0.185364	0.182505	0.0905101
0.0989478	0.111959	0.118871	0.120972	0.127208	0.131958	0.134019	0.1368	0.142364	0.149509	0.159583	0.174435	0.192921	0.212204	0.233906	0.253955	0.266065	0.271205	0.272147	0.272767	0.276201	0.279452	0.279888	0.27704	0.275945	0.276741	0.274233	0.274252	0.275283	0.270571	0.266008	0.261988	0.254099	0.248187	0.241432	0.234116	0.230389	0.226907	0.221645	0.217087	0.216065	0.214003	0.208303	0.203908	0.201455	0.196747	0.190262	0.185335	0.18275	0.0909223
0.0989053	0.112105	0.11897	0.120986	0.12683	0.13152	0.133969	0.136856	0.142534	0.149688	0.159808	0.174742	0.193129	0.212581	0.234483	0.254373	0.266344	0.271391	0.27245	0.273065	0.276488	0.28004	0.28027	0.277264	0.276217	0.276715	0.274641	0.275041	0.275756	0.27073	0.26616	0.262335	0.254382	0.248214	0.24173	0.234571	0.230395	0.226768	0.222007	0.217785	0.216393	0.213711	0.208228	0.204177	0.201501	0.197018	0.190695	0.185831	0.183305	0.0911844
0.0987858	0.112154	0.119112	0.121259	0.126718	0.131258	0.134077	0.136803	0.142577	0.149896	0.159974	0.175017	0.193488	0.213012	0.234988	0.254985	0.266966	0.271773	0.272794	0.273302	0.276559	0.280353	0.280474	0.277562	0.276659	0.276913	0.274983	0.275379	0.27584	0.270504	0.266115	0.262813	0.254582	0.248141	0.24174	0.23479	0.230923	0.227115	0.222182	0.217958	0.216523	0.213648	0.208004	0.204208	0.202127	0.19769	0.191188	0.186355	0.183435	0.0911104
0.0985946	0.112118	0.119405	0.121627	0.126675	0.131065	0.134082	0.136934	0.142862	0.149949	0.159942	0.175174	0.193859	0.213484	0.235319	0.255483	0.267596	0.272056	0.272911	0.273546	0.276707	0.280293	0.280506	0.277892	0.277081	0.277307	0.275178	0.275524	0.275596	0.27036	0.266513	0.262996	0.254636	0.248426	0.242125	0.234848	0.230875	0.227158	0.222322	0.21841	0.216654	0.213628	0.208504	0.204582	0.202258	0.197512	0.191041	0.186621	0.183648	0.0911407
0.0985533	0.112068	0.119484	0.121955	0.126869	0.131148	0.134168	0.137041	0.143148	0.150172	0.159884	0.175175	0.194264	0.214033	0.235768	0.255902	0.267934	0.272338	0.273082	0.273731	0.276884	0.280523	0.280709	0.278076	0.277225	0.277281	0.275651	0.27589	0.275402	0.270412	0.266904	0.263301	0.254419	0.248284	0.242388	0.235193	0.23124	0.227254	0.222404	0.218636	0.21666	0.213751	0.208631	0.20485	0.202963	0.198119	0.191303	0.186591	0.183757	0.091277
0.098562	0.111942	0.119507	0.122298	0.12727	0.131663	0.134357	0.136904	0.143122	0.150227	0.159786	0.175038	0.194408	0.214536	0.236215	0.256183	0.268298	0.27252	0.27321	0.27401	0.277194	0.28094	0.28097	0.278406	0.277469	0.277186	0.275408	0.275868	0.275723	0.270708	0.267365	0.263804	0.25477	0.248452	0.242135	0.234974	0.231552	0.227553	0.222749	0.219082	0.216952	0.21403	0.208917	0.205151	0.203111	0.19806	0.19157	0.187003	0.183779	0.0912027
0.0985032	0.11167	0.119482	0.122681	0.127647	0.132142	0.13449	0.136798	0.143104	0.150146	0.159767	0.175072	0.194641	0.215181	0.23688	0.256532	0.268501	0.272865	0.273609	0.274225	0.277129	0.28079	0.281188	0.278987	0.277735	0.276988	0.275177	0.27585	0.276059	0.270993	0.267646	0.264151	0.255172	0.248893	0.242311	0.234892	0.231348	0.227677	0.223283	0.219484	0.217322	0.214506	0.209274	0.205557	0.203515	0.19842	0.191924	0.187106	0.183589	0.0910637
0.0984039	0.111415	0.119476	0.123173	0.12815	0.132821	0.134763	0.136719	0.143199	0.150254	0.159881	0.175202	0.195073	0.215951	0.237607	0.257068	0.268857	0.273134	0.273844	0.274674	0.277641	0.280977	0.281534	0.279304	0.277646	0.276762	0.275307	0.276345	0.27651	0.271256	0.267711	0.264065	0.255323	0.248649	0.241684	0.234688	0.231612	0.22825	0.223805	0.219916	0.217527	0.214577	0.209136	0.205465	0.203754	0.198714	0.19197	0.186948	0.183426	0.0909768
0.0983069	0.111156	0.119341	0.123581	0.128765	0.133358	0.134998	0.136803	0.143131	0.150002	0.159764	0.17496	0.194592	0.21607	0.238098	0.257358	0.269029	0.273136	0.273943	0.275102	0.27807	0.281315	0.281887	0.279628	0.277737	0.27667	0.275533	0.277017	0.277095	0.271608	0.267906	0.264295	0.255866	0.249004	0.24156	0.234575	0.231714	0.22834	0.223855	0.220052	0.217751	0.214788	0.209765	0.206343	0.204333	0.199134	0.191921	0.186562	0.183431	0.091087
0.0982444	0.110912	0.119228	0.124046	0.129375	0.133731	0.135194	0.13705	0.143079	0.149707	0.15953	0.174712	0.194345	0.216111	0.238323	0.257466	0.269067	0.273378	0.274449	0.275623	0.278532	0.28182	0.282567	0.280273	0.278142	0.277082	0.275788	0.276947	0.277055	0.271933	0.268278	0.264587	0.256139	0.249013	0.241536	0.234644	0.231623	0.228253	0.223886	0.220098	0.217907	0.215044	0.209875	0.206319	0.204485	0.199384	0.192217	0.186819	0.183714	0.0912637
0.0982086	0.1107	0.119203	0.124395	0.1298	0.13414	0.135482	0.137382	0.143098	0.149542	0.159426	0.174445	0.194073	0.216232	0.238646	0.25753	0.269141	0.273756	0.275093	0.276145	0.278921	0.282217	0.283315	0.280994	0.27828	0.277287	0.276024	0.276879	0.276765	0.271992	0.268372	0.264785	0.256617	0.248985	0.241348	0.234625	0.23186	0.22867	0.224003	0.219978	0.21784	0.215035	0.209993	0.206392	0.204485	0.19953	0.192394	0.187251	0.183912	0.091111
0.0982683	0.110603	0.119131	0.124618	0.130154	0.134607	0.136011	0.137769	0.143064	0.149473	0.159261	0.174046	0.193824	0.216362	0.239091	0.257872	0.269256	0.273994	0.275466	0.27655	0.279499	0.282458	0.283649	0.281572	0.278336	0.277282	0.276086	0.27679	0.276935	0.272368	0.268602	0.264984	0.256856	0.249218	0.241214	0.234422	0.231781	0.228741	0.224149	0.219764	0.217622	0.215121	0.209903	0.206163	0.20478	0.199755	0.192288	0.187331	0.183887	0.0909951
0.0983368	0.11056	0.119012	0.124681	0.130424	0.134977	0.13646	0.138286	0.142962	0.149005	0.159059	0.173966	0.193737	0.216332	0.239258	0.258279	0.269488	0.274211	0.275972	0.277228	0.280083	0.282829	0.284167	0.28191	0.278141	0.27699	0.275889	0.276807	0.277341	0.2728	0.268965	0.265265	0.257383	0.249765	0.241515	0.234709	0.232079	0.22905	0.224419	0.220207	0.2179	0.21534	0.210053	0.206039	0.204575	0.199663	0.192186	0.187023	0.183714	0.0909821
0.0983915	0.110492	0.118698	0.124508	0.13052	0.135197	0.136729	0.138622	0.142683	0.148687	0.159063	0.173722	0.193518	0.216254	0.239434	0.258713	0.269837	0.274417	0.275983	0.27722	0.280632	0.283742	0.284543	0.282079	0.278432	0.277109	0.275835	0.276758	0.278043	0.273669	0.269185	0.265339	0.257606	0.2498	0.241512	0.2349	0.23219	0.229244	0.224769	0.220086	0.217784	0.215594	0.209926	0.20612	0.205032	0.200152	0.192736	0.18708	0.18356	0.0910101
0.0983731	0.110384	0.118386	0.124335	0.130534	0.135066	0.136768	0.138843	0.142307	0.148337	0.159163	0.173685	0.193356	0.216314	0.239944	0.259341	0.270232	0.274523	0.275864	0.277414	0.281286	0.284438	0.285139	0.282636	0.278863	0.277377	0.275722	0.27684	0.278664	0.274469	0.269759	0.265589	0.25809	0.250251	0.241732	0.234835	0.232045	0.229197	0.224773	0.219983	0.21769	0.21582	0.210029	0.20606	0.20503	0.200496	0.193173	0.1875	0.183832	0.0910031
0.0983556	0.110353	0.118186	0.12419	0.130289	0.134586	0.136578	0.138908	0.142147	0.148253	0.159265	0.173979	0.193514	0.216367	0.240229	0.259519	0.270174	0.27448	0.275945	0.27761	0.281403	0.284438	0.285449	0.283041	0.279035	0.277251	0.275647	0.277233	0.279166	0.274669	0.269626	0.265654	0.258463	0.250512	0.241964	0.235125	0.231995	0.229153	0.224697	0.219542	0.217449	0.215843	0.21016	0.206066	0.205217	0.200863	0.193228	0.187562	0.183791	0.0908857
0.0983888	0.110372	0.117962	0.123973	0.130115	0.134311	0.136387	0.138789	0.142089	0.148295	0.159206	0.174046	0.19358	0.216274	0.240259	0.259494	0.269988	0.274369	0.276084	0.278117	0.282083	0.285227	0.285966	0.283157	0.279323	0.277392	0.275446	0.277394	0.279308	0.274872	0.269987	0.265716	0.258296	0.250231	0.241845	0.235172	0.232156	0.229141	0.224437	0.219496	0.217529	0.215656	0.209752	0.205823	0.205161	0.200933	0.193394	0.187671	0.183972	0.0910041
0.0984585	0.110414	0.117816	0.123793	0.129952	0.133892	0.136167	0.138826	0.142049	0.148413	0.159235	0.174047	0.193571	0.21598	0.240001	0.259455	0.2702	0.274635	0.276324	0.278435	0.282446	0.285707	0.286089	0.283289	0.279731	0.277833	0.275657	0.277243	0.278995	0.274795	0.270083	0.265883	0.25864	0.250715	0.242448	0.235118	0.231689	0.229052	0.224372	0.219297	0.217503	0.215945	0.210329	0.206395	0.205418	0.20109	0.193657	0.187836	0.183933	0.0909295
0.0985119	0.110481	0.11781	0.12359	0.129607	0.13351	0.13606	0.138933	0.142071	0.148633	0.159563	0.174371	0.193906	0.2161	0.240102	0.25967	0.270576	0.275253	0.276824	0.278697	0.282729	0.286383	0.286697	0.283662	0.28006	0.277923	0.275669	0.276921	0.27873	0.274873	0.270313	0.266015	0.258686	0.250705	0.242351	0.23522	0.231719	0.228978	0.22457	0.219445	0.217448	0.216142	0.21034	0.206289	0.205366	0.201232	0.194111	0.188327	0.184078	0.090817
0.0985445	0.110615	0.117943	0.123556	0.129497	0.133437	0.136127	0.13897	0.142231	0.149011	0.159866	0.174737	0.194312	0.216374	0.240365	0.260155	0.271121	0.275575	0.276945	0.279009	0.283325	0.286678	0.286618	0.283655	0.280132	0.277661	0.275248	0.277049	0.279107	0.27503	0.270293	0.265808	0.258523	0.250653	0.242378	0.235	0.231258	0.228904	0.224781	0.219688	0.217661	0.216324	0.210762	0.20652	0.20528	0.201303	0.194295	0.188462	0.183783	0.0905301
0.098561	0.110698	0.118057	0.123563	0.129529	0.133638	0.13628	0.138945	0.142288	0.149197	0.160208	0.175157	0.194703	0.216703	0.24057	0.260563	0.271518	0.275827	0.277109	0.279364	0.283837	0.286929	0.286601	0.283872	0.28036	0.277552	0.274984	0.276962	0.279378	0.275348	0.270507	0.265912	0.258635	0.250655	0.242446	0.235219	0.231184	0.228915	0.22511	0.219934	0.217804	0.216525	0.211001	0.206658	0.205268	0.201315	0.194305	0.188216	0.183684	0.0906176
0.0985439	0.110759	0.118262	0.123585	0.129553	0.133913	0.13656	0.138988	0.142264	0.149446	0.160688	0.175536	0.19487	0.21678	0.240457	0.260581	0.271849	0.276118	0.277213	0.279746	0.284329	0.28718	0.286389	0.283702	0.280595	0.277584	0.274948	0.277305	0.279703	0.275725	0.270797	0.265984	0.258616	0.250362	0.242303	0.235052	0.231012	0.228905	0.225177	0.22026	0.218089	0.216631	0.211437	0.207088	0.205476	0.2016	0.194644	0.188412	0.183665	0.0905762
0.0986306	0.110913	0.118611	0.123776	0.129637	0.134232	0.136885	0.139082	0.142231	0.149662	0.161146	0.175703	0.194591	0.216843	0.240692	0.260513	0.271867	0.276218	0.277232	0.279946	0.284691	0.287325	0.286184	0.283678	0.280878	0.277704	0.274957	0.277505	0.279811	0.275886	0.270985	0.265868	0.258376	0.250059	0.242131	0.234842	0.230471	0.228577	0.225233	0.220351	0.218356	0.216946	0.211681	0.207442	0.205928	0.202137	0.195152	0.188819	0.183814	0.0905199
0.0987839	0.111126	0.118953	0.124016	0.129865	0.134589	0.1372	0.139119	0.142296	0.149981	0.161481	0.175968	0.194337	0.216655	0.240839	0.260519	0.271961	0.276426	0.277639	0.280678	0.284997	0.287017	0.286191	0.283875	0.280666	0.277517	0.274953	0.277627	0.27958	0.275694	0.271235	0.26599	0.258594	0.250415	0.242546	0.235041	0.230596	0.228578	0.22528	0.220751	0.218478	0.217124	0.212199	0.207498	0.205808	0.202318	0.19539	0.189223	0.183997	0.0904526
0.0990041	0.111404	0.119388	0.12437	0.130174	0.135113	0.137589	0.139193	0.142416	0.150318	0.161717	0.176014	0.194172	0.216713	0.240929	0.260486	0.272008	0.276658	0.278253	0.281176	0.284792	0.286508	0.285942	0.283619	0.280456	0.277661	0.275277	0.277655	0.279252	0.2755	0.271333	0.265989	0.258557	0.25032	0.242497	0.235087	0.230284	0.228447	0.225358	0.220759	0.218697	0.217134	0.212209	0.207511	0.205701	0.202048	0.195237	0.189126	0.183756	0.0904787
0.0992185	0.111674	0.119787	0.124715	0.130696	0.135859	0.138005	0.139334	0.14246	0.150478	0.161915	0.175919	0.194081	0.216734	0.240975	0.260705	0.272326	0.276959	0.278268	0.281193	0.28493	0.286691	0.28577	0.283122	0.280466	0.277982	0.275714	0.277737	0.279107	0.275639	0.27152	0.265646	0.258077	0.25016	0.242551	0.235177	0.2303	0.228704	0.225559	0.220944	0.21895	0.217102	0.21187	0.207394	0.20562	0.201894	0.195194	0.189066	0.183782	0.0905291
0.0993129	0.111921	0.120247	0.12517	0.131094	0.136315	0.138342	0.139589	0.142393	0.150484	0.162252	0.176025	0.193866	0.216793	0.241252	0.260785	0.272532	0.277115	0.278366	0.281395	0.285169	0.286718	0.28557	0.283197	0.280549	0.277846	0.275798	0.277805	0.279206	0.275724	0.271457	0.265638	0.25822	0.250329	0.24254	0.235484	0.230708	0.228786	0.225604	0.221074	0.218959	0.216999	0.21213	0.207775	0.205726	0.201952	0.195419	0.18933	0.183981	0.0906435
0.0994006	0.112116	0.120656	0.125536	0.131418	0.136781	0.1386	0.13958	0.142065	0.150333	0.162399	0.176087	0.194107	0.217199	0.241534	0.260796	0.27241	0.277029	0.278296	0.28145	0.285529	0.287161	0.285844	0.283237	0.280571	0.27758	0.275393	0.27787	0.27954	0.276204	0.27194	0.265768	0.257846	0.250018	0.242257	0.235417	0.230884	0.228888	0.2258	0.221072	0.218949	0.217105	0.212205	0.20773	0.205817	0.202366	0.195823	0.189576	0.184273	0.0908198
0.0995398	0.11239	0.121043	0.125891	0.131729	0.137114	0.138698	0.139448	0.14172	0.150161	0.162396	0.176145	0.194318	0.217485	0.241722	0.260636	0.272377	0.276873	0.278029	0.281588	0.285778	0.286941	0.285494	0.283059	0.280543	0.277839	0.275732	0.27843	0.279758	0.27623	0.272027	0.265666	0.257682	0.249835	0.242355	0.235388	0.230756	0.229026	0.225948	0.221021	0.218743	0.217086	0.212618	0.207895	0.205708	0.202337	0.195664	0.189347	0.184252	0.0909463
0.0998383	0.112737	0.121341	0.126111	0.131804	0.137248	0.138661	0.139181	0.141259	0.149851	0.16239	0.17617	0.194379	0.217493	0.241681	0.260557	0.272486	0.277128	0.278116	0.281225	0.285445	0.286945	0.285271	0.28278	0.280773	0.278293	0.276056	0.278937	0.279976	0.276222	0.272341	0.265925	0.258035	0.250326	0.242538	0.2357	0.231034	0.228857	0.225822	0.220792	0.218552	0.217066	0.212379	0.20791	0.205801	0.202299	0.195542	0.189231	0.184527	0.0911419
0.100151	0.113099	0.121612	0.126328	0.131731	0.137221	0.138682	0.139207	0.141158	0.149486	0.162198	0.176166	0.194522	0.217576	0.241583	0.260309	0.272353	0.277036	0.277889	0.280965	0.285081	0.286719	0.28511	0.282629	0.28109	0.278561	0.276323	0.279407	0.279715	0.275762	0.272484	0.265939	0.257861	0.250143	0.242358	0.235541	0.230978	0.228982	0.225842	0.220696	0.218479	0.216862	0.212332	0.208306	0.20624	0.202558	0.195604	0.189312	0.184595	0.0911557
0.100527	0.113543	0.121886	0.126572	0.131682	0.136966	0.138343	0.138986	0.140858	0.148889	0.161751	0.17601	0.194689	0.217801	0.241506	0.260016	0.272173	0.27715	0.277985	0.280762	0.284713	0.286407	0.285211	0.282856	0.28127	0.279032	0.276677	0.279353	0.279264	0.275434	0.272852	0.266192	0.25776	0.250085	0.242403	0.235795	0.231021	0.228808	0.225855	0.220739	0.218403	0.216782	0.212289	0.208592	0.206439	0.20264	0.195789	0.189331	0.184762	0.0912833
0.100803	0.113913	0.122097	0.1268	0.131654	0.136744	0.138041	0.138709	0.140774	0.148816	0.161555	0.176048	0.195098	0.218073	0.241661	0.260076	0.272231	0.277364	0.278029	0.280566	0.284409	0.286042	0.285194	0.282964	0.281506	0.279457	0.277238	0.27978	0.279369	0.27575	0.273092	0.266422	0.257822	0.250025	0.24249	0.235915	0.23121	0.228955	0.226012	0.220871	0.218298	0.216559	0.212235	0.20848	0.206483	0.202616	0.19548	0.189127	0.184961	0.0915456
0.101008	0.114271	0.122384	0.127072	0.131582	0.136562	0.137775	0.138377	0.140601	0.148439	0.16113	0.175992	0.195458	0.218304	0.241795	0.26001	0.271949	0.27734	0.278102	0.280145	0.283794	0.285933	0.285142	0.282696	0.281492	0.279551	0.277596	0.280312	0.279575	0.275899	0.273416	0.26671	0.257501	0.249395	0.242141	0.235901	0.231216	0.229036	0.226059	0.220685	0.218211	0.216171	0.211817	0.208604	0.206555	0.202598	0.195224	0.188592	0.184958	0.0917439
0.101171	0.114584	0.122518	0.127205	0.131568	0.136363	0.137626	0.138334	0.140494	0.147883	0.160581	0.176038	0.195815	0.218475	0.241638	0.259588	0.271789	0.277577	0.278228	0.279784	0.283416	0.286173	0.285548	0.282956	0.28164	0.279359	0.27746	0.280384	0.279613	0.276089	0.273365	0.266593	0.257458	0.249244	0.242187	0.236017	0.231296	0.229171	0.226154	0.220816	0.218247	0.215896	0.211408	0.208447	0.206802	0.202746	0.195062	0.188534	0.185105	0.0917662
0.101288	0.114837	0.122541	0.127158	0.131435	0.136072	0.137509	0.138272	0.14034	0.14743	0.160219	0.176143	0.195989	0.218603	0.241688	0.259518	0.271789	0.277525	0.278359	0.279606	0.2831	0.286308	0.286054	0.283284	0.281584	0.279406	0.277507	0.280564	0.279605	0.276269	0.273641	0.266595	0.257456	0.249107	0.242173	0.236064	0.231264	0.229256	0.226495	0.221186	0.218186	0.215778	0.211691	0.208962	0.207222	0.203018	0.195217	0.18871	0.185415	0.0918884
0.101442	0.115028	0.122437	0.126956	0.13125	0.135938	0.137548	0.138227	0.140239	0.147029	0.159655	0.175848	0.195983	0.218608	0.241549	0.259644	0.272041	0.277718	0.278553	0.279498	0.282954	0.286309	0.286179	0.283345	0.281364	0.279595	0.278116	0.28103	0.279628	0.276318	0.273806	0.266553	0.257357	0.249016	0.242429	0.236103	0.231105	0.229336	0.226727	0.221409	0.218338	0.216004	0.211718	0.208846	0.207447	0.203181	0.194907	0.18845	0.185216	0.0917769
0.101638	0.115229	0.122351	0.126765	0.131062	0.135789	0.137519	0.138249	0.140285	0.146801	0.159434	0.175719	0.195681	0.218525	0.241542	0.259537	0.271985	0.277703	0.278748	0.279616	0.282722	0.285951	0.286252	0.283569	0.281371	0.279769	0.278753	0.281697	0.279585	0.276238	0.273939	0.266561	0.25735	0.24891	0.242544	0.23664	0.231577	0.229221	0.226495	0.221546	0.218292	0.215783	0.211556	0.208656	0.207305	0.203024	0.194597	0.188132	0.185039	0.0917323
0.101793	0.115361	0.122271	0.126665	0.131009	0.135868	0.137643	0.138236	0.140191	0.146482	0.159209	0.175477	0.195242	0.218193	0.241284	0.259429	0.271805	0.277571	0.278963	0.279556	0.282457	0.28585	0.286375	0.283827	0.281434	0.279881	0.279067	0.281961	0.279668	0.276342	0.274008	0.26667	0.257222	0.248844	0.242712	0.236626	0.2317	0.229355	0.226537	0.221758	0.218589	0.215637	0.211035	0.208648	0.207402	0.20268	0.194457	0.188253	0.184966	0.0915872
0.10186	0.115445	0.122151	0.126569	0.13103	0.13594	0.13781	0.138129	0.139912	0.146171	0.158838	0.175116	0.194811	0.218179	0.241433	0.259264	0.271739	0.277616	0.279108	0.279637	0.282203	0.285714	0.286632	0.284288	0.281503	0.2799	0.279559	0.282014	0.279633	0.276793	0.274402	0.266828	0.256941	0.248317	0.242625	0.237047	0.232226	0.229849	0.226731	0.22187	0.218654	0.215367	0.21082	0.208665	0.207419	0.20267	0.194579	0.188362	0.184959	0.0915602
0.101896	0.115547	0.122118	0.12655	0.131178	0.13598	0.137836	0.137954	0.139587	0.145992	0.15849	0.174646	0.194239	0.217761	0.24135	0.259126	0.271715	0.277798	0.279409	0.279874	0.282167	0.285796	0.286925	0.284393	0.281371	0.280045	0.280069	0.282154	0.27978	0.277388	0.274647	0.266831	0.256834	0.248319	0.242814	0.237416	0.232405	0.229827	0.226883	0.222	0.218671	0.215356	0.210727	0.208475	0.207097	0.202402	0.194775	0.188421	0.184871	0.0915628
0.101867	0.115603	0.121977	0.126475	0.131432	0.136192	0.137998	0.137958	0.139475	0.145934	0.158219	0.174312	0.193928	0.217516	0.241338	0.259212	0.27169	0.277634	0.279495	0.279866	0.281925	0.285656	0.286887	0.284463	0.281557	0.28003	0.280035	0.282339	0.280147	0.277748	0.27443	0.266304	0.256647	0.248445	0.243033	0.237415	0.232499	0.230224	0.226978	0.22198	0.218764	0.2155	0.210732	0.208232	0.20682	0.202133	0.194602	0.188316	0.184679	0.0915097
0.101806	0.115552	0.121671	0.12635	0.131713	0.136283	0.137977	0.137914	0.139277	0.145608	0.157776	0.173796	0.193345	0.217113	0.240999	0.258855	0.271491	0.277386	0.279582	0.279853	0.281539	0.285721	0.287132	0.284519	0.28139	0.27984	0.279846	0.282145	0.280143	0.277553	0.274156	0.265902	0.256249	0.248278	0.243	0.237698	0.232795	0.230219	0.226909	0.221866	0.218562	0.215433	0.210677	0.208194	0.206388	0.20163	0.194571	0.188365	0.18438	0.0912283
0.101803	0.115514	0.121398	0.12627	0.131957	0.136159	0.137835	0.137985	0.139117	0.145425	0.157488	0.173247	0.192636	0.216651	0.240568	0.258477	0.27139	0.27725	0.279509	0.279838	0.281404	0.285705	0.287415	0.284698	0.281371	0.279974	0.28009	0.282119	0.280121	0.277606	0.274059	0.265802	0.256181	0.248414	0.243246	0.237722	0.232638	0.230112	0.226929	0.221933	0.218592	0.215402	0.210406	0.207883	0.206143	0.201138	0.194542	0.188808	0.184377	0.0910534
0.101766	0.115433	0.121226	0.126269	0.132146	0.136102	0.137676	0.137922	0.13906	0.145431	0.157319	0.172721	0.192229	0.216232	0.240079	0.25817	0.271005	0.276766	0.279047	0.279489	0.281212	0.285419	0.287072	0.284537	0.281489	0.280118	0.280245	0.282296	0.280115	0.27751	0.274105	0.265748	0.255791	0.248289	0.243066	0.237532	0.232851	0.230366	0.227261	0.221977	0.21848	0.215536	0.210587	0.208135	0.205889	0.200928	0.194741	0.188795	0.184223	0.0909452
0.101731	0.115354	0.121063	0.126418	0.132439	0.136182	0.137689	0.137968	0.139062	0.145464	0.157104	0.172161	0.191658	0.215773	0.239581	0.257528	0.270594	0.276793	0.279137	0.279721	0.281446	0.285078	0.286729	0.284895	0.281853	0.280152	0.280457	0.28248	0.280193	0.277335	0.273805	0.265578	0.255524	0.248142	0.24306	0.237775	0.232878	0.230141	0.22728	0.221888	0.21839	0.215441	0.210343	0.207582	0.205432	0.200615	0.19443	0.188438	0.183822	0.0908545
0.10179	0.11537	0.120932	0.126539	0.132689	0.136087	0.137617	0.137977	0.139003	0.145452	0.15703	0.172003	0.191353	0.215425	0.239273	0.257012	0.270068	0.276315	0.2788	0.279821	0.281261	0.284676	0.286566	0.284884	0.28221	0.280415	0.280389	0.282243	0.280198	0.277594	0.273726	0.265224	0.255258	0.248132	0.243097	0.237434	0.232545	0.230182	0.227179	0.221728	0.218199	0.215237	0.210181	0.207387	0.204946	0.200146	0.194456	0.188468	0.18372	0.0907822
0.101835	0.115358	0.120861	0.126804	0.133016	0.136055	0.137692	0.138073	0.13909	0.145442	0.15683	0.171869	0.190958	0.214904	0.238932	0.256747	0.269855	0.276045	0.278674	0.279934	0.28104	0.284247	0.286178	0.284768	0.282389	0.280688	0.280647	0.28199	0.280147	0.277592	0.273263	0.264529	0.254711	0.247947	0.242863	0.237038	0.232148	0.230213	0.227507	0.221791	0.218133	0.21514	0.210136	0.207468	0.204682	0.199527	0.194206	0.188635	0.18369	0.0906791
0.101897	0.115341	0.12076	0.127041	0.133344	0.135923	0.137711	0.138268	0.139271	0.14549	0.156682	0.17183	0.190866	0.214765	0.238598	0.256344	0.269793	0.276127	0.278534	0.279734	0.280713	0.283967	0.286009	0.284661	0.282709	0.280682	0.280009	0.281027	0.27989	0.277562	0.272748	0.264039	0.254345	0.247604	0.242358	0.236763	0.23197	0.229991	0.227415	0.221771	0.218024	0.214985	0.210021	0.207199	0.204477	0.199601	0.194401	0.188631	0.183764	0.0908731
0.101908	0.115317	0.120746	0.12737	0.13369	0.135909	0.137747	0.138427	0.1394	0.145328	0.156546	0.171834	0.190831	0.21445	0.237966	0.2559	0.269369	0.275452	0.277833	0.279597	0.280588	0.28348	0.285727	0.284377	0.282663	0.2805	0.279428	0.280482	0.279554	0.277128	0.272057	0.2636	0.253947	0.247438	0.242003	0.235867	0.231292	0.229563	0.227523	0.221993	0.217905	0.21497	0.210051	0.20703	0.204361	0.199515	0.194224	0.18828	0.183415	0.0908233
0.10189	0.11519	0.120669	0.127682	0.133978	0.135902	0.137738	0.138378	0.139296	0.145223	0.156592	0.172042	0.19094	0.21417	0.237413	0.255559	0.26916	0.275023	0.277197	0.279241	0.280307	0.282942	0.285263	0.284205	0.282704	0.280244	0.278912	0.280152	0.279473	0.276724	0.271514	0.263018	0.253174	0.246935	0.241805	0.235573	0.231174	0.229486	0.227333	0.221864	0.217689	0.214759	0.209924	0.206546	0.203868	0.199324	0.193766	0.18784	0.182931	0.0905036
0.101887	0.115107	0.1207	0.127926	0.1341	0.135822	0.137689	0.138374	0.139435	0.145257	0.156453	0.17193	0.190606	0.213692	0.236993	0.255117	0.268896	0.274687	0.276598	0.279057	0.280061	0.282607	0.285155	0.283957	0.282502	0.280043	0.278765	0.27967	0.278913	0.276264	0.270833	0.262434	0.252631	0.246816	0.241589	0.235124	0.231085	0.229464	0.227433	0.22185	0.217431	0.214547	0.209755	0.20613	0.20352	0.19902	0.193337	0.187543	0.182587	0.0902684
0.101963	0.115206	0.120892	0.128086	0.134162	0.135923	0.137774	0.138461	0.139532	0.145154	0.156312	0.171811	0.190259	0.213294	0.23666	0.254702	0.268477	0.274214	0.276025	0.278828	0.27976	0.282017	0.284827	0.284022	0.282468	0.279685	0.278739	0.279467	0.278406	0.276037	0.270645	0.262135	0.252251	0.246484	0.241304	0.234615	0.230678	0.229323	0.227189	0.221641	0.21736	0.214218	0.209135	0.205725	0.203274	0.198834	0.193237	0.187532	0.18249	0.0900963
0.10204	0.115231	0.1209	0.128157	0.134391	0.136372	0.138105	0.138575	0.139649	0.145224	0.156379	0.171729	0.190159	0.213214	0.236341	0.254295	0.267936	0.273513	0.27553	0.278757	0.279639	0.281721	0.284621	0.284066	0.282547	0.279272	0.278412	0.279213	0.278299	0.276211	0.270305	0.261475	0.251764	0.24593	0.240569	0.234189	0.230538	0.22893	0.226756	0.221343	0.217109	0.213994	0.208976	0.205581	0.202834	0.198872	0.193526	0.187242	0.182261	0.0901179
0.102167	0.115262	0.120809	0.128035	0.134379	0.136668	0.138303	0.138502	0.139641	0.145282	0.156407	0.171627	0.189753	0.212897	0.236196	0.254112	0.267848	0.273103	0.275016	0.278839	0.279797	0.281475	0.284398	0.284028	0.282329	0.279081	0.278558	0.279157	0.27818	0.276131	0.269936	0.260997	0.251546	0.245891	0.240376	0.233823	0.22985	0.228068	0.226011	0.22092	0.2167	0.213475	0.208623	0.205048	0.202327	0.198703	0.193403	0.18697	0.182096	0.0901566
0.102348	0.115351	0.120765	0.127801	0.134235	0.136835	0.13833	0.138453	0.139597	0.145156	0.156265	0.171355	0.189521	0.212734	0.235866	0.253778	0.267523	0.272467	0.274416	0.278682	0.27961	0.281306	0.284404	0.283945	0.282173	0.278864	0.278109	0.278353	0.277495	0.275908	0.269729	0.260828	0.251386	0.245643	0.239943	0.233141	0.229532	0.22771	0.225478	0.220663	0.216562	0.213273	0.208174	0.20456	0.201894	0.198515	0.193363	0.186912	0.182052	0.0900697
0.102462	0.11541	0.120765	0.127595	0.134175	0.137155	0.138435	0.138596	0.139601	0.145127	0.156297	0.171073	0.189216	0.212436	0.235441	0.253326	0.266974	0.271698	0.273805	0.278344	0.279431	0.281234	0.28431	0.28378	0.282065	0.278635	0.277751	0.278078	0.277213	0.275537	0.269479	0.260531	0.250827	0.245259	0.239408	0.232958	0.229425	0.227196	0.225319	0.220692	0.216305	0.212846	0.207912	0.204369	0.201602	0.198439	0.193531	0.18683	0.181739	0.0898766
0.102547	0.115482	0.120701	0.127293	0.134056	0.137399	0.138446	0.138486	0.139446	0.145129	0.156177	0.17072	0.188921	0.211864	0.234803	0.252731	0.266501	0.271166	0.273121	0.277863	0.279142	0.281115	0.284177	0.283621	0.281849	0.278179	0.277253	0.277822	0.276909	0.275007	0.269085	0.260355	0.250608	0.245249	0.239159	0.232341	0.229086	0.227042	0.22517	0.220575	0.216117	0.212463	0.207325	0.204087	0.201495	0.198496	0.193673	0.186567	0.181657	0.0899492
0.102618	0.115611	0.1207	0.127028	0.133847	0.137513	0.138473	0.138401	0.139183	0.144953	0.155936	0.170176	0.188652	0.211465	0.234612	0.252632	0.265844	0.270386	0.272601	0.277653	0.27886	0.280753	0.283988	0.283404	0.281245	0.27747	0.277006	0.277964	0.276508	0.274532	0.268741	0.259774	0.250377	0.245207	0.238901	0.232158	0.229211	0.22693	0.224805	0.220398	0.215859	0.212011	0.20666	0.203623	0.201316	0.198311	0.193333	0.186158	0.181352	0.0897586
0.102688	0.115746	0.120696	0.126726	0.133654	0.137636	0.13853	0.138397	0.138999	0.145001	0.155736	0.169587	0.188252	0.21108	0.234338	0.252312	0.265481	0.270026	0.272192	0.277404	0.278725	0.280583	0.283716	0.283098	0.281052	0.276983	0.27655	0.277977	0.276517	0.274502	0.268419	0.259177	0.250397	0.245258	0.238599	0.232026	0.229213	0.226807	0.224264	0.219741	0.215088	0.211169	0.206083	0.2031	0.200752	0.198101	0.193189	0.186128	0.181457	0.0897266
0.102701	0.115863	0.120568	0.126365	0.133534	0.137682	0.138608	0.138325	0.13874	0.144974	0.155477	0.168826	0.187538	0.210655	0.234089	0.252025	0.265044	0.269313	0.271617	0.277165	0.278415	0.280521	0.283848	0.282933	0.280751	0.276583	0.276367	0.277888	0.276334	0.274258	0.267909	0.258799	0.250418	0.245339	0.238182	0.231468	0.228864	0.22653	0.224098	0.219567	0.214546	0.210541	0.205757	0.20311	0.200685	0.197826	0.193099	0.186385	0.181884	0.0898994
0.102615	0.115911	0.120437	0.126102	0.133543	0.137822	0.138773	0.138131	0.13833	0.144894	0.155418	0.168526	0.187273	0.210302	0.233571	0.251661	0.264751	0.268867	0.271208	0.276953	0.278236	0.28049	0.283734	0.282843	0.280776	0.27637	0.276313	0.27784	0.27618	0.274119	0.26755	0.258599	0.250588	0.245286	0.237864	0.231413	0.228819	0.226416	0.224015	0.21947	0.214222	0.209984	0.205175	0.2027	0.200169	0.197577	0.193465	0.186798	0.182318	0.0900963
0.102483	0.115838	0.120227	0.125948	0.133673	0.138042	0.139012	0.137902	0.138015	0.144954	0.15517	0.168068	0.18713	0.210054	0.233199	0.251455	0.26453	0.268438	0.270725	0.276674	0.278129	0.280603	0.283642	0.282594	0.280798	0.276421	0.276048	0.277602	0.276034	0.273865	0.26732	0.258335	0.250445	0.245444	0.237718	0.230894	0.228464	0.226215	0.22399	0.219423	0.213722	0.209445	0.205031	0.202772	0.200205	0.197437	0.193343	0.186519	0.182303	0.0903102
0.102325	0.115738	0.120082	0.12582	0.133688	0.138109	0.139141	0.137752	0.137879	0.144976	0.154766	0.167628	0.186988	0.209736	0.232801	0.251172	0.264243	0.268197	0.270404	0.276243	0.278071	0.280692	0.283293	0.282261	0.28076	0.27627	0.275568	0.27726	0.275741	0.273105	0.266744	0.258264	0.25069	0.245936	0.237872	0.230485	0.228112	0.226052	0.223734	0.219202	0.21354	0.209433	0.205013	0.202491	0.19995	0.196988	0.192712	0.186385	0.182259	0.0901635
0.102096	0.115712	0.120149	0.125968	0.133924	0.138374	0.139381	0.137684	0.137819	0.14493	0.154394	0.167174	0.18679	0.209536	0.232425	0.250615	0.263425	0.267631	0.270041	0.275963	0.277847	0.280566	0.283096	0.282046	0.280823	0.275999	0.274942	0.276913	0.275374	0.272575	0.266266	0.258051	0.250792	0.245653	0.237293	0.230002	0.228065	0.225975	0.223456	0.219143	0.213264	0.209076	0.204687	0.202194	0.199831	0.196601	0.192286	0.186594	0.182316	0.0899292
0.101875	0.115673	0.120171	0.126138	0.134127	0.138629	0.139817	0.137658	0.137723	0.144881	0.154231	0.167059	0.186529	0.20924	0.232196	0.250374	0.26294	0.26707	0.269749	0.275766	0.277575	0.28046	0.282862	0.281575	0.280355	0.275497	0.274516	0.276861	0.275441	0.272288	0.265872	0.257715	0.250761	0.245732	0.23708	0.229451	0.227369	0.225505	0.223309	0.219051	0.212794	0.2085	0.204496	0.202219	0.199721	0.196264	0.192224	0.186705	0.182166	0.089799
0.101704	0.115679	0.120308	0.126323	0.134269	0.138925	0.140207	0.137512	0.137689	0.144925	0.153965	0.166722	0.186133	0.208866	0.231904	0.250189	0.262577	0.266882	0.26964	0.275312	0.27709	0.279956	0.28239	0.281169	0.279733	0.27487	0.274139	0.276547	0.275127	0.271927	0.265295	0.25724	0.250713	0.245553	0.236656	0.228952	0.227072	0.225451	0.223193	0.218809	0.212528	0.208061	0.204156	0.202048	0.199421	0.195986	0.19187	0.186513	0.18224	0.0898527
0.101522	0.11558	0.120436	0.126479	0.134336	0.139207	0.140621	0.137603	0.137703	0.144799	0.153692	0.166292	0.185696	0.208739	0.231609	0.249728	0.26196	0.266325	0.26921	0.274704	0.276638	0.279683	0.282084	0.280792	0.279505	0.274583	0.273501	0.275892	0.27474	0.271446	0.264835	0.257144	0.250613	0.245162	0.23631	0.228742	0.226657	0.224799	0.222613	0.218517	0.212207	0.207595	0.203822	0.201516	0.19899	0.195612	0.191439	0.186543	0.182182	0.0897006
0.101205	0.115277	0.120563	0.126677	0.134434	0.139562	0.141019	0.137641	0.137763	0.144747	0.153384	0.165873	0.185115	0.208319	0.23095	0.248982	0.26143	0.265794	0.268674	0.274174	0.276393	0.279537	0.281603	0.280312	0.279444	0.274643	0.273414	0.275609	0.27452	0.271166	0.264757	0.257401	0.250556	0.245023	0.236253	0.228377	0.225994	0.224376	0.222616	0.218318	0.21193	0.207441	0.203956	0.201493	0.198528	0.195321	0.191398	0.186823	0.182383	0.0896921
0.100901	0.114948	0.120598	0.126846	0.134657	0.140062	0.141503	0.137868	0.138004	0.144651	0.153049	0.165364	0.184337	0.207666	0.230165	0.248247	0.260743	0.265292	0.268316	0.273743	0.275966	0.279114	0.281033	0.279802	0.279267	0.274842	0.273481	0.275085	0.273731	0.270315	0.264627	0.257742	0.250279	0.244409	0.236124	0.228334	0.225868	0.224195	0.222431	0.218494	0.212123	0.20748	0.204048	0.201437	0.198315	0.194969	0.191086	0.186676	0.182247	0.0896412
0.100671	0.114722	0.120788	0.127041	0.134869	0.140672	0.142078	0.138248	0.138386	0.144658	0.152765	0.165004	0.183892	0.2072	0.229557	0.24768	0.259985	0.264804	0.268186	0.273398	0.275569	0.278612	0.280223	0.279054	0.279029	0.274823	0.272992	0.274678	0.273376	0.269672	0.264403	0.257892	0.250317	0.244078	0.235785	0.227883	0.225342	0.223757	0.222182	0.218431	0.212076	0.207487	0.203823	0.201207	0.198134	0.194732	0.190839	0.186179	0.181845	0.089528
0.10047	0.114461	0.120894	0.127242	0.135056	0.141066	0.142539	0.138692	0.138614	0.144491	0.152424	0.164492	0.18311	0.206562	0.229092	0.247077	0.259245	0.264277	0.267937	0.272961	0.275068	0.278216	0.279765	0.278509	0.278723	0.274984	0.272869	0.274515	0.272955	0.268843	0.264282	0.258022	0.250135	0.243689	0.23558	0.227519	0.224648	0.22331	0.221925	0.218142	0.211893	0.207255	0.203528	0.201231	0.198217	0.1945	0.190488	0.185833	0.181381	0.0892886
0.100244	0.11415	0.120961	0.12742	0.135202	0.141295	0.142834	0.13905	0.138822	0.144422	0.152093	0.163911	0.182446	0.206009	0.228418	0.246362	0.258501	0.263757	0.267712	0.272591	0.274593	0.277421	0.278809	0.277707	0.278375	0.275047	0.272675	0.274245	0.272636	0.268356	0.263955	0.257781	0.250002	0.243377	0.23487	0.227219	0.224567	0.222795	0.221579	0.217992	0.211664	0.207083	0.203411	0.200747	0.197619	0.194123	0.190198	0.185944	0.181339	0.0890684
0.100061	0.113956	0.12112	0.127587	0.135258	0.14153	0.143229	0.139351	0.138846	0.144178	0.151696	0.163354	0.181774	0.205413	0.227725	0.245783	0.257874	0.262994	0.267269	0.272271	0.274012	0.276686	0.278016	0.276914	0.277954	0.274896	0.272212	0.273622	0.272093	0.267912	0.263706	0.257273	0.249285	0.24289	0.234537	0.226946	0.224377	0.222838	0.221748	0.217859	0.211238	0.206524	0.203298	0.200752	0.197404	0.194016	0.190183	0.185786	0.181019	0.0889399
0.0999886	0.113803	0.121289	0.127761	0.135234	0.141637	0.143602	0.139709	0.138868	0.143962	0.151392	0.162752	0.180936	0.204698	0.22709	0.245506	0.257394	0.262339	0.266952	0.271624	0.273308	0.276074	0.277377	0.276187	0.277244	0.27474	0.271868	0.273008	0.271757	0.267386	0.263505	0.257088	0.248554	0.242683	0.234842	0.227069	0.224504	0.222905	0.221803	0.217762	0.210943	0.206308	0.203334	0.200817	0.197127	0.193906	0.190223	0.185537	0.180929	0.0890657
0.0999085	0.113593	0.121417	0.128073	0.135415	0.141894	0.14388	0.139881	0.138795	0.143741	0.150927	0.161989	0.180251	0.20402	0.226485	0.244946	0.256449	0.261455	0.266441	0.271078	0.272682	0.275351	0.276496	0.275422	0.276802	0.274452	0.27183	0.272748	0.270938	0.266695	0.263312	0.257005	0.248234	0.242259	0.234586	0.226964	0.224522	0.222892	0.221649	0.217548	0.210586	0.206152	0.203309	0.200733	0.196912	0.193651	0.189864	0.185288	0.18083	0.0889366
0.0997963	0.113253	0.121397	0.128504	0.135815	0.142153	0.144234	0.140102	0.13856	0.14335	0.150465	0.161421	0.179661	0.20343	0.22583	0.244216	0.255699	0.260538	0.265654	0.270518	0.27221	0.274886	0.275636	0.274605	0.276548	0.274389	0.271574	0.272222	0.270235	0.266015	0.26316	0.25698	0.247901	0.242094	0.234661	0.226933	0.224299	0.222802	0.221553	0.217312	0.210301	0.205915	0.203198	0.200572	0.196863	0.193542	0.18952	0.185205	0.180947	0.088987
0.0997358	0.113083	0.12144	0.128909	0.136194	0.142401	0.144511	0.14025	0.13828	0.142899	0.149931	0.160925	0.179317	0.202923	0.225241	0.243802	0.255014	0.259648	0.265119	0.270041	0.271793	0.274435	0.274654	0.273583	0.276011	0.274131	0.271404	0.271946	0.269729	0.265633	0.263088	0.256824	0.247817	0.242023	0.234447	0.226786	0.224309	0.222831	0.221437	0.217153	0.210139	0.205992	0.203367	0.200627	0.196768	0.193396	0.189514	0.184909	0.180554	0.0889044
0.0998181	0.113063	0.121418	0.129198	0.136559	0.142687	0.144767	0.140453	0.138248	0.142586	0.149431	0.160572	0.179092	0.202581	0.224906	0.243366	0.254098	0.258626	0.264598	0.269515	0.27108	0.273868	0.273889	0.272724	0.275601	0.27382	0.270779	0.271275	0.269004	0.265107	0.262814	0.256002	0.24695	0.241552	0.234066	0.226686	0.2244	0.222874	0.221287	0.216821	0.209704	0.2058	0.203478	0.200645	0.196649	0.193376	0.189605	0.184617	0.180003	0.08864
0.0998628	0.113024	0.121497	0.12947	0.136799	0.142703	0.14471	0.140476	0.138132	0.142246	0.149038	0.160295	0.17884	0.20233	0.224653	0.242825	0.253347	0.257831	0.26409	0.269062	0.270466	0.273226	0.273401	0.272412	0.275158	0.273278	0.270353	0.270958	0.268506	0.264741	0.262441	0.255146	0.246292	0.241552	0.233995	0.226478	0.224177	0.222479	0.221129	0.21665	0.209385	0.205657	0.203215	0.200633	0.196794	0.193267	0.189461	0.184627	0.17986	0.0884136
0.0998477	0.1129	0.121459	0.1297	0.136927	0.142704	0.144734	0.140523	0.137893	0.141662	0.148564	0.160026	0.17853	0.201887	0.224048	0.242025	0.252596	0.257019	0.263235	0.268171	0.269755	0.27259	0.272922	0.272153	0.274626	0.272564	0.269895	0.270251	0.267725	0.264294	0.262099	0.254759	0.245843	0.241606	0.234136	0.226726	0.224377	0.222089	0.22068	0.216399	0.20917	0.205393	0.203028	0.200539	0.196896	0.193477	0.189524	0.184864	0.18007	0.0884242
0.0998948	0.112763	0.121344	0.12986	0.136979	0.142771	0.144834	0.140528	0.137729	0.14124	0.148041	0.159642	0.178402	0.201787	0.223682	0.241403	0.251614	0.255868	0.262421	0.267491	0.269137	0.27191	0.272129	0.271662	0.274135	0.271648	0.268854	0.269325	0.267215	0.264106	0.261752	0.254352	0.245557	0.241398	0.233889	0.226484	0.22445	0.222235	0.220432	0.215967	0.208908	0.205299	0.202968	0.20022	0.19667	0.193455	0.189511	0.184639	0.179667	0.0882988
0.10001	0.112769	0.12125	0.129858	0.136996	0.142849	0.144801	0.14032	0.137408	0.140848	0.14784	0.159497	0.178164	0.201309	0.223044	0.240737	0.250801	0.254912	0.261549	0.26657	0.268382	0.27174	0.272013	0.271348	0.273468	0.270905	0.268475	0.268626	0.266369	0.263586	0.261302	0.25396	0.245319	0.24108	0.233704	0.226437	0.224439	0.222272	0.219992	0.21565	0.208876	0.205239	0.202939	0.200164	0.196625	0.193515	0.18956	0.184417	0.179471	0.0882777
0.100084	0.112697	0.120971	0.12969	0.137023	0.14304	0.144876	0.140237	0.137214	0.140628	0.147896	0.159435	0.177744	0.200732	0.222668	0.240153	0.249859	0.254033	0.260772	0.265856	0.267788	0.27126	0.271748	0.27112	0.272952	0.270492	0.268245	0.268199	0.265813	0.263193	0.26078	0.253628	0.245426	0.240852	0.23314	0.226319	0.224453	0.221972	0.219559	0.215217	0.208544	0.205137	0.203024	0.200204	0.196673	0.193673	0.189543	0.184361	0.179406	0.0881176
0.10013	0.112563	0.120634	0.129447	0.136993	0.143259	0.144989	0.140174	0.137136	0.140367	0.147636	0.159222	0.177413	0.200242	0.222179	0.239312	0.248856	0.253123	0.260157	0.265533	0.2673	0.270745	0.271384	0.270978	0.272723	0.270081	0.268006	0.267851	0.265135	0.262588	0.260179	0.253035	0.244963	0.240126	0.232498	0.225999	0.224149	0.221906	0.219344	0.214952	0.20864	0.205341	0.202959	0.199927	0.196541	0.193569	0.189331	0.184244	0.179147	0.0878463
0.100133	0.1124	0.120449	0.129206	0.137014	0.143455	0.14495	0.140229	0.137272	0.140218	0.147472	0.159065	0.17693	0.199632	0.221478	0.238543	0.248135	0.252406	0.259422	0.264617	0.266562	0.270379	0.271113	0.270663	0.272631	0.270105	0.267528	0.267214	0.264923	0.262423	0.259511	0.252228	0.244612	0.239947	0.232258	0.226076	0.224249	0.221602	0.218806	0.21455	0.208583	0.205343	0.202959	0.199683	0.196224	0.193529	0.189492	0.184306	0.178906	0.0877285
0.100053	0.112223	0.120283	0.128969	0.137031	0.14359	0.144734	0.140123	0.137463	0.140086	0.147086	0.158705	0.176518	0.198995	0.22081	0.238034	0.247391	0.251645	0.258718	0.26377	0.265695	0.269928	0.271035	0.270401	0.272378	0.269858	0.267084	0.266689	0.264472	0.262072	0.258925	0.251658	0.244366	0.239532	0.231829	0.225847	0.224043	0.22132	0.218373	0.214155	0.208537	0.205493	0.202909	0.199605	0.19593	0.193147	0.18955	0.184274	0.178597	0.0876061
0.0998666	0.111908	0.120149	0.128926	0.137198	0.143786	0.144542	0.140042	0.137751	0.140072	0.146877	0.158264	0.175783	0.198439	0.220467	0.237487	0.246851	0.251177	0.258019	0.26287	0.264753	0.269345	0.270967	0.270404	0.272198	0.269512	0.26653	0.26622	0.264319	0.262008	0.258378	0.251077	0.243999	0.239223	0.231742	0.225782	0.223951	0.221461	0.218473	0.21398	0.208468	0.205417	0.202826	0.199387	0.195533	0.193091	0.189481	0.184316	0.178661	0.0874842
0.0995167	0.111571	0.120143	0.129069	0.137569	0.143995	0.144341	0.14001	0.137986	0.140046	0.14679	0.157955	0.174999	0.197707	0.219936	0.236758	0.246098	0.250613	0.257333	0.262063	0.264021	0.268635	0.270782	0.270557	0.271826	0.268964	0.266153	0.265804	0.263887	0.261562	0.257771	0.250966	0.244298	0.239043	0.231491	0.225686	0.223701	0.221252	0.218251	0.213807	0.208506	0.205387	0.202466	0.199087	0.195338	0.192729	0.189141	0.1844	0.178953	0.0875749
0.0991469	0.111266	0.120177	0.129188	0.137905	0.144301	0.144242	0.13995	0.138057	0.139996	0.146739	0.157692	0.174422	0.196988	0.219301	0.236169	0.245277	0.249733	0.256558	0.261267	0.263353	0.268191	0.270465	0.270312	0.271204	0.268475	0.265978	0.265346	0.263573	0.261352	0.257114	0.250673	0.244459	0.238794	0.231082	0.225368	0.223514	0.22135	0.218162	0.213425	0.208491	0.205439	0.202287	0.198707	0.194966	0.192749	0.189144	0.184215	0.178782	0.087476
0.0988136	0.11098	0.120254	0.129346	0.138283	0.144607	0.144205	0.139925	0.13822	0.140041	0.146411	0.157262	0.173881	0.196434	0.218991	0.235572	0.244472	0.24901	0.25585	0.260568	0.262723	0.267605	0.269933	0.270042	0.270802	0.268089	0.265831	0.265325	0.263428	0.261144	0.256744	0.250119	0.244028	0.238034	0.23047	0.225076	0.223344	0.221447	0.218031	0.213215	0.208419	0.205361	0.202123	0.198325	0.194535	0.192433	0.189023	0.183984	0.178371	0.0873066
0.0984311	0.110732	0.120388	0.129475	0.138711	0.144962	0.144176	0.139925	0.13834	0.140014	0.146159	0.156874	0.17329	0.195716	0.218458	0.234938	0.243868	0.248359	0.254943	0.259783	0.262188	0.267189	0.269614	0.269777	0.270286	0.267781	0.26579	0.265345	0.263271	0.260651	0.256142	0.249393	0.243509	0.237868	0.230507	0.225295	0.223193	0.221003	0.217609	0.212835	0.208277	0.205321	0.202026	0.198243	0.194412	0.192511	0.189083	0.184223	0.178808	0.0873913
0.0979949	0.110447	0.12059	0.129731	0.139069	0.145195	0.14426	0.140151	0.138452	0.139887	0.14592	0.156476	0.172738	0.195262	0.218113	0.234377	0.243173	0.247694	0.254188	0.259144	0.261708	0.266459	0.268985	0.269453	0.270185	0.267602	0.265376	0.265171	0.263209	0.260193	0.255337	0.248922	0.24327	0.237646	0.230643	0.225327	0.222657	0.220952	0.217875	0.212564	0.20801	0.205424	0.202261	0.198418	0.194392	0.192501	0.189083	0.184181	0.178856	0.0873784
0.0974731	0.110155	0.120923	0.130027	0.139422	0.14541	0.144247	0.140296	0.138548	0.139607	0.145298	0.155881	0.172248	0.194835	0.217614	0.233781	0.242712	0.247204	0.253375	0.258204	0.261032	0.265856	0.268506	0.269059	0.269783	0.267427	0.265179	0.264746	0.262679	0.259501	0.254799	0.248691	0.242917	0.237391	0.230737	0.225477	0.222615	0.220944	0.217834	0.212657	0.208152	0.205306	0.201839	0.198185	0.194424	0.192319	0.188929	0.184134	0.178879	0.087424
0.0968771	0.109851	0.121227	0.130314	0.139884	0.145555	0.144109	0.140359	0.138409	0.139329	0.144923	0.155469	0.171815	0.194422	0.217162	0.23325	0.242291	0.246758	0.252671	0.257287	0.260146	0.265125	0.267969	0.268616	0.269515	0.26725	0.264765	0.264094	0.26229	0.25924	0.254413	0.248839	0.243541	0.237871	0.230731	0.225551	0.222462	0.220733	0.217934	0.212497	0.208062	0.205205	0.201757	0.19828	0.194268	0.192072	0.188924	0.183845	0.178671	0.0875183
0.0963631	0.109628	0.121461	0.130543	0.140127	0.145546	0.144015	0.140337	0.138101	0.139001	0.144528	0.154886	0.171401	0.194048	0.216799	0.232668	0.241555	0.246078	0.251821	0.256344	0.259163	0.26416	0.2675	0.268603	0.269193	0.266767	0.264371	0.263818	0.261835	0.258526	0.253805	0.248708	0.243476	0.237666	0.230768	0.225486	0.222377	0.220836	0.218021	0.212566	0.208138	0.204913	0.201272	0.19807	0.194126	0.191941	0.188865	0.183888	0.178941	0.0876794
0.0959881	0.109602	0.121722	0.130647	0.140198	0.14556	0.144107	0.140457	0.137772	0.138582	0.144256	0.154305	0.170683	0.193479	0.216363	0.231934	0.2409	0.24537	0.250892	0.255695	0.258475	0.263176	0.266968	0.268623	0.268769	0.266462	0.264438	0.263812	0.261685	0.258093	0.253282	0.248419	0.243143	0.237638	0.231024	0.225627	0.222124	0.220306	0.217813	0.212595	0.208179	0.204929	0.201209	0.198039	0.194373	0.192133	0.188659	0.183632	0.178795	0.0875298
0.0957156	0.109682	0.12195	0.130636	0.14026	0.145599	0.144311	0.140637	0.137333	0.13809	0.143822	0.153727	0.170123	0.192804	0.21556	0.231193	0.240191	0.244509	0.249963	0.254958	0.257694	0.262239	0.266463	0.268459	0.268117	0.266016	0.264432	0.263713	0.26131	0.257363	0.25277	0.248191	0.243018	0.237708	0.231281	0.225601	0.221646	0.220006	0.217608	0.212338	0.208274	0.204985	0.201117	0.198148	0.19461	0.191989	0.188261	0.183347	0.178745	0.0876113
0.0955161	0.109694	0.121992	0.130485	0.140204	0.145569	0.144403	0.140609	0.136731	0.137478	0.143213	0.153025	0.169566	0.191989	0.21456	0.230595	0.239933	0.243974	0.249152	0.254377	0.257198	0.261514	0.265869	0.268116	0.267712	0.265892	0.264538	0.263868	0.261375	0.256996	0.252331	0.248019	0.242961	0.237728	0.231501	0.225741	0.221732	0.219941	0.217443	0.212487	0.208492	0.204997	0.201202	0.198093	0.194387	0.191914	0.188327	0.183058	0.178269	0.0875184
0.0954075	0.109692	0.121945	0.130371	0.140149	0.14548	0.144492	0.140504	0.136276	0.137122	0.142774	0.152297	0.168837	0.191206	0.213834	0.230119	0.239512	0.243442	0.248488	0.253711	0.256634	0.261036	0.265447	0.267739	0.267697	0.265957	0.264312	0.263943	0.261483	0.256479	0.251957	0.248075	0.242898	0.237525	0.231319	0.225902	0.221721	0.219817	0.21742	0.212505	0.208498	0.204948	0.201355	0.198181	0.194016	0.19147	0.188304	0.183101	0.178335	0.0876105
0.0952798	0.109678	0.121864	0.130295	0.140159	0.145329	0.144497	0.140389	0.135836	0.136934	0.142642	0.151685	0.168021	0.190357	0.213023	0.229636	0.238958	0.242878	0.247832	0.253117	0.256376	0.260623	0.265091	0.267325	0.267447	0.266121	0.264216	0.26356	0.261063	0.256047	0.251735	0.248265	0.243214	0.237797	0.231411	0.225963	0.221716	0.219579	0.217342	0.212717	0.208566	0.204808	0.20134	0.198209	0.194096	0.191522	0.188096	0.18296	0.178357	0.0875889
0.0951895	0.109684	0.121867	0.130313	0.140227	0.145272	0.144483	0.140239	0.135361	0.136567	0.142362	0.151043	0.167208	0.189572	0.212227	0.229071	0.238513	0.242537	0.247466	0.252424	0.255551	0.259867	0.26469	0.267043	0.267209	0.266198	0.264175	0.263132	0.26058	0.255861	0.251553	0.248358	0.243372	0.237476	0.230993	0.22563	0.22135	0.21917	0.217454	0.213139	0.208688	0.204964	0.20183	0.198709	0.193943	0.190936	0.187727	0.182688	0.178245	0.0876218
0.0951508	0.109694	0.121913	0.130433	0.140381	0.14526	0.144343	0.140072	0.135132	0.136292	0.141882	0.150311	0.166415	0.188801	0.211467	0.228272	0.238009	0.242233	0.246909	0.251873	0.255211	0.259415	0.264325	0.266648	0.266618	0.26593	0.264086	0.263054	0.260194	0.255619	0.251629	0.248191	0.243115	0.237585	0.231162	0.225626	0.22145	0.219223	0.21759	0.213219	0.208855	0.204853	0.20133	0.1984	0.193891	0.190788	0.187396	0.182366	0.178173	0.087755
0.0952321	0.109746	0.12199	0.130717	0.140619	0.14515	0.144044	0.139796	0.134785	0.136016	0.141737	0.149954	0.165749	0.188006	0.210668	0.22755	0.237478	0.241693	0.246268	0.25146	0.254793	0.258759	0.263768	0.266371	0.266149	0.265259	0.263786	0.263278	0.260327	0.255795	0.251695	0.247869	0.243032	0.237628	0.231443	0.225612	0.221068	0.218965	0.217661	0.213561	0.208941	0.204839	0.201416	0.198339	0.193394	0.190395	0.187486	0.18242	0.178181	0.0878155
0.0952587	0.109837	0.12211	0.130939	0.14088	0.145148	0.143669	0.139334	0.134369	0.135767	0.14152	0.14952	0.165114	0.18708	0.209673	0.226834	0.237022	0.241326	0.245704	0.250862	0.254353	0.258357	0.263456	0.266029	0.265594	0.264809	0.26371	0.26352	0.26022	0.255599	0.251444	0.247436	0.242947	0.237548	0.231511	0.225773	0.221183	0.218794	0.217448	0.213411	0.208741	0.204858	0.201149	0.197925	0.193391	0.190523	0.187417	0.18257	0.178355	0.0877532
0.0951953	0.109852	0.122188	0.131146	0.141221	0.145304	0.143545	0.138967	0.134064	0.135625	0.141278	0.149232	0.16462	0.186391	0.208882	0.22605	0.236472	0.240931	0.245049	0.250407	0.254282	0.257967	0.262897	0.265491	0.264893	0.264161	0.263411	0.263486	0.260096	0.255443	0.251377	0.247388	0.243176	0.23784	0.231411	0.225751	0.221123	0.218551	0.217519	0.213556	0.208703	0.205044	0.201652	0.198378	0.193438	0.190304	0.18727	0.182558	0.178503	0.0878163
0.0950846	0.10978	0.122269	0.131452	0.141585	0.145387	0.143264	0.138452	0.133909	0.135743	0.141152	0.149091	0.164391	0.185937	0.208036	0.225166	0.235805	0.240583	0.244793	0.249968	0.253919	0.257652	0.262471	0.265007	0.26469	0.263833	0.262883	0.263398	0.260266	0.255497	0.251596	0.247758	0.24356	0.238013	0.231202	0.22565	0.221372	0.218726	0.21764	0.213655	0.208504	0.204807	0.201806	0.198516	0.193413	0.190352	0.187357	0.182436	0.178364	0.0879215
0.0948824	0.109706	0.122287	0.131643	0.141766	0.145213	0.142739	0.137827	0.133752	0.135845	0.140888	0.148696	0.164122	0.185335	0.207099	0.224254	0.235234	0.240349	0.244319	0.249479	0.253682	0.257375	0.262037	0.264437	0.264449	0.263564	0.262537	0.263296	0.260151	0.255454	0.251522	0.247676	0.243565	0.237684	0.230792	0.225827	0.221692	0.218679	0.217648	0.213926	0.208458	0.204437	0.201482	0.198265	0.193077	0.190215	0.187537	0.182381	0.178033	0.0877556
0.0947764	0.10975	0.122366	0.131859	0.142022	0.14516	0.14232	0.137417	0.133752	0.135992	0.140739	0.148395	0.163903	0.185051	0.2066	0.223503	0.234436	0.239916	0.244034	0.249094	0.253338	0.257078	0.261654	0.263874	0.26408	0.263252	0.262276	0.263048	0.259735	0.255504	0.251761	0.247381	0.243115	0.237772	0.230919	0.225612	0.22134	0.218476	0.217632	0.213943	0.208426	0.20425	0.201251	0.198222	0.193037	0.189944	0.187085	0.182245	0.178018	0.0875718
0.0946748	0.109859	0.122495	0.132037	0.142189	0.145093	0.141983	0.137111	0.133611	0.135884	0.140576	0.148235	0.163823	0.184737	0.205982	0.222831	0.233878	0.239484	0.243471	0.24862	0.252972	0.256623	0.261202	0.263371	0.263632	0.262767	0.261695	0.262542	0.259232	0.255407	0.25195	0.247105	0.242732	0.237762	0.231183	0.225714	0.221291	0.218354	0.217539	0.213999	0.208291	0.203787	0.200892	0.198274	0.193246	0.189853	0.186951	0.182303	0.178132	0.0877087
0.0945648	0.109965	0.122644	0.132119	0.142255	0.144923	0.141432	0.136775	0.133509	0.135706	0.140345	0.147953	0.163604	0.184259	0.205111	0.222134	0.233637	0.239296	0.242978	0.248138	0.252496	0.256136	0.260753	0.26292	0.263016	0.262071	0.261145	0.262429	0.25938	0.255519	0.252062	0.246889	0.242594	0.237929	0.231338	0.225732	0.221214	0.218383	0.217554	0.213609	0.20812	0.203897	0.200962	0.198541	0.193369	0.189702	0.187123	0.182341	0.178016	0.0878492
0.0945444	0.11008	0.122758	0.13228	0.142282	0.144625	0.140861	0.136549	0.133658	0.135619	0.140154	0.14791	0.163491	0.183758	0.204379	0.221434	0.232968	0.238761	0.242525	0.247919	0.252454	0.255845	0.260292	0.262385	0.262188	0.261161	0.260508	0.262402	0.259418	0.25534	0.252235	0.247006	0.242587	0.238161	0.231501	0.225909	0.221576	0.218497	0.217525	0.213718	0.208224	0.203563	0.200281	0.197986	0.193511	0.190038	0.187051	0.182179	0.177807	0.0877799
0.0945268	0.110181	0.122832	0.132412	0.142268	0.144454	0.140513	0.136315	0.133585	0.135294	0.139848	0.147869	0.163499	0.183367	0.203808	0.220997	0.232323	0.237999	0.242162	0.247826	0.252148	0.255543	0.259822	0.261825	0.261868	0.260868	0.260013	0.262094	0.259541	0.25532	0.252356	0.24752	0.243026	0.2381	0.231276	0.22615	0.221968	0.218285	0.217166	0.213666	0.20823	0.203361	0.200237	0.198196	0.193302	0.189578	0.186988	0.182348	0.177428	0.0873879
0.0945613	0.110373	0.123011	0.132605	0.142146	0.144157	0.140273	0.136058	0.13342	0.135118	0.139517	0.147598	0.163317	0.182815	0.203138	0.220415	0.231673	0.237523	0.242035	0.24769	0.251787	0.255395	0.259685	0.261262	0.261315	0.260581	0.259726	0.261812	0.259557	0.255443	0.252506	0.247688	0.243183	0.238266	0.231198	0.226135	0.222008	0.218095	0.217082	0.213626	0.20812	0.203058	0.199843	0.197903	0.193362	0.189669	0.18678	0.182061	0.17733	0.0875153
0.094743	0.110596	0.123042	0.132731	0.141917	0.143695	0.140112	0.136007	0.133491	0.135059	0.139251	0.147308	0.16306	0.18242	0.20269	0.22	0.231086	0.236808	0.241563	0.247459	0.25156	0.254927	0.259202	0.260751	0.260798	0.260112	0.259167	0.261541	0.259409	0.255455	0.252633	0.247607	0.242916	0.238344	0.231352	0.225833	0.221887	0.217999	0.216725	0.213829	0.208376	0.20271	0.199848	0.198313	0.193502	0.189265	0.186504	0.182014	0.177243	0.0876087
0.0949974	0.110913	0.123108	0.132843	0.141754	0.143153	0.139544	0.135745	0.133444	0.13477	0.138988	0.146925	0.162599	0.181984	0.20225	0.219717	0.230725	0.236434	0.241381	0.247303	0.251251	0.254713	0.259026	0.260442	0.260732	0.260084	0.258833	0.261255	0.259325	0.255508	0.252925	0.247523	0.242469	0.238301	0.231608	0.225863	0.221857	0.218028	0.216584	0.213459	0.208118	0.202612	0.199657	0.19829	0.193849	0.189419	0.18648	0.181727	0.176665	0.0874642
0.0952957	0.111226	0.123118	0.132911	0.141735	0.14278	0.139128	0.135556	0.133205	0.134294	0.138512	0.146513	0.162179	0.181502	0.201911	0.219549	0.230334	0.235894	0.241197	0.247318	0.251193	0.254684	0.259002	0.259988	0.260027	0.259695	0.258379	0.260951	0.259189	0.255451	0.252984	0.247324	0.242394	0.238292	0.231499	0.2259	0.22204	0.218039	0.216631	0.21358	0.208142	0.202672	0.199351	0.197811	0.193628	0.189092	0.186099	0.181723	0.176537	0.0872016
0.0955839	0.111564	0.123265	0.133168	0.141836	0.142523	0.138904	0.135311	0.13276	0.133814	0.138373	0.146395	0.161709	0.181101	0.201626	0.21923	0.229679	0.235137	0.241049	0.247487	0.251315	0.25461	0.258851	0.259729	0.259818	0.259638	0.258108	0.260813	0.259017	0.255271	0.252974	0.247276	0.242405	0.238776	0.231874	0.225636	0.22172	0.217652	0.216402	0.213449	0.208019	0.202888	0.199561	0.197813	0.193664	0.189014	0.185892	0.181593	0.176761	0.087444
0.0958752	0.111924	0.123476	0.133295	0.141675	0.14231	0.138835	0.135097	0.132292	0.133251	0.138307	0.146224	0.161111	0.180569	0.201095	0.218883	0.229365	0.23446	0.240638	0.247522	0.251158	0.254448	0.258953	0.259745	0.259343	0.259178	0.257696	0.26068	0.259279	0.255004	0.252683	0.247606	0.242954	0.23879	0.231621	0.225804	0.221965	0.217748	0.216525	0.213494	0.207905	0.202764	0.199393	0.197532	0.193697	0.18901	0.185964	0.181697	0.176744	0.0875902
0.0961234	0.11213	0.123604	0.133524	0.141564	0.142074	0.13876	0.134821	0.131846	0.132802	0.138014	0.146033	0.160727	0.180064	0.200528	0.218345	0.228825	0.233757	0.240369	0.247586	0.250926	0.253999	0.258687	0.259444	0.258631	0.25864	0.257581	0.26072	0.259472	0.254989	0.252594	0.247685	0.24316	0.239073	0.231589	0.225329	0.221598	0.217504	0.216253	0.2134	0.207904	0.202945	0.19946	0.197509	0.193868	0.189082	0.185968	0.18133	0.176246	0.0874912
0.0963753	0.112368	0.12381	0.133894	0.141514	0.141913	0.138775	0.1346	0.131391	0.132149	0.13759	0.145744	0.160277	0.17973	0.200385	0.218034	0.228089	0.232887	0.240092	0.247462	0.25072	0.253907	0.25843	0.259176	0.258439	0.258412	0.257361	0.260484	0.259292	0.254872	0.252261	0.247431	0.243032	0.238977	0.231561	0.225211	0.221495	0.217548	0.216341	0.213417	0.207835	0.202862	0.199356	0.197466	0.193848	0.188936	0.185714	0.181211	0.176051	0.087238
0.0965831	0.112597	0.123981	0.134165	0.141454	0.141667	0.138618	0.134308	0.130903	0.131758	0.137359	0.145366	0.159891	0.179418	0.199991	0.217802	0.227914	0.232541	0.239782	0.247276	0.250554	0.253859	0.258404	0.259029	0.258335	0.258129	0.257348	0.260599	0.259184	0.255104	0.252266	0.24709	0.242921	0.238937	0.231628	0.225156	0.221558	0.217658	0.216223	0.213238	0.207629	0.202825	0.199396	0.197427	0.193827	0.189013	0.185584	0.181011	0.176215	0.087439
0.0968512	0.112869	0.124146	0.134351	0.141301	0.141214	0.13838	0.134153	0.130546	0.131468	0.137192	0.144904	0.159206	0.178923	0.199434	0.217332	0.227554	0.232195	0.23945	0.246851	0.25024	0.253513	0.258413	0.259305	0.258259	0.257721	0.257173	0.260688	0.259049	0.254963	0.252079	0.246802	0.242898	0.239062	0.231567	0.224858	0.221191	0.217535	0.2161	0.213227	0.207636	0.202679	0.198981	0.196939	0.194032	0.189347	0.185638	0.180758	0.176064	0.0875631
0.097117	0.11311	0.124116	0.134295	0.141207	0.140926	0.138178	0.134096	0.130263	0.131067	0.136878	0.144606	0.158775	0.17855	0.198874	0.216628	0.227006	0.231824	0.239231	0.246411	0.24984	0.253036	0.258065	0.259369	0.258399	0.257773	0.256894	0.260481	0.25907	0.254887	0.251969	0.246897	0.242837	0.238719	0.231147	0.224627	0.221295	0.217666	0.216129	0.21324	0.207681	0.202617	0.19885	0.197076	0.194293	0.189256	0.185468	0.180513	0.175757	0.087489
0.0972655	0.113246	0.124173	0.13423	0.14109	0.140855	0.138157	0.134053	0.129848	0.130554	0.136595	0.14431	0.158333	0.178004	0.198247	0.216148	0.226683	0.23161	0.238849	0.245953	0.249682	0.252909	0.257862	0.259293	0.258279	0.257614	0.256741	0.260223	0.258796	0.254669	0.251878	0.247079	0.243073	0.238655	0.231158	0.224821	0.221167	0.217519	0.216244	0.213154	0.207524	0.202712	0.198949	0.196973	0.19459	0.189728	0.185451	0.180255	0.175524	0.0873925
0.0973993	0.113312	0.124283	0.134362	0.141071	0.140837	0.138401	0.134182	0.129547	0.130417	0.136472	0.144014	0.157821	0.177367	0.197567	0.215573	0.226263	0.23114	0.238506	0.245587	0.249533	0.252779	0.257698	0.25899	0.257672	0.257374	0.256888	0.260149	0.258588	0.254682	0.251851	0.24715	0.243045	0.238274	0.230846	0.224527	0.221106	0.217744	0.216223	0.213201	0.207636	0.202665	0.198801	0.196645	0.194322	0.189673	0.185279	0.180105	0.175698	0.0875275
0.0974648	0.113431	0.124437	0.134468	0.140972	0.140811	0.138576	0.13425	0.129381	0.130316	0.136401	0.143792	0.157388	0.176803	0.196963	0.214968	0.225892	0.231054	0.238347	0.245169	0.24942	0.252697	0.257536	0.258893	0.25716	0.256975	0.256856	0.259945	0.258419	0.254414	0.251411	0.246968	0.242782	0.238107	0.231055	0.22457	0.221037	0.217811	0.216133	0.213074	0.207709	0.202593	0.198592	0.196639	0.194286	0.189728	0.185431	0.179913	0.175527	0.0875932
0.0976132	0.113592	0.124592	0.134554	0.140888	0.140838	0.138603	0.134196	0.129295	0.130198	0.136218	0.143678	0.157178	0.176328	0.196595	0.214586	0.22551	0.231003	0.238241	0.244984	0.249384	0.252539	0.2573	0.258784	0.256702	0.256501	0.256685	0.259633	0.258248	0.254587	0.25172	0.246976	0.242424	0.237726	0.230941	0.224767	0.221328	0.218027	0.216212	0.213107	0.20755	0.202133	0.198217	0.196477	0.194309	0.189744	0.185367	0.179645	0.175059	0.0873946
0.0977809	0.113685	0.124581	0.134707	0.141011	0.140728	0.138493	0.134045	0.129097	0.1302	0.135962	0.143406	0.156815	0.175821	0.196315	0.213971	0.224613	0.230561	0.237874	0.244573	0.249328	0.251984	0.256507	0.258573	0.256786	0.256438	0.256629	0.259344	0.257813	0.254687	0.251761	0.246647	0.242033	0.237633	0.230954	0.224622	0.221285	0.217925	0.216015	0.212915	0.207395	0.201978	0.198155	0.196625	0.194415	0.189828	0.185287	0.179459	0.175002	0.0873804
0.0979588	0.113869	0.12461	0.134703	0.141099	0.140745	0.138325	0.133865	0.129046	0.13013	0.135654	0.143127	0.156512	0.175445	0.195836	0.21337	0.224249	0.230388	0.237547	0.244186	0.24927	0.251738	0.256188	0.258528	0.25693	0.256524	0.25655	0.259306	0.257487	0.254528	0.251751	0.246625	0.241868	0.237429	0.230981	0.224879	0.221637	0.218096	0.216118	0.212964	0.207457	0.201905	0.198134	0.196521	0.194343	0.190018	0.185221	0.179517	0.175235	0.0874206
0.0982344	0.114078	0.12456	0.134585	0.141194	0.14081	0.138255	0.133733	0.128989	0.130116	0.135374	0.142771	0.156104	0.174953	0.19516	0.212749	0.223905	0.230053	0.237273	0.244044	0.24904	0.25152	0.256153	0.258491	0.25702	0.256688	0.256627	0.259209	0.257346	0.254369	0.251605	0.246869	0.242088	0.237318	0.230877	0.224868	0.221638	0.218106	0.216254	0.213131	0.207556	0.202026	0.198081	0.196148	0.194089	0.189987	0.185095	0.17935	0.175168	0.0874405
0.0985267	0.11431	0.12455	0.134506	0.14132	0.141014	0.138344	0.133568	0.12884	0.130024	0.135081	0.142443	0.155517	0.174365	0.194807	0.212171	0.222969	0.229316	0.23695	0.243668	0.248736	0.251119	0.255793	0.258444	0.257132	0.256834	0.256504	0.259049	0.257358	0.2541	0.251605	0.247172	0.241796	0.237033	0.230868	0.225102	0.221714	0.217952	0.216388	0.213179	0.207478	0.202061	0.19791	0.195789	0.193757	0.189519	0.184902	0.17921	0.174749	0.0872557
0.0987214	0.114444	0.124481	0.134338	0.14137	0.141202	0.138331	0.133256	0.128515	0.129816	0.134836	0.142219	0.155142	0.173743	0.194255	0.211663	0.222486	0.229087	0.236822	0.243415	0.248622	0.250943	0.255208	0.257883	0.25699	0.256783	0.256463	0.259088	0.257354	0.254005	0.251741	0.247422	0.241437	0.236851	0.23114	0.225082	0.221803	0.217865	0.216158	0.213109	0.20723	0.201961	0.198002	0.195816	0.193691	0.189275	0.184567	0.179276	0.17498	0.0872902
0.0988404	0.114516	0.124522	0.134252	0.141259	0.141217	0.138205	0.132898	0.1283	0.12972	0.134664	0.141923	0.154591	0.173184	0.193868	0.211178	0.221905	0.228624	0.236306	0.243074	0.248575	0.250952	0.255135	0.257694	0.256735	0.25656	0.256563	0.259161	0.257196	0.253896	0.251784	0.247482	0.241249	0.236815	0.231398	0.225249	0.221855	0.217813	0.216085	0.212925	0.207129	0.202051	0.198093	0.195731	0.193655	0.189322	0.184399	0.179436	0.175227	0.0872518
0.0990152	0.114681	0.124589	0.134238	0.141187	0.141063	0.137962	0.132512	0.128024	0.129602	0.13452	0.141664	0.154212	0.172835	0.193481	0.210604	0.221247	0.22803	0.235886	0.242714	0.248212	0.251033	0.255276	0.257475	0.256459	0.256478	0.256764	0.259227	0.257389	0.25406	0.251902	0.247506	0.240965	0.236741	0.231378	0.225355	0.222118	0.217898	0.216103	0.213001	0.207175	0.201979	0.197912	0.19559	0.193241	0.188754	0.184195	0.179436	0.175106	0.0871228
0.0992344	0.11492	0.124531	0.134112	0.141134	0.140907	0.137523	0.132046	0.127741	0.129342	0.134285	0.141366	0.154067	0.172748	0.193076	0.209747	0.220518	0.227657	0.235446	0.242312	0.248073	0.251267	0.255315	0.257406	0.256564	0.256429	0.256788	0.259384	0.257347	0.253643	0.251705	0.247713	0.241073	0.236861	0.231627	0.225371	0.2218	0.217652	0.216115	0.212926	0.207056	0.202046	0.197711	0.195182	0.193166	0.188759	0.18415	0.179376	0.174823	0.0869283
0.0995264	0.11507	0.124406	0.133984	0.140982	0.140507	0.136994	0.131521	0.127234	0.129051	0.134167	0.141147	0.153798	0.172354	0.19256	0.209092	0.219925	0.227338	0.235012	0.242023	0.247969	0.251255	0.25496	0.257283	0.257069	0.256558	0.256966	0.259602	0.257092	0.253706	0.252135	0.248187	0.241438	0.236782	0.23139	0.22506	0.221501	0.217591	0.216212	0.212844	0.206687	0.201564	0.19746	0.195083	0.193138	0.188614	0.184025	0.179642	0.175066	0.086958
0.099828	0.115145	0.124175	0.133848	0.140931	0.140239	0.136581	0.131231	0.126949	0.128734	0.133923	0.140699	0.153315	0.17193	0.191702	0.208327	0.219442	0.226909	0.234732	0.241608	0.247559	0.251056	0.254789	0.257088	0.257405	0.256926	0.257145	0.259755	0.256956	0.253481	0.252227	0.248416	0.241287	0.236371	0.231253	0.225172	0.221603	0.217598	0.215995	0.212653	0.206573	0.201472	0.197415	0.1952	0.193374	0.188777	0.184162	0.180062	0.175307	0.0868823
0.100051	0.11523	0.123989	0.133618	0.140749	0.139945	0.136123	0.130873	0.126631	0.128281	0.133655	0.140432	0.153105	0.171725	0.191078	0.207812	0.219368	0.226843	0.234462	0.241235	0.24738	0.251662	0.255351	0.256949	0.257456	0.2572	0.257263	0.26014	0.257172	0.25329	0.252448	0.248721	0.241171	0.236246	0.231345	0.225193	0.221557	0.217585	0.215879	0.212442	0.206267	0.201333	0.197671	0.195416	0.193427	0.188818	0.18416	0.179889	0.174989	0.0867055
0.100268	0.115282	0.123841	0.133418	0.140554	0.139607	0.135692	0.130661	0.126342	0.127925	0.133538	0.140228	0.152643	0.1713	0.190719	0.207115	0.218419	0.226276	0.234198	0.240919	0.247136	0.251997	0.255733	0.257144	0.257693	0.257041	0.257262	0.260445	0.257327	0.253279	0.252601	0.248858	0.24123	0.236302	0.231254	0.225078	0.221346	0.217346	0.215728	0.212138	0.206006	0.20137	0.197641	0.195169	0.193028	0.188462	0.183865	0.179572	0.174697	0.0865502
0.100439	0.11536	0.123839	0.133313	0.14043	0.139377	0.135286	0.130517	0.126129	0.127708	0.133571	0.140165	0.152367	0.170847	0.190366	0.206539	0.217637	0.225821	0.233857	0.240609	0.24701	0.252039	0.255844	0.257304	0.257904	0.257009	0.257512	0.26111	0.257744	0.253566	0.253027	0.249065	0.241251	0.236563	0.23142	0.22499	0.221301	0.217423	0.215828	0.212182	0.205947	0.20114	0.197211	0.19471	0.192604	0.188152	0.183795	0.1797	0.174907	0.0866516
0.100563	0.115406	0.12383	0.13326	0.14035	0.13907	0.134799	0.130302	0.125908	0.127438	0.133414	0.139897	0.15217	0.170587	0.189827	0.205852	0.217235	0.225702	0.233621	0.24062	0.247136	0.252223	0.256122	0.257376	0.257826	0.257037	0.25759	0.261173	0.257877	0.25369	0.252941	0.249212	0.24193	0.236837	0.231337	0.22473	0.221064	0.217446	0.21566	0.211885	0.205741	0.201061	0.197421	0.195037	0.19286	0.188369	0.183942	0.180083	0.175228	0.0866586
0.100719	0.115479	0.123815	0.133238	0.140276	0.138881	0.134461	0.130042	0.125641	0.12705	0.133072	0.139696	0.151979	0.170409	0.189587	0.205309	0.216477	0.22493	0.232938	0.240263	0.246856	0.252188	0.256334	0.257635	0.257889	0.257028	0.257871	0.261216	0.258051	0.254102	0.253124	0.249392	0.242473	0.237042	0.23117	0.224788	0.221071	0.217536	0.215884	0.211766	0.205511	0.201181	0.197809	0.195292	0.192885	0.18844	0.183923	0.17981	0.17494	0.0865525
0.100942	0.115539	0.123606	0.133152	0.14031	0.138802	0.134251	0.129835	0.125345	0.126658	0.132733	0.139436	0.151787	0.170019	0.189209	0.205075	0.216044	0.224578	0.232788	0.240203	0.246843	0.252231	0.256451	0.257989	0.258447	0.257285	0.258227	0.261693	0.258266	0.254242	0.253342	0.249443	0.242621	0.237063	0.230957	0.224581	0.220984	0.217796	0.215704	0.211196	0.204864	0.200878	0.197931	0.195211	0.192631	0.188292	0.183896	0.17956	0.174706	0.0865491
0.101188	0.115592	0.123388	0.133056	0.140392	0.138757	0.13395	0.129651	0.125173	0.126409	0.132442	0.139362	0.151772	0.169886	0.188859	0.204486	0.215673	0.224378	0.232698	0.240393	0.247273	0.252293	0.256187	0.25842	0.259193	0.257516	0.258473	0.262261	0.258722	0.254666	0.253808	0.249469	0.242463	0.236947	0.230741	0.224131	0.220576	0.217788	0.215558	0.210828	0.204641	0.200768	0.197726	0.194924	0.192466	0.188276	0.183915	0.179438	0.174614	0.0865418
0.101329	0.115572	0.123266	0.132892	0.140285	0.138657	0.133777	0.129601	0.125061	0.126121	0.132102	0.13937	0.151715	0.169394	0.18841	0.204252	0.215392	0.224175	0.232711	0.240474	0.247229	0.25191	0.255811	0.258665	0.259839	0.257958	0.258824	0.262862	0.259486	0.255205	0.253961	0.249282	0.242217	0.236777	0.230395	0.224022	0.220836	0.217825	0.215472	0.210758	0.20448	0.200628	0.197645	0.194844	0.192376	0.188087	0.183709	0.179538	0.174899	0.0866348
0.101436	0.115485	0.123052	0.132724	0.14017	0.138593	0.133636	0.129554	0.125141	0.126018	0.131743	0.139098	0.151545	0.169231	0.188163	0.204014	0.215068	0.22384	0.232576	0.24028	0.247053	0.251548	0.25577	0.258995	0.260048	0.258126	0.259126	0.263385	0.25998	0.255551	0.25419	0.249147	0.242303	0.237241	0.230474	0.223804	0.220749	0.21764	0.214997	0.210485	0.204419	0.200875	0.197989	0.195017	0.192212	0.187973	0.183593	0.179051	0.174541	0.0865415
0.101561	0.115471	0.122849	0.132476	0.140027	0.138517	0.133529	0.129481	0.125119	0.126008	0.131609	0.139163	0.151475	0.168991	0.188138	0.203628	0.214595	0.223584	0.232131	0.240026	0.24699	0.251479	0.255919	0.259308	0.260034	0.25808	0.259586	0.263971	0.26076	0.256163	0.254095	0.249082	0.242912	0.237851	0.230414	0.223316	0.220428	0.217422	0.214707	0.210341	0.204408	0.201177	0.198226	0.194698	0.191685	0.18768	0.18346	0.178642	0.174149	0.0864805
0.101712	0.115454	0.122781	0.132387	0.139801	0.138315	0.13336	0.12935	0.12507	0.126032	0.131288	0.138861	0.151302	0.168701	0.187864	0.203109	0.214028	0.223306	0.231875	0.239775	0.246729	0.25101	0.25573	0.259674	0.260294	0.258135	0.259959	0.264454	0.261324	0.256752	0.254288	0.249083	0.24333	0.238161	0.230376	0.223253	0.220231	0.2171	0.214309	0.210069	0.204337	0.201171	0.197826	0.194015	0.191264	0.187355	0.183204	0.178672	0.174312	0.0865862
0.101894	0.115468	0.122763	0.132297	0.139617	0.13819	0.133313	0.12922	0.124897	0.125917	0.130828	0.138303	0.151037	0.168476	0.187606	0.202898	0.214078	0.223321	0.231527	0.239431	0.246536	0.250761	0.255505	0.259711	0.260237	0.258581	0.260611	0.264606	0.261665	0.257392	0.254595	0.249135	0.24338	0.237918	0.230302	0.223268	0.220214	0.217066	0.21405	0.209915	0.204337	0.20117	0.197467	0.193595	0.191181	0.18723	0.183366	0.179223	0.174678	0.0866793
0.102042	0.115367	0.122527	0.132043	0.139224	0.137769	0.132934	0.128812	0.124828	0.125951	0.130431	0.137864	0.150858	0.168298	0.187202	0.202578	0.213959	0.223361	0.231553	0.239283	0.246375	0.250633	0.255541	0.259949	0.260445	0.25887	0.260808	0.264775	0.262093	0.257905	0.255101	0.249296	0.243308	0.237773	0.230206	0.223285	0.220207	0.216957	0.21379	0.209702	0.204086	0.200779	0.197407	0.193986	0.191621	0.187384	0.183364	0.179102	0.174326	0.0865005
0.1022	0.11519	0.122226	0.131692	0.138696	0.137377	0.132626	0.128496	0.124765	0.125848	0.130178	0.137856	0.150754	0.167881	0.186841	0.20232	0.213687	0.223089	0.231335	0.238896	0.246041	0.250654	0.255625	0.260148	0.261067	0.259551	0.26151	0.265489	0.262655	0.258412	0.255583	0.24941	0.242882	0.237463	0.229996	0.222952	0.220096	0.217035	0.213522	0.209609	0.204182	0.200668	0.197299	0.193836	0.191257	0.187169	0.183418	0.178789	0.173876	0.0863568
0.102356	0.115031	0.12194	0.131381	0.13818	0.13689	0.13223	0.12818	0.124891	0.126134	0.130168	0.137796	0.150602	0.16762	0.186537	0.202007	0.21375	0.223194	0.231202	0.238825	0.245993	0.250681	0.255846	0.260416	0.261458	0.260044	0.262122	0.266221	0.263274	0.258886	0.255912	0.249412	0.242745	0.237372	0.22994	0.222722	0.219845	0.217062	0.213344	0.209607	0.204473	0.20068	0.197031	0.193408	0.190799	0.186771	0.183269	0.178675	0.173794	0.0864388
0.102485	0.114918	0.121781	0.131104	0.137697	0.136488	0.131747	0.127744	0.124947	0.126311	0.130163	0.137653	0.15045	0.167664	0.186394	0.201681	0.213511	0.223032	0.231015	0.238581	0.245996	0.250828	0.255757	0.26044	0.261819	0.260413	0.262309	0.266504	0.263765	0.259337	0.256131	0.249625	0.243077	0.237625	0.230168	0.222811	0.219788	0.21697	0.213139	0.209488	0.204716	0.200899	0.196794	0.192956	0.190339	0.186408	0.183014	0.178755	0.173908	0.0863388
0.102665	0.114826	0.121521	0.130797	0.137256	0.136153	0.131384	0.127346	0.124948	0.126294	0.129947	0.137339	0.150055	0.167277	0.186029	0.201392	0.213073	0.222907	0.230893	0.238184	0.245861	0.250679	0.255592	0.260169	0.261961	0.260832	0.262598	0.266765	0.264121	0.259681	0.25607	0.249806	0.24361	0.237913	0.230364	0.223156	0.219769	0.21673	0.212966	0.209265	0.204604	0.200862	0.196817	0.192915	0.190328	0.186653	0.183035	0.178609	0.173853	0.0863188
0.102912	0.114805	0.121268	0.130545	0.136887	0.135821	0.131155	0.127121	0.124878	0.126135	0.129782	0.137119	0.149632	0.166998	0.185882	0.201256	0.212848	0.22269	0.230672	0.237979	0.245748	0.250686	0.255655	0.260041	0.261909	0.260789	0.262534	0.266642	0.264226	0.260193	0.256377	0.250021	0.243987	0.238338	0.2309	0.223427	0.219561	0.216661	0.213148	0.209419	0.204557	0.200536	0.196835	0.193091	0.189949	0.186411	0.183168	0.178354	0.173466	0.0862491
0.103142	0.11484	0.121156	0.130384	0.136698	0.135673	0.131098	0.127194	0.124809	0.125756	0.12961	0.137134	0.149503	0.16672	0.185477	0.200848	0.212611	0.222558	0.23033	0.237798	0.245801	0.250863	0.255834	0.260039	0.262081	0.2612	0.262756	0.266386	0.264177	0.26062	0.256575	0.250142	0.243986	0.238101	0.231102	0.223799	0.219619	0.216685	0.21308	0.209309	0.204348	0.200206	0.196595	0.192993	0.189886	0.186187	0.183153	0.17835	0.17338	0.0862359
0.103372	0.114727	0.120954	0.130271	0.13639	0.135329	0.131023	0.127199	0.12464	0.125471	0.12932	0.136658	0.149133	0.166578	0.185372	0.200843	0.212599	0.222583	0.230232	0.237748	0.245902	0.251049	0.25608	0.260141	0.262425	0.261746	0.263181	0.266795	0.264371	0.260961	0.256942	0.250424	0.244303	0.238108	0.231251	0.224085	0.219351	0.216391	0.213262	0.209494	0.204251	0.200002	0.19661	0.192858	0.189607	0.185982	0.182915	0.178573	0.174026	0.0865045
0.103617	0.114596	0.12066	0.130017	0.136058	0.135096	0.130965	0.127105	0.124558	0.12531	0.129131	0.13651	0.149018	0.166327	0.18509	0.200701	0.212395	0.222421	0.230119	0.237744	0.245962	0.251138	0.256052	0.259982	0.262587	0.262151	0.263721	0.267279	0.264722	0.261049	0.257041	0.250776	0.244556	0.238165	0.231341	0.224232	0.219069	0.216229	0.21337	0.209475	0.204295	0.200185	0.196543	0.192566	0.189304	0.185839	0.18296	0.178709	0.174128	0.0864621
0.103852	0.114494	0.120292	0.129747	0.135743	0.134887	0.130863	0.127097	0.124768	0.125282	0.129063	0.136593	0.149001	0.166155	0.18493	0.200389	0.211746	0.222163	0.230021	0.237718	0.246278	0.251536	0.256486	0.260145	0.26304	0.262832	0.264481	0.268054	0.265213	0.261439	0.257208	0.250846	0.245015	0.238624	0.231521	0.22444	0.218833	0.216113	0.213426	0.209303	0.204103	0.199972	0.196619	0.192695	0.189372	0.186099	0.182998	0.178223	0.173816	0.086475
0.104087	0.114491	0.12002	0.129562	0.135664	0.134871	0.130891	0.127152	0.124852	0.125167	0.128927	0.136534	0.148821	0.166117	0.185024	0.20005	0.211301	0.221809	0.229494	0.23761	0.246722	0.252123	0.256834	0.2603	0.263364	0.263178	0.265091	0.268741	0.265469	0.261496	0.256987	0.250919	0.245705	0.238937	0.231481	0.224485	0.218555	0.215655	0.213276	0.209223	0.20385	0.199821	0.196713	0.192623	0.189061	0.18616	0.183309	0.178201	0.173826	0.0865745
0.104235	0.114423	0.119697	0.129305	0.135557	0.134763	0.130724	0.127045	0.124879	0.125158	0.128887	0.136288	0.148563	0.166186	0.185162	0.199955	0.211075	0.221652	0.229202	0.237541	0.246975	0.252464	0.256861	0.260487	0.263776	0.26325	0.265513	0.268978	0.26544	0.261666	0.257062	0.251096	0.246276	0.239633	0.23206	0.224879	0.218503	0.215225	0.213106	0.209319	0.203731	0.199748	0.196754	0.192404	0.188854	0.185816	0.182788	0.178168	0.17409	0.0866635
0.104336	0.114293	0.119297	0.129044	0.135579	0.134773	0.130761	0.127151	0.124894	0.125059	0.128842	0.13609	0.148266	0.16597	0.185127	0.199623	0.210327	0.221217	0.229128	0.237599	0.247414	0.252957	0.256826	0.260236	0.263979	0.263531	0.265626	0.269076	0.265251	0.261719	0.257142	0.251329	0.246882	0.239945	0.232088	0.224907	0.218441	0.215072	0.213134	0.209376	0.203463	0.199483	0.196528	0.192108	0.188699	0.185794	0.182933	0.178505	0.174184	0.086491
0.104464	0.114112	0.118834	0.128812	0.135508	0.134663	0.130803	0.127273	0.124916	0.12488	0.128581	0.135863	0.148148	0.165687	0.18485	0.199248	0.21002	0.221045	0.228988	0.237717	0.247796	0.253288	0.256838	0.260134	0.264092	0.263913	0.266134	0.269209	0.265066	0.261817	0.257317	0.251465	0.247201	0.240392	0.232403	0.225028	0.218174	0.21468	0.213019	0.209555	0.203653	0.199466	0.196369	0.192093	0.188707	0.185826	0.18306	0.17814	0.173807	0.0864744
0.104524	0.11387	0.118441	0.128592	0.135385	0.134582	0.130963	0.127326	0.12489	0.124829	0.128498	0.135656	0.147956	0.165493	0.184729	0.199043	0.209835	0.220851	0.22871	0.237775	0.247861	0.253638	0.257262	0.260329	0.264208	0.264271	0.266647	0.269725	0.265537	0.262053	0.25761	0.251641	0.247305	0.240618	0.232598	0.225119	0.218225	0.214747	0.213257	0.21001	0.203838	0.199205	0.196106	0.19207	0.188614	0.185688	0.183111	0.178122	0.173812	0.0865263
0.104548	0.113475	0.117913	0.128363	0.135237	0.134415	0.130959	0.127134	0.12495	0.124945	0.128225	0.135339	0.147817	0.165311	0.184586	0.198727	0.209253	0.220492	0.228491	0.23789	0.248211	0.254003	0.257823	0.260895	0.264747	0.265023	0.267522	0.270677	0.266236	0.262363	0.25779	0.251996	0.24793	0.24105	0.232655	0.225128	0.218296	0.214604	0.213086	0.210009	0.203859	0.199217	0.19582	0.191791	0.188693	0.185746	0.183021	0.178297	0.174101	0.0865536
0.104618	0.113065	0.117395	0.128016	0.134913	0.134139	0.130785	0.126859	0.124978	0.125134	0.128044	0.135026	0.147577	0.165084	0.184534	0.19854	0.208945	0.220197	0.228293	0.238325	0.248707	0.254432	0.258258	0.26116	0.265158	0.265516	0.268341	0.271838	0.26695	0.262436	0.257737	0.252247	0.24853	0.241463	0.232532	0.225066	0.218347	0.21456	0.213255	0.210206	0.203994	0.199271	0.195759	0.191257	0.18826	0.185785	0.18303	0.178537	0.174278	0.0865217
0.104696	0.11269	0.11702	0.12771	0.134582	0.133948	0.13055	0.126682	0.125108	0.125182	0.127892	0.134919	0.147544	0.164914	0.1842	0.198065	0.208615	0.2199	0.228054	0.238342	0.248825	0.254732	0.258524	0.261602	0.265827	0.265998	0.268658	0.272233	0.26733	0.262433	0.257754	0.252531	0.249007	0.241936	0.232376	0.224674	0.218584	0.21507	0.213426	0.210178	0.204035	0.199114	0.19517	0.191009	0.188378	0.185832	0.183102	0.178248	0.173785	0.0863529
0.104706	0.112269	0.11675	0.127587	0.134529	0.133921	0.130378	0.126624	0.125249	0.125237	0.127838	0.134726	0.147175	0.164687	0.1842	0.197974	0.20864	0.219867	0.227789	0.23841	0.249333	0.255513	0.259224	0.262185	0.266342	0.26649	0.268957	0.272173	0.267269	0.262841	0.258149	0.252878	0.249603	0.242208	0.232285	0.224499	0.218857	0.215374	0.213313	0.210093	0.203962	0.198817	0.195015	0.191299	0.188603	0.186006	0.183317	0.178034	0.173688	0.086513
0.104671	0.111868	0.116525	0.127594	0.13461	0.133852	0.130176	0.126357	0.125037	0.125224	0.127837	0.134626	0.146948	0.164409	0.184036	0.198076	0.20896	0.219861	0.22762	0.238523	0.249497	0.255978	0.259596	0.262615	0.266931	0.266402	0.268635	0.272145	0.267319	0.262717	0.258357	0.253571	0.250014	0.242531	0.2327	0.224674	0.219147	0.215527	0.213241	0.210071	0.203785	0.198503	0.194948	0.191586	0.188584	0.185675	0.183102	0.178145	0.173788	0.0864331
0.104645	0.111366	0.116318	0.127752	0.134755	0.133847	0.130005	0.126	0.124721	0.12511	0.127878	0.134708	0.147025	0.164175	0.183567	0.197895	0.208877	0.219601	0.22747	0.238721	0.249648	0.256045	0.259582	0.262849	0.267338	0.266774	0.268631	0.271845	0.267492	0.263142	0.258839	0.253849	0.249933	0.242486	0.232867	0.224863	0.219428	0.21588	0.213178	0.209889	0.203642	0.198521	0.194999	0.191315	0.188286	0.185238	0.182645	0.178193	0.173738	0.086162
0.104676	0.110984	0.116267	0.127892	0.134702	0.133812	0.130094	0.125832	0.124386	0.124919	0.127765	0.134668	0.147008	0.164065	0.183249	0.197392	0.208586	0.219348	0.227262	0.238905	0.249923	0.256179	0.259708	0.263012	0.267459	0.267314	0.268907	0.271969	0.267744	0.263152	0.258924	0.253906	0.249943	0.242484	0.232815	0.225016	0.219542	0.215844	0.213113	0.20966	0.203369	0.198208	0.194591	0.191013	0.188159	0.185395	0.18281	0.177905	0.173438	0.0860941
0.104653	0.110628	0.116392	0.128044	0.134591	0.133768	0.130037	0.125536	0.123955	0.124691	0.127678	0.134718	0.147136	0.163884	0.182803	0.197079	0.208533	0.219306	0.227119	0.238879	0.250059	0.256432	0.260235	0.263727	0.267729	0.267625	0.269371	0.272659	0.268493	0.263337	0.259165	0.25419	0.250013	0.242421	0.23272	0.225126	0.219521	0.215672	0.212853	0.209173	0.203105	0.198161	0.194541	0.191092	0.188099	0.185402	0.182857	0.177574	0.173374	0.0862669
0.104509	0.110192	0.116452	0.128111	0.134584	0.133794	0.130023	0.125392	0.123572	0.124617	0.127886	0.134864	0.147174	0.163837	0.182458	0.196641	0.208287	0.219117	0.226938	0.239103	0.250407	0.256861	0.261084	0.264624	0.267996	0.268024	0.270381	0.273716	0.269095	0.263321	0.259354	0.254661	0.250234	0.242129	0.232472	0.225254	0.21952	0.215445	0.212695	0.209078	0.20292	0.197963	0.194576	0.19113	0.1883	0.185823	0.18304	0.177972	0.17378	0.0863138
0.104366	0.109655	0.116361	0.12811	0.134563	0.133667	0.129795	0.125364	0.123274	0.124364	0.127799	0.134908	0.147238	0.16383	0.182279	0.196286	0.208215	0.219149	0.227062	0.239372	0.250711	0.257317	0.26172	0.265596	0.268656	0.268642	0.271188	0.274042	0.269133	0.263258	0.259576	0.255192	0.250589	0.241982	0.232339	0.225417	0.219568	0.21523	0.212571	0.208973	0.202595	0.197851	0.194643	0.191149	0.188319	0.185751	0.183033	0.178399	0.174092	0.0862967
0.104227	0.109195	0.116392	0.128171	0.134517	0.133555	0.129555	0.125335	0.123027	0.124167	0.127799	0.135013	0.147418	0.163813	0.181953	0.196003	0.208402	0.219317	0.227126	0.239665	0.251059	0.257679	0.262153	0.266305	0.269071	0.269068	0.271774	0.273963	0.268617	0.263132	0.260297	0.255771	0.250816	0.241819	0.232501	0.226145	0.219659	0.2151	0.212633	0.209025	0.202406	0.197786	0.194919	0.191133	0.18806	0.185663	0.182969	0.178214	0.174065	0.0863717
0.104009	0.108712	0.116379	0.128188	0.134543	0.133577	0.12935	0.125245	0.122965	0.124181	0.127907	0.134888	0.14727	0.163665	0.181621	0.195772	0.208272	0.21919	0.227209	0.239646	0.251142	0.258061	0.262748	0.267337	0.269968	0.269749	0.272135	0.273916	0.268791	0.263548	0.261155	0.256325	0.250657	0.241613	0.23285	0.226812	0.219655	0.214941	0.212517	0.208776	0.202174	0.197501	0.194519	0.191111	0.188161	0.185486	0.182783	0.177851	0.174017	0.0865802
0.103779	0.108245	0.116292	0.128209	0.134643	0.133564	0.129241	0.12526	0.122982	0.124129	0.127943	0.134827	0.147183	0.163484	0.181233	0.195714	0.208127	0.218998	0.227394	0.23983	0.25156	0.258681	0.263235	0.267947	0.270439	0.270029	0.272358	0.273692	0.268633	0.263709	0.261508	0.256422	0.250061	0.240993	0.232957	0.227306	0.219548	0.214449	0.212201	0.20841	0.201922	0.197343	0.194476	0.191384	0.188128	0.185358	0.182908	0.178092	0.174261	0.0866641
0.103673	0.107928	0.116161	0.128192	0.134853	0.133749	0.129384	0.125419	0.123025	0.124003	0.127897	0.134906	0.147413	0.163499	0.180676	0.195395	0.207954	0.218926	0.227913	0.240211	0.25179	0.259112	0.263565	0.268342	0.270836	0.270432	0.272748	0.273872	0.268715	0.263643	0.261545	0.256365	0.249441	0.240366	0.232728	0.227297	0.219255	0.214162	0.212408	0.208762	0.20215	0.19718	0.194471	0.191634	0.188381	0.185413	0.182834	0.178428	0.174418	0.0865352
0.103746	0.107697	0.116161	0.128314	0.135113	0.133895	0.1296	0.125962	0.123379	0.124077	0.128037	0.134975	0.147456	0.163453	0.180241	0.195128	0.208089	0.219187	0.228296	0.240676	0.252436	0.259532	0.26389	0.268741	0.271014	0.271029	0.273355	0.27429	0.269049	0.263891	0.261815	0.256348	0.249255	0.239664	0.23213	0.227375	0.219201	0.214025	0.212752	0.209447	0.202668	0.197462	0.194415	0.191388	0.18837	0.185468	0.183037	0.178529	0.174325	0.0865342
0.103955	0.107737	0.116425	0.128558	0.135393	0.13406	0.130002	0.126742	0.123883	0.124313	0.128181	0.135114	0.147601	0.163581	0.180181	0.195146	0.208433	0.219688	0.228766	0.240816	0.252651	0.259674	0.264219	0.269193	0.271126	0.271617	0.274343	0.275098	0.269425	0.263843	0.261954	0.256765	0.249517	0.239772	0.232412	0.227925	0.219512	0.214173	0.213166	0.210244	0.203417	0.197857	0.194544	0.191367	0.188506	0.185795	0.18348	0.178541	0.174324	0.0867608
0.104225	0.107909	0.116794	0.129132	0.136214	0.134566	0.130561	0.1278	0.124788	0.124817	0.128541	0.135441	0.147892	0.163514	0.17983	0.195341	0.208936	0.220104	0.229143	0.240983	0.252917	0.259873	0.264702	0.269827	0.271394	0.272028	0.275044	0.275842	0.270054	0.264348	0.262783	0.257681	0.249951	0.239717	0.232483	0.228125	0.219476	0.214649	0.21361	0.21037	0.2035	0.197769	0.194548	0.191578	0.188589	0.185752	0.183687	0.178899	0.174556	0.0868099
0.104606	0.108222	0.117237	0.129879	0.137334	0.135321	0.131315	0.129121	0.126029	0.125507	0.128918	0.135748	0.148176	0.163655	0.179672	0.195301	0.209058	0.220387	0.229687	0.241376	0.253239	0.260306	0.265233	0.270515	0.27217	0.272712	0.275506	0.275881	0.270066	0.264445	0.263184	0.257915	0.249487	0.239458	0.232779	0.228393	0.21933	0.214512	0.213676	0.210314	0.203214	0.197328	0.194245	0.191449	0.188695	0.185792	0.183553	0.179046	0.174476	0.0866157
0.105118	0.10871	0.117994	0.130871	0.138539	0.136331	0.132354	0.130565	0.127361	0.126185	0.129248	0.136036	0.14836	0.163643	0.179604	0.195402	0.209214	0.22054	0.229841	0.241423	0.253194	0.260357	0.265494	0.270911	0.272746	0.273151	0.275276	0.275393	0.270068	0.26459	0.263364	0.257761	0.248616	0.238641	0.232168	0.227868	0.21905	0.214556	0.213624	0.210177	0.203035	0.197023	0.194233	0.191391	0.18838	0.185337	0.183311	0.178933	0.174415	0.086729
0.105715	0.109402	0.119026	0.132049	0.139857	0.137657	0.133614	0.131842	0.128634	0.127114	0.129886	0.136543	0.148691	0.163649	0.179412	0.195172	0.208734	0.220577	0.230274	0.241646	0.253337	0.260392	0.26562	0.270927	0.272832	0.273044	0.274734	0.274869	0.269812	0.26453	0.263081	0.257156	0.247763	0.237745	0.231411	0.227364	0.218806	0.214572	0.213756	0.210355	0.20325	0.197352	0.194592	0.191306	0.188131	0.185295	0.183419	0.178817	0.174373	0.0869047
0.106323	0.110179	0.120196	0.133386	0.141376	0.139219	0.13515	0.133365	0.13004	0.128094	0.130572	0.136929	0.148732	0.163449	0.179081	0.194812	0.208382	0.220664	0.230612	0.241614	0.253064	0.260395	0.265826	0.270838	0.272793	0.273065	0.274278	0.27451	0.269892	0.264319	0.262438	0.256633	0.247101	0.236914	0.230717	0.226909	0.218623	0.214435	0.213742	0.210542	0.203421	0.197459	0.194588	0.1913	0.188151	0.185216	0.183606	0.17917	0.174509	0.0869234
0.106989	0.111088	0.121483	0.134928	0.143028	0.140852	0.136903	0.134934	0.131168	0.128779	0.130955	0.137447	0.149	0.163296	0.1787	0.194224	0.208005	0.220802	0.230922	0.241344	0.25261	0.260246	0.265442	0.270267	0.272341	0.272576	0.273749	0.274231	0.269554	0.26377	0.261749	0.256173	0.246794	0.236592	0.230758	0.22715	0.218913	0.214688	0.213888	0.210446	0.20345	0.197506	0.194375	0.191032	0.18795	0.184996	0.183512	0.179295	0.174517	0.0868731
0.107648	0.112089	0.122863	0.136555	0.144937	0.142763	0.138722	0.136427	0.132274	0.129619	0.131381	0.137821	0.149083	0.163002	0.178436	0.193579	0.207329	0.220661	0.230828	0.24096	0.252194	0.26002	0.265507	0.269967	0.271586	0.272185	0.273964	0.274533	0.269541	0.263674	0.261695	0.256236	0.246717	0.236235	0.230652	0.227064	0.21849	0.214363	0.213541	0.210076	0.202961	0.196903	0.194088	0.190708	0.187674	0.184829	0.18328	0.179164	0.174335	0.0867626
0.108284	0.113106	0.124295	0.138196	0.14678	0.144607	0.140334	0.137792	0.133353	0.130456	0.131888	0.138087	0.148968	0.162424	0.177699	0.192682	0.206397	0.220154	0.230427	0.240363	0.251708	0.259672	0.265103	0.269387	0.270873	0.271674	0.274109	0.274884	0.269643	0.263711	0.261614	0.255798	0.246237	0.235948	0.230449	0.226784	0.218298	0.214135	0.213028	0.209435	0.202481	0.197117	0.194261	0.190305	0.187059	0.184385	0.183114	0.178804	0.174116	0.0868363
0.108743	0.114002	0.125674	0.139778	0.148519	0.146486	0.141861	0.138851	0.134072	0.130847	0.132105	0.138144	0.148686	0.161724	0.176889	0.191695	0.205148	0.219344	0.230083	0.23972	0.25079	0.258967	0.264644	0.269021	0.270542	0.271383	0.274042	0.274409	0.26905	0.263393	0.261138	0.255073	0.245228	0.235364	0.229987	0.226217	0.218135	0.214215	0.213028	0.209145	0.202023	0.196908	0.194231	0.190019	0.186706	0.184293	0.182984	0.178683	0.174044	0.0867372
0.109023	0.114682	0.126888	0.141211	0.15007	0.148257	0.143164	0.139667	0.134698	0.131254	0.132307	0.138008	0.148007	0.160618	0.175903	0.190593	0.204012	0.218589	0.229643	0.239094	0.250211	0.258906	0.264454	0.268735	0.270398	0.270996	0.273418	0.273368	0.268054	0.262935	0.260596	0.254184	0.244155	0.234215	0.229113	0.225633	0.217642	0.213765	0.212761	0.208833	0.201501	0.19645	0.193724	0.189492	0.186245	0.183755	0.182287	0.178438	0.174062	0.0866344
0.109261	0.115302	0.127901	0.142271	0.151206	0.149692	0.144102	0.139973	0.134712	0.131197	0.132197	0.137652	0.147298	0.159589	0.174863	0.18934	0.202817	0.217963	0.229356	0.238545	0.249604	0.2589	0.264333	0.268376	0.270297	0.270732	0.272849	0.272281	0.26682	0.262364	0.259918	0.252973	0.243094	0.233483	0.228545	0.225608	0.217943	0.213511	0.212547	0.208795	0.201318	0.196065	0.193237	0.189122	0.185945	0.18345	0.182119	0.178317	0.173791	0.0865226
0.109416	0.115845	0.128819	0.143136	0.151929	0.150677	0.144753	0.139746	0.134209	0.130837	0.13166	0.136781	0.14622	0.158505	0.173836	0.188376	0.202139	0.217365	0.228712	0.237808	0.248908	0.258472	0.263841	0.267705	0.269593	0.270165	0.272114	0.271158	0.265855	0.261809	0.258972	0.252093	0.242756	0.233273	0.228493	0.225526	0.217832	0.213325	0.212165	0.208391	0.200783	0.195609	0.193275	0.189014	0.185467	0.183193	0.18207	0.178103	0.173824	0.0866955
0.109441	0.116242	0.12944	0.143709	0.152417	0.151223	0.144876	0.13933	0.133591	0.130275	0.131157	0.136141	0.145405	0.157704	0.172928	0.187368	0.201187	0.216606	0.228366	0.23737	0.248253	0.257945	0.263391	0.267124	0.268825	0.269434	0.271519	0.270595	0.265252	0.261248	0.258323	0.251671	0.242723	0.233488	0.228732	0.225359	0.217507	0.212935	0.211862	0.208111	0.200597	0.195745	0.193303	0.18883	0.185343	0.183192	0.182116	0.17826	0.173947	0.0866482
0.109329	0.116474	0.129856	0.144076	0.152598	0.151432	0.144879	0.138849	0.132888	0.129766	0.130781	0.135577	0.144602	0.156877	0.172204	0.186721	0.200584	0.215833	0.227609	0.23667	0.24762	0.257738	0.263125	0.266506	0.268097	0.268798	0.271348	0.270476	0.265104	0.261375	0.258352	0.251568	0.242507	0.233322	0.228662	0.224931	0.217021	0.212856	0.211827	0.208116	0.20058	0.195647	0.193048	0.188526	0.184863	0.182633	0.181851	0.178327	0.174064	0.0865301
0.109086	0.116561	0.130008	0.143991	0.152361	0.151288	0.144519	0.138146	0.132115	0.12946	0.130626	0.135202	0.144161	0.156379	0.171451	0.18597	0.199982	0.215129	0.226918	0.235955	0.247353	0.257721	0.262434	0.265538	0.26729	0.268343	0.271557	0.270434	0.264928	0.261601	0.258376	0.251078	0.241912	0.232996	0.228323	0.224599	0.217007	0.213168	0.211963	0.208162	0.200666	0.195394	0.192619	0.188357	0.184929	0.182545	0.181584	0.178045	0.173856	0.0864303
0.108705	0.116444	0.129904	0.143584	0.151789	0.151098	0.144301	0.137704	0.131793	0.129551	0.130836	0.135021	0.143875	0.155974	0.170969	0.185642	0.199518	0.214455	0.226115	0.235494	0.247375	0.257674	0.262036	0.264849	0.266795	0.268354	0.271941	0.270293	0.26451	0.26135	0.257929	0.250409	0.241214	0.23276	0.228131	0.224067	0.216629	0.212778	0.211573	0.20811	0.200646	0.195258	0.192664	0.188337	0.184814	0.182593	0.181471	0.177953	0.173911	0.0864438
0.108114	0.116067	0.129543	0.142844	0.150777	0.150461	0.143908	0.137675	0.132165	0.130035	0.131236	0.135032	0.143541	0.155484	0.170407	0.185278	0.199343	0.214156	0.225658	0.235148	0.247228	0.257316	0.261208	0.26437	0.26699	0.268617	0.271678	0.26967	0.264109	0.260959	0.257427	0.249608	0.240693	0.232902	0.228189	0.223979	0.216855	0.212946	0.211437	0.208004	0.200505	0.195506	0.193049	0.188354	0.184892	0.182882	0.181751	0.177978	0.174067	0.0866171
0.107316	0.115439	0.128977	0.141979	0.149647	0.149591	0.143577	0.138242	0.133102	0.130777	0.131809	0.135224	0.143307	0.155258	0.170328	0.185232	0.199397	0.214019	0.225182	0.234817	0.247061	0.256966	0.261102	0.264546	0.267311	0.268815	0.271208	0.268673	0.263347	0.260543	0.257041	0.249287	0.240489	0.233071	0.228723	0.224296	0.216727	0.212584	0.211135	0.208249	0.200921	0.195893	0.193529	0.188724	0.185118	0.183087	0.18179	0.178168	0.174479	0.0867258
0.106511	0.114789	0.128215	0.140803	0.148284	0.148779	0.14391	0.139615	0.13464	0.131889	0.132394	0.13539	0.143182	0.155071	0.170182	0.18512	0.199251	0.213636	0.224571	0.23427	0.246953	0.256955	0.260757	0.26445	0.267473	0.268757	0.27076	0.268303	0.2632	0.260231	0.256732	0.249136	0.240796	0.23372	0.229131	0.224057	0.216052	0.212051	0.210927	0.2086	0.201355	0.19618	0.193749	0.188905	0.185379	0.182986	0.181621	0.178137	0.174645	0.086893
0.105636	0.113943	0.127281	0.139576	0.146927	0.148199	0.145016	0.141697	0.136451	0.133112	0.133071	0.135607	0.143255	0.155156	0.170025	0.185011	0.199109	0.213301	0.22411	0.233812	0.24665	0.256635	0.260449	0.264381	0.267386	0.26844	0.270303	0.268235	0.26322	0.25995	0.256723	0.249047	0.240693	0.234013	0.229086	0.223674	0.215973	0.212133	0.21091	0.208726	0.201883	0.196428	0.193814	0.189206	0.185434	0.182882	0.181403	0.177797	0.17464	0.0870215
0.104708	0.112992	0.126375	0.138551	0.146104	0.148675	0.147246	0.144468	0.138679	0.134712	0.133926	0.135903	0.143149	0.155005	0.169784	0.184731	0.198942	0.212929	0.223507	0.233471	0.246283	0.255802	0.259892	0.264117	0.266846	0.267765	0.269901	0.268329	0.263678	0.260057	0.25647	0.248749	0.240536	0.234037	0.22895	0.223186	0.215448	0.211862	0.210619	0.20833	0.201731	0.196541	0.193896	0.189255	0.185536	0.183118	0.181437	0.177839	0.174975	0.0871986
0.10386	0.112155	0.125507	0.137444	0.145804	0.150113	0.150045	0.147746	0.141222	0.136375	0.13498	0.136582	0.143426	0.154957	0.169616	0.184598	0.198838	0.212729	0.222987	0.233069	0.245876	0.255231	0.259437	0.263546	0.266302	0.267338	0.269992	0.268714	0.263857	0.260171	0.256621	0.248508	0.240207	0.234146	0.228905	0.223262	0.215935	0.211948	0.210544	0.208725	0.202617	0.197577	0.194617	0.190044	0.186392	0.183806	0.182023	0.178549	0.175727	0.0874768
0.102936	0.111418	0.12474	0.13656	0.146275	0.152505	0.153546	0.151179	0.143801	0.138221	0.13585	0.136774	0.143279	0.154397	0.169324	0.184599	0.198828	0.21261	0.222536	0.23272	0.245669	0.254802	0.258841	0.262938	0.265966	0.267341	0.270281	0.268741	0.263682	0.260239	0.256513	0.248082	0.240283	0.234707	0.22959	0.223962	0.216165	0.211825	0.210775	0.209563	0.203528	0.198306	0.195246	0.190777	0.186714	0.184032	0.182492	0.178767	0.17577	0.0875056
0.102013	0.11078	0.124097	0.136111	0.147725	0.155911	0.157563	0.154827	0.146343	0.13963	0.136291	0.136669	0.143031	0.154019	0.168905	0.184568	0.198958	0.212572	0.222515	0.23272	0.24543	0.254232	0.258353	0.262665	0.266098	0.267673	0.270209	0.268593	0.263289	0.259591	0.256288	0.248037	0.240664	0.235616	0.230174	0.224367	0.216478	0.211537	0.210718	0.210143	0.204088	0.1986	0.195418	0.190952	0.186999	0.184166	0.182234	0.178088	0.175234	0.0874774
0.101252	0.110408	0.123541	0.13607	0.150056	0.160055	0.161942	0.158486	0.148619	0.140522	0.136401	0.136349	0.142422	0.153547	0.168795	0.184726	0.199169	0.212689	0.222628	0.232692	0.245064	0.253914	0.258332	0.262901	0.266682	0.267859	0.269828	0.268404	0.263026	0.25903	0.256011	0.248111	0.241076	0.236249	0.230172	0.224089	0.216358	0.211177	0.210352	0.209995	0.204091	0.198257	0.195194	0.190782	0.186704	0.184199	0.182214	0.177979	0.175044	0.0874013
0.100655	0.110159	0.12314	0.136736	0.153325	0.164572	0.16619	0.161785	0.150446	0.140914	0.136106	0.13584	0.141739	0.153273	0.168692	0.184728	0.199414	0.212841	0.222747	0.232637	0.244758	0.253577	0.258358	0.263286	0.267027	0.26777	0.269256	0.268151	0.262988	0.258845	0.256054	0.248383	0.241167	0.235817	0.229338	0.223579	0.216404	0.211262	0.210275	0.209938	0.203887	0.198159	0.195385	0.191118	0.187391	0.185054	0.182621	0.178103	0.175333	0.0875544
0.100175	0.109989	0.122966	0.138172	0.157449	0.169578	0.17061	0.164597	0.151282	0.140559	0.135486	0.135192	0.141133	0.153138	0.168667	0.18477	0.199698	0.213094	0.223101	0.232763	0.244452	0.253513	0.258574	0.263535	0.267146	0.267406	0.268786	0.268027	0.262819	0.25883	0.256188	0.248467	0.241282	0.235708	0.22897	0.223602	0.216758	0.211218	0.210119	0.210144	0.204543	0.198816	0.19607	0.191875	0.187807	0.185233	0.182651	0.178217	0.175489	0.0875945
0.0997907	0.109828	0.123089	0.140316	0.162091	0.174831	0.174912	0.166768	0.1513	0.139766	0.134637	0.134391	0.14062	0.15301	0.16861	0.184857	0.199835	0.213117	0.223274	0.232794	0.244203	0.253182	0.258233	0.263602	0.267232	0.267	0.268459	0.26816	0.263138	0.258951	0.256217	0.248659	0.241355	0.235568	0.228853	0.223909	0.21716	0.211236	0.210315	0.210543	0.204952	0.199087	0.196184	0.192098	0.188107	0.185403	0.18246	0.177723	0.174942	0.0873586
0.0993986	0.10946	0.123359	0.143202	0.167226	0.179956	0.178517	0.167984	0.150634	0.138655	0.133641	0.133569	0.140347	0.153346	0.168752	0.184884	0.200063	0.213342	0.223535	0.232804	0.244033	0.253125	0.258508	0.263581	0.26677	0.266752	0.268622	0.268402	0.263101	0.258873	0.256192	0.248911	0.241806	0.235904	0.229311	0.22451	0.217796	0.211643	0.210469	0.210772	0.205364	0.199339	0.196316	0.192177	0.187995	0.185454	0.182375	0.177537	0.174807	0.0872908
0.0992404	0.109318	0.12388	0.146582	0.172683	0.184933	0.181299	0.168271	0.149295	0.137025	0.132575	0.133092	0.140241	0.153611	0.169151	0.185149	0.200113	0.213403	0.223913	0.233234	0.244145	0.253112	0.258676	0.263415	0.266466	0.266803	0.269184	0.268849	0.263379	0.25936	0.256181	0.24906	0.242363	0.236395	0.229812	0.224879	0.217802	0.211686	0.21075	0.210821	0.205313	0.198987	0.196076	0.192309	0.188163	0.185953	0.182874	0.178041	0.175233	0.0873886
0.0990102	0.109089	0.124744	0.150375	0.178001	0.189066	0.182945	0.167779	0.147491	0.13513	0.131568	0.133034	0.140659	0.154199	0.16986	0.185762	0.200381	0.213549	0.224345	0.233722	0.24447	0.253826	0.259166	0.263246	0.266699	0.26728	0.269501	0.269031	0.263203	0.259221	0.256256	0.249539	0.242861	0.236409	0.229702	0.224853	0.217947	0.212035	0.211067	0.210906	0.205414	0.199208	0.196667	0.193097	0.188552	0.186277	0.183204	0.178148	0.175338	0.0874266
0.0985094	0.108606	0.125912	0.154672	0.18311	0.192494	0.184013	0.166786	0.145486	0.133316	0.1308	0.133154	0.140924	0.154593	0.170213	0.185965	0.200503	0.213585	0.224912	0.234625	0.245173	0.254511	0.259883	0.263827	0.267317	0.267746	0.26966	0.269128	0.263489	0.259323	0.25625	0.24997	0.243127	0.235973	0.229219	0.224823	0.218084	0.212262	0.210933	0.21081	0.205715	0.199384	0.196879	0.193364	0.188739	0.18619	0.182712	0.177283	0.174429	0.0870345
0.0980696	0.108154	0.127508	0.159323	0.187732	0.195113	0.184417	0.165363	0.14321	0.131437	0.130308	0.133667	0.141586	0.155358	0.170521	0.186074	0.200916	0.213906	0.225417	0.23538	0.245895	0.255386	0.260485	0.264162	0.268007	0.268124	0.26954	0.269286	0.263762	0.259544	0.256595	0.250302	0.242749	0.235251	0.228808	0.224747	0.2186	0.212856	0.211055	0.210598	0.205739	0.199599	0.196677	0.192924	0.188534	0.185897	0.182098	0.176643	0.17405	0.0868681
0.0975757	0.107694	0.129399	0.163998	0.191736	0.196842	0.184065	0.163281	0.140698	0.129923	0.130312	0.134491	0.14215	0.155677	0.170661	0.186172	0.201549	0.21457	0.226024	0.235858	0.246314	0.256189	0.261165	0.264672	0.268301	0.268118	0.269521	0.269442	0.26423	0.259898	0.256659	0.250227	0.242333	0.234855	0.22896	0.225102	0.218755	0.213049	0.210975	0.210136	0.205504	0.199289	0.196275	0.192736	0.188421	0.186016	0.181968	0.176707	0.174343	0.0868347
0.0969729	0.107274	0.131779	0.168828	0.19517	0.197924	0.183172	0.160762	0.138023	0.128528	0.130563	0.135403	0.142808	0.156094	0.17073	0.18639	0.202071	0.214965	0.226484	0.236527	0.247078	0.256653	0.261383	0.264805	0.268231	0.267964	0.269383	0.269451	0.264526	0.260185	0.256758	0.25019	0.242114	0.234993	0.229536	0.225552	0.218841	0.21298	0.211042	0.210137	0.205368	0.199413	0.196456	0.192997	0.188857	0.186338	0.181914	0.176834	0.174833	0.086969
0.0961906	0.106976	0.134521	0.173331	0.197837	0.198373	0.181757	0.157891	0.13544	0.127527	0.131015	0.136194	0.143448	0.156243	0.17049	0.186422	0.202236	0.215321	0.227091	0.237028	0.247461	0.257106	0.261709	0.264892	0.268154	0.268023	0.269581	0.269413	0.264567	0.260391	0.256785	0.250188	0.242577	0.235694	0.229849	0.225542	0.218846	0.213136	0.211112	0.210174	0.205438	0.199698	0.19716	0.193654	0.188845	0.185817	0.181774	0.176726	0.174368	0.0867264
0.0954139	0.107041	0.137585	0.177444	0.199856	0.198342	0.179825	0.154638	0.133039	0.1271	0.131899	0.137158	0.144066	0.156231	0.170223	0.186549	0.202383	0.215415	0.227347	0.23751	0.248117	0.257413	0.261751	0.264573	0.267608	0.268066	0.269881	0.269585	0.264821	0.260637	0.256811	0.250327	0.242791	0.236032	0.230318	0.225618	0.218907	0.213522	0.211467	0.210432	0.205639	0.199823	0.196971	0.193483	0.188722	0.185359	0.181143	0.176169	0.174045	0.0865873
0.0946485	0.107365	0.140733	0.181058	0.201446	0.197908	0.177379	0.151225	0.130935	0.126934	0.132813	0.138045	0.144409	0.156037	0.170069	0.186702	0.202757	0.215859	0.227651	0.237942	0.24887	0.258391	0.262484	0.264222	0.267259	0.268695	0.270489	0.269832	0.264902	0.26065	0.257083	0.250813	0.2432	0.236261	0.230196	0.225661	0.219439	0.214225	0.211788	0.210389	0.205486	0.199464	0.196718	0.193279	0.188342	0.184985	0.181191	0.176661	0.174416	0.0866604
0.0940955	0.1082	0.144085	0.184259	0.202842	0.197419	0.174583	0.147755	0.129266	0.127078	0.133794	0.138965	0.144647	0.155537	0.169895	0.187114	0.203316	0.216486	0.228265	0.238802	0.24977	0.259177	0.262922	0.264342	0.267844	0.269606	0.270964	0.269834	0.265138	0.261141	0.257642	0.251046	0.242741	0.236035	0.230319	0.225855	0.219689	0.214292	0.211575	0.210094	0.205262	0.198806	0.196001	0.193112	0.188443	0.185329	0.181675	0.177002	0.174564	0.0866706
0.0934914	0.109212	0.147518	0.1871	0.203949	0.196653	0.171546	0.144532	0.128287	0.127746	0.134603	0.139309	0.14472	0.155292	0.169863	0.187657	0.204008	0.217129	0.228941	0.239749	0.250893	0.260463	0.263644	0.264519	0.268555	0.27055	0.271091	0.269543	0.264991	0.26101	0.258053	0.251048	0.242297	0.236114	0.230671	0.226088	0.219813	0.214312	0.211375	0.20983	0.20477	0.198721	0.196286	0.193375	0.188639	0.185275	0.181885	0.176945	0.174067	0.0864474
0.0931262	0.110557	0.150858	0.18958	0.204722	0.195509	0.168371	0.141643	0.127823	0.128632	0.135237	0.139016	0.144182	0.154944	0.169892	0.188044	0.204354	0.217692	0.229695	0.240576	0.251875	0.26143	0.264298	0.265025	0.269004	0.270963	0.271084	0.269197	0.264938	0.260788	0.257883	0.251114	0.242318	0.236335	0.230863	0.225924	0.219677	0.214228	0.2111	0.209441	0.204479	0.198788	0.196418	0.193363	0.188807	0.185117	0.181225	0.176218	0.17351	0.086298
0.0930863	0.112144	0.153925	0.191722	0.205291	0.194028	0.165038	0.139075	0.127716	0.129614	0.135788	0.138528	0.143599	0.154791	0.170084	0.188571	0.20483	0.218324	0.230354	0.241311	0.252754	0.262136	0.264655	0.265154	0.269223	0.271284	0.270926	0.268737	0.264406	0.26033	0.257749	0.250837	0.242374	0.236684	0.230764	0.225371	0.219208	0.213936	0.210948	0.20931	0.204328	0.198726	0.195854	0.19238	0.188108	0.184771	0.180975	0.17626	0.173662	0.086294
0.0931646	0.113725	0.156665	0.193479	0.205649	0.192049	0.161389	0.136918	0.128045	0.130564	0.135987	0.137693	0.142844	0.154617	0.170282	0.188881	0.204943	0.218746	0.230965	0.241747	0.25322	0.262591	0.264941	0.265221	0.268929	0.270991	0.270676	0.2682	0.263925	0.259934	0.257405	0.25076	0.24263	0.236762	0.230427	0.225268	0.219364	0.214042	0.210777	0.209195	0.204316	0.198334	0.195265	0.191882	0.188016	0.185152	0.181514	0.176685	0.17389	0.0863971
0.0934095	0.11539	0.159082	0.19481	0.205692	0.189598	0.157634	0.135449	0.12892	0.131378	0.135632	0.13651	0.142242	0.15476	0.170632	0.189054	0.204632	0.218592	0.231267	0.242401	0.253997	0.263164	0.265201	0.265497	0.26929	0.271268	0.270835	0.268066	0.263405	0.259615	0.257563	0.251007	0.243204	0.237114	0.230203	0.225159	0.219608	0.214414	0.210918	0.209333	0.204557	0.198181	0.195042	0.191805	0.188148	0.185461	0.181856	0.177035	0.173691	0.0861381
0.0937476	0.116944	0.161045	0.195712	0.205362	0.186911	0.154024	0.134461	0.13011	0.132027	0.13489	0.135227	0.141534	0.154866	0.171089	0.189009	0.204424	0.218836	0.231742	0.242845	0.254273	0.263626	0.265811	0.265956	0.269436	0.271597	0.271531	0.268414	0.26343	0.259793	0.257819	0.251268	0.243333	0.237014	0.230207	0.225069	0.21961	0.21478	0.211057	0.209336	0.204678	0.198411	0.195271	0.192028	0.18854	0.185743	0.181906	0.176653	0.173102	0.0859203
0.0943163	0.11849	0.162625	0.196282	0.204719	0.183943	0.150632	0.13396	0.131302	0.132314	0.133916	0.134262	0.141078	0.154912	0.171473	0.188947	0.204432	0.218988	0.231871	0.243391	0.254907	0.264319	0.266593	0.266414	0.269956	0.272309	0.272212	0.268859	0.263728	0.260308	0.258371	0.251168	0.243028	0.237334	0.23065	0.225065	0.219333	0.214602	0.210912	0.209105	0.204781	0.198762	0.195023	0.191418	0.188149	0.185539	0.181688	0.176577	0.173076	0.0858485
0.0950963	0.119941	0.163884	0.196638	0.203562	0.180618	0.147637	0.133937	0.1324	0.132146	0.132765	0.133465	0.140919	0.155153	0.171814	0.189098	0.204632	0.219155	0.23226	0.243988	0.255552	0.265332	0.267549	0.267297	0.271208	0.273394	0.272656	0.268813	0.263486	0.259954	0.258197	0.251178	0.243101	0.2374	0.22999	0.224326	0.218978	0.214204	0.210542	0.208905	0.204902	0.198821	0.194762	0.190865	0.187813	0.185815	0.182296	0.177143	0.173327	0.0858816
0.0960744	0.121362	0.164766	0.196695	0.20198	0.177101	0.145209	0.134335	0.133357	0.131863	0.131779	0.132985	0.141064	0.155423	0.171966	0.18919	0.204716	0.219454	0.233077	0.244901	0.256511	0.266617	0.268779	0.268666	0.272481	0.273894	0.272571	0.268755	0.263409	0.259502	0.257398	0.250389	0.242929	0.237378	0.229507	0.223399	0.218318	0.213907	0.210438	0.20919	0.205299	0.198788	0.194106	0.1903	0.18791	0.186366	0.182574	0.176951	0.172932	0.0856506
0.0969755	0.12259	0.165319	0.196378	0.199739	0.173019	0.14311	0.135146	0.134108	0.13144	0.130958	0.132621	0.141189	0.155752	0.172128	0.189224	0.204901	0.219704	0.233658	0.245734	0.257276	0.267606	0.269869	0.269753	0.273113	0.273727	0.272112	0.268559	0.26317	0.25893	0.256752	0.250011	0.24309	0.237357	0.228955	0.222961	0.21819	0.213749	0.210417	0.209305	0.20543	0.199069	0.19432	0.190413	0.188085	0.186331	0.182192	0.176457	0.172433	0.0853739
0.0979425	0.123712	0.165489	0.19563	0.196862	0.168942	0.14165	0.135926	0.134392	0.130676	0.130351	0.132606	0.141279	0.155873	0.172127	0.189175	0.205139	0.220123	0.234211	0.246334	0.257563	0.268155	0.270819	0.270458	0.273274	0.273221	0.271842	0.268504	0.262906	0.258546	0.256158	0.249907	0.243208	0.237083	0.228584	0.222749	0.218138	0.213717	0.210417	0.20928	0.205464	0.199377	0.194621	0.190571	0.188255	0.186053	0.181395	0.175998	0.172317	0.0852954
0.0988448	0.12474	0.165338	0.194474	0.193502	0.165016	0.140841	0.136716	0.134243	0.129645	0.129794	0.132831	0.141595	0.155911	0.171955	0.189305	0.20544	0.220352	0.23475	0.247192	0.258117	0.268528	0.271432	0.27101	0.273403	0.272809	0.271705	0.268751	0.263012	0.258741	0.256263	0.249666	0.242876	0.237073	0.228829	0.222865	0.217984	0.213433	0.210211	0.209409	0.205913	0.199701	0.194221	0.189771	0.187678	0.185662	0.181357	0.17627	0.17219	0.0849991
0.0998295	0.125752	0.164936	0.192995	0.189791	0.161347	0.140568	0.13743	0.133766	0.128474	0.129362	0.133114	0.141862	0.155879	0.172032	0.189685	0.205633	0.220422	0.235177	0.247698	0.258444	0.268852	0.272013	0.271721	0.273398	0.272519	0.272108	0.269329	0.263487	0.259095	0.256398	0.249649	0.24262	0.237107	0.22911	0.222614	0.217634	0.213324	0.210089	0.209508	0.206071	0.199551	0.193775	0.189372	0.187499	0.185917	0.181705	0.176341	0.172033	0.0848692
0.100868	0.126774	0.164356	0.191037	0.185779	0.158349	0.141036	0.137955	0.132947	0.1276	0.129474	0.133782	0.142158	0.15575	0.172148	0.190223	0.206109	0.220678	0.235527	0.24827	0.25892	0.269025	0.272411	0.27248	0.273968	0.273113	0.272891	0.26993	0.263929	0.259287	0.256377	0.249509	0.242331	0.237084	0.228817	0.221767	0.216903	0.212851	0.209922	0.209696	0.206226	0.199093	0.193359	0.189516	0.187581	0.185548	0.180982	0.175485	0.171253	0.0845382
0.101863	0.127695	0.163699	0.188764	0.181462	0.155937	0.141953	0.138156	0.13186	0.126793	0.129928	0.134618	0.142346	0.155588	0.172462	0.190957	0.206675	0.221078	0.235843	0.248774	0.259237	0.269017	0.272721	0.272811	0.274476	0.273772	0.273207	0.270186	0.264234	0.259369	0.255956	0.249131	0.241957	0.236632	0.228592	0.221433	0.216554	0.212499	0.209601	0.209573	0.205955	0.198981	0.193608	0.19008	0.18802	0.185198	0.180447	0.174958	0.171149	0.084723
0.10297	0.128574	0.162879	0.186009	0.176814	0.15382	0.143202	0.138132	0.130549	0.126321	0.130515	0.13539	0.142695	0.155573	0.172723	0.191459	0.20712	0.221332	0.235997	0.249302	0.259691	0.269307	0.273417	0.273619	0.275489	0.27465	0.273331	0.270179	0.264204	0.258935	0.255572	0.249136	0.241959	0.236294	0.228155	0.221246	0.216674	0.212609	0.209633	0.209368	0.205398	0.198747	0.193745	0.189993	0.187305	0.184217	0.180031	0.175046	0.171363	0.084853
0.103981	0.129418	0.161966	0.182852	0.172218	0.152334	0.144565	0.137872	0.129283	0.126227	0.131312	0.135811	0.142932	0.155949	0.173209	0.191907	0.207464	0.221926	0.236662	0.249983	0.260436	0.26987	0.274191	0.27479	0.276446	0.274996	0.273204	0.270216	0.264167	0.258357	0.255138	0.249506	0.242218	0.235892	0.22798	0.221562	0.217096	0.212806	0.209656	0.20936	0.205599	0.199026	0.19377	0.189757	0.187143	0.184344	0.18024	0.175255	0.171482	0.0848551
0.104909	0.130137	0.160902	0.179266	0.168217	0.151952	0.145887	0.137367	0.128273	0.126498	0.132067	0.135925	0.142951	0.156368	0.17378	0.192461	0.208221	0.222852	0.23745	0.251	0.261448	0.270776	0.275327	0.275898	0.276894	0.274707	0.273258	0.270677	0.264465	0.258642	0.255542	0.249812	0.242161	0.235716	0.228384	0.221751	0.21688	0.213017	0.209715	0.209225	0.205519	0.198797	0.193357	0.189487	0.187139	0.184142	0.179811	0.174768	0.17094	0.0846068
0.105727	0.130739	0.159804	0.175653	0.164903	0.152404	0.147176	0.13671	0.127631	0.127124	0.132709	0.135691	0.142736	0.156931	0.174565	0.193188	0.209165	0.223545	0.237851	0.251946	0.262383	0.271411	0.275975	0.276534	0.277276	0.274548	0.273322	0.271059	0.264847	0.259201	0.256322	0.250334	0.241844	0.235478	0.228223	0.221468	0.216775	0.212651	0.208911	0.208539	0.205071	0.198206	0.193152	0.189656	0.187157	0.183701	0.178926	0.173997	0.170794	0.0847418
0.106541	0.13131	0.158567	0.171822	0.162241	0.153847	0.148428	0.135529	0.12685	0.127859	0.133281	0.135472	0.142605	0.157433	0.175296	0.193708	0.209738	0.224477	0.238608	0.252818	0.263336	0.272237	0.276793	0.277028	0.277429	0.274579	0.273675	0.271409	0.265136	0.259527	0.256565	0.250327	0.241313	0.234841	0.227627	0.220859	0.216357	0.212389	0.208713	0.208195	0.204613	0.197996	0.193341	0.18969	0.186677	0.183128	0.178353	0.173653	0.17084	0.0848672
0.107325	0.13184	0.157261	0.167915	0.160287	0.155834	0.149372	0.134437	0.126456	0.128758	0.133562	0.135142	0.142717	0.157986	0.175815	0.19425	0.210325	0.225383	0.239469	0.253534	0.264256	0.272708	0.277003	0.277528	0.277613	0.274701	0.274094	0.271519	0.265064	0.259394	0.256181	0.249851	0.240856	0.234064	0.226843	0.220308	0.216064	0.21218	0.208265	0.207649	0.204268	0.197826	0.192997	0.188988	0.186046	0.183282	0.178921	0.173928	0.17091	0.0849167
0.108156	0.132302	0.155795	0.16406	0.159132	0.158315	0.149871	0.133185	0.126349	0.129799	0.133734	0.134849	0.142955	0.158532	0.176317	0.194722	0.211114	0.226425	0.240075	0.253833	0.264836	0.272809	0.277024	0.27799	0.277828	0.275199	0.27459	0.271431	0.264745	0.25898	0.255756	0.249551	0.240546	0.233257	0.226297	0.220502	0.216153	0.212253	0.208415	0.207714	0.204493	0.198164	0.193175	0.188921	0.185861	0.183409	0.179066	0.173762	0.170837	0.0849523
0.108901	0.13272	0.154206	0.160128	0.158462	0.160977	0.14992	0.131916	0.126477	0.130761	0.133602	0.134636	0.14333	0.15895	0.176637	0.194989	0.211797	0.227288	0.240646	0.254235	0.26524	0.273045	0.277032	0.27808	0.27856	0.276115	0.274626	0.271044	0.26447	0.258702	0.255402	0.249447	0.240485	0.232957	0.226378	0.220892	0.216279	0.212485	0.2088	0.207641	0.20438	0.198228	0.193263	0.189157	0.185991	0.183161	0.17869	0.173387	0.170838	0.0851584
0.109606	0.133082	0.152444	0.156307	0.158224	0.163648	0.149575	0.130759	0.126972	0.131384	0.133013	0.13431	0.143791	0.159409	0.176852	0.195238	0.212314	0.228052	0.241255	0.254511	0.265682	0.273578	0.277539	0.278664	0.279385	0.276675	0.274496	0.270851	0.264462	0.258792	0.255799	0.249777	0.240592	0.232948	0.226524	0.221086	0.2165	0.212627	0.208485	0.207299	0.204156	0.198195	0.193238	0.189089	0.186026	0.182974	0.178566	0.173876	0.17143	0.0853785
0.110406	0.133543	0.150405	0.152376	0.158347	0.166209	0.148992	0.129835	0.127697	0.13199	0.132371	0.134044	0.144429	0.159926	0.177074	0.19547	0.212915	0.228974	0.242011	0.255022	0.266384	0.274427	0.278415	0.279687	0.280102	0.27713	0.274964	0.271022	0.264568	0.259262	0.256513	0.249847	0.240221	0.232729	0.225993	0.220629	0.216376	0.212378	0.208095	0.206863	0.203745	0.198182	0.19318	0.188747	0.185706	0.183089	0.179209	0.17437	0.171575	0.085401
0.111152	0.133926	0.148195	0.148914	0.159341	0.168954	0.148091	0.129101	0.128866	0.132465	0.131779	0.133915	0.144975	0.160208	0.177143	0.196013	0.213612	0.229831	0.242844	0.255686	0.267653	0.275854	0.279582	0.280854	0.280832	0.27708	0.274763	0.271076	0.264584	0.259612	0.256768	0.249229	0.239501	0.23226	0.225605	0.220482	0.216145	0.212052	0.207627	0.206344	0.203782	0.19856	0.193127	0.188299	0.185736	0.183704	0.179616	0.174326	0.171187	0.0851222
0.111931	0.134228	0.145928	0.146163	0.160904	0.171415	0.147102	0.128636	0.130124	0.132658	0.131232	0.134065	0.145243	0.160061	0.177224	0.196698	0.214362	0.230667	0.243905	0.256664	0.268797	0.277103	0.280434	0.281415	0.281066	0.276952	0.274714	0.271057	0.264464	0.259467	0.256317	0.24833	0.238554	0.231405	0.224916	0.220152	0.2158	0.211788	0.207485	0.206393	0.203946	0.198413	0.192629	0.187863	0.185585	0.183541	0.179213	0.173879	0.171166	0.0852518
0.112664	0.134486	0.143551	0.144053	0.162714	0.173237	0.146017	0.128401	0.131277	0.132545	0.130669	0.134261	0.145601	0.160016	0.177288	0.197001	0.214597	0.231407	0.244998	0.257525	0.269952	0.278138	0.280744	0.281741	0.281403	0.277044	0.274715	0.270899	0.264184	0.259165	0.255779	0.247554	0.237819	0.230535	0.224373	0.220265	0.215815	0.211484	0.207184	0.206214	0.203929	0.198258	0.192398	0.188091	0.185887	0.183395	0.17898	0.173992	0.171446	0.0853895
0.113412	0.134773	0.141059	0.142185	0.164557	0.174643	0.144842	0.12824	0.132124	0.131999	0.130252	0.134772	0.145907	0.159819	0.177401	0.197256	0.21472	0.232284	0.246239	0.258405	0.27082	0.278818	0.281044	0.281822	0.281207	0.277266	0.274978	0.270429	0.26331	0.258486	0.255065	0.246686	0.237509	0.23023	0.224438	0.220511	0.215775	0.21172	0.207647	0.20635	0.203748	0.198329	0.192615	0.188187	0.185554	0.183121	0.179685	0.174977	0.171838	0.0854337
0.114214	0.135079	0.138695	0.140908	0.166599	0.175599	0.14358	0.128389	0.133064	0.131397	0.129977	0.13531	0.146143	0.159664	0.177543	0.197821	0.215467	0.233138	0.247137	0.259382	0.271883	0.27932	0.280854	0.281726	0.281408	0.277559	0.274985	0.270146	0.262886	0.257983	0.254828	0.24652	0.237444	0.230391	0.224475	0.220399	0.215827	0.21156	0.207242	0.206174	0.203497	0.198216	0.192407	0.187909	0.185764	0.183594	0.180233	0.175246	0.171667	0.0852238
0.115022	0.135387	0.136357	0.140002	0.168747	0.176023	0.142144	0.128589	0.133693	0.130549	0.129911	0.135939	0.146362	0.159784	0.178015	0.198073	0.215874	0.233973	0.247811	0.260286	0.273061	0.279865	0.280733	0.281497	0.281838	0.27839	0.275257	0.270162	0.262765	0.258237	0.255613	0.246776	0.237481	0.230786	0.224409	0.220271	0.216004	0.211377	0.206938	0.20597	0.203419	0.198512	0.192442	0.187842	0.185949	0.183487	0.179992	0.1752	0.171744	0.0852552
0.115794	0.135632	0.134066	0.139388	0.170868	0.175855	0.140648	0.128995	0.134085	0.129678	0.130128	0.136577	0.146496	0.160065	0.17857	0.198336	0.216117	0.234718	0.248705	0.261319	0.274233	0.280704	0.281049	0.281741	0.282737	0.279307	0.275614	0.270503	0.262923	0.258567	0.256151	0.246369	0.236795	0.2307	0.224222	0.219885	0.216027	0.211472	0.206825	0.206026	0.203415	0.198321	0.192228	0.188	0.186483	0.183421	0.179662	0.175352	0.172066	0.0854243
0.116583	0.135752	0.131875	0.139234	0.173145	0.175389	0.139176	0.129362	0.13428	0.129064	0.130536	0.136951	0.146525	0.160553	0.179174	0.198683	0.216567	0.235527	0.24962	0.262225	0.275078	0.281485	0.281689	0.282476	0.283568	0.279478	0.275851	0.271063	0.263071	0.258792	0.256083	0.245648	0.236123	0.230024	0.223503	0.219708	0.216182	0.211324	0.206415	0.20601	0.203352	0.197879	0.192331	0.188315	0.18636	0.183156	0.179828	0.175878	0.172046	0.0851627
0.11738	0.135798	0.129818	0.139466	0.175477	0.174414	0.137608	0.129732	0.134071	0.128509	0.131014	0.137184	0.146459	0.160813	0.179769	0.199129	0.217125	0.236506	0.250506	0.263245	0.276109	0.282549	0.282949	0.283337	0.283914	0.279356	0.275966	0.271519	0.262893	0.258444	0.255364	0.244828	0.235748	0.229605	0.223432	0.219897	0.21621	0.211123	0.206346	0.206084	0.203015	0.197593	0.192599	0.188745	0.186407	0.183332	0.180276	0.175842	0.171477	0.0847591
0.118093	0.135682	0.12797	0.140192	0.177923	0.173175	0.136072	0.130026	0.133498	0.128043	0.131523	0.137205	0.146256	0.160941	0.180035	0.199427	0.217591	0.237313	0.251404	0.264228	0.277466	0.283981	0.283895	0.283806	0.284022	0.279053	0.275797	0.271344	0.262119	0.257554	0.254431	0.244295	0.23575	0.229828	0.223861	0.219824	0.216134	0.211237	0.206164	0.205856	0.202814	0.197549	0.192644	0.188453	0.186116	0.183276	0.180056	0.175557	0.171429	0.0848187
0.118781	0.135585	0.126259	0.140883	0.180014	0.171761	0.134841	0.130317	0.132506	0.127541	0.13213	0.137171	0.146074	0.161035	0.180275	0.199625	0.217843	0.238059	0.25253	0.265487	0.278672	0.285028	0.284173	0.283624	0.283645	0.278774	0.276005	0.271058	0.261408	0.256979	0.253865	0.244194	0.236047	0.230086	0.223852	0.219429	0.216074	0.211462	0.20634	0.205798	0.20295	0.198062	0.192729	0.188376	0.186053	0.18288	0.179701	0.175665	0.17191	0.0850986
0.119478	0.135398	0.124506	0.141377	0.181724	0.170114	0.13359	0.13038	0.131341	0.127212	0.132512	0.136981	0.146069	0.161255	0.18048	0.199862	0.218312	0.238913	0.253452	0.266433	0.279725	0.285904	0.284469	0.283507	0.283325	0.278604	0.27606	0.270614	0.260977	0.257218	0.254488	0.244558	0.236323	0.230421	0.223935	0.21928	0.216045	0.211776	0.206304	0.2053	0.202813	0.197927	0.192703	0.188827	0.186341	0.182997	0.180121	0.176309	0.171966	0.0848688
0.120158	0.135126	0.122867	0.141779	0.183025	0.168311	0.132457	0.130241	0.130053	0.127149	0.13293	0.136967	0.146102	0.161214	0.180598	0.200023	0.218732	0.239633	0.254186	0.267444	0.280618	0.286334	0.284421	0.283004	0.28312	0.279016	0.276294	0.270396	0.26084	0.257512	0.254983	0.244654	0.236405	0.230628	0.223782	0.219155	0.216117	0.211903	0.206393	0.205192	0.202574	0.197758	0.192904	0.188973	0.186057	0.182971	0.180631	0.176556	0.171744	0.0846909
0.120835	0.134802	0.121419	0.14221	0.183826	0.166197	0.13131	0.130054	0.128877	0.127153	0.133029	0.136802	0.146302	0.16137	0.180666	0.199997	0.219065	0.240348	0.254969	0.268256	0.28134	0.286481	0.284179	0.282821	0.283412	0.279165	0.276381	0.270819	0.261108	0.257851	0.255331	0.244735	0.236058	0.230207	0.223669	0.219399	0.216196	0.211655	0.206058	0.204994	0.202467	0.19785	0.193016	0.188721	0.186408	0.183749	0.180639	0.17611	0.171442	0.0845906
0.121453	0.134351	0.120159	0.142667	0.184008	0.163948	0.130401	0.129772	0.127708	0.127221	0.133062	0.136623	0.146624	0.161523	0.180601	0.199772	0.219185	0.241009	0.255752	0.269104	0.282294	0.287143	0.284369	0.282938	0.283767	0.279452	0.276659	0.271105	0.261105	0.258003	0.254907	0.244059	0.235938	0.230289	0.224009	0.219759	0.216457	0.212004	0.205959	0.204548	0.202106	0.197701	0.193035	0.188519	0.186245	0.183423	0.180124	0.176046	0.171869	0.084877
0.121933	0.133702	0.119108	0.143273	0.183717	0.161811	0.129965	0.129466	0.126777	0.127509	0.132841	0.136366	0.146822	0.161461	0.180496	0.199877	0.219691	0.241583	0.2564	0.270067	0.283124	0.287644	0.284952	0.283849	0.284578	0.279418	0.27642	0.270992	0.260978	0.257766	0.253854	0.243312	0.235845	0.230283	0.224152	0.219694	0.216252	0.212048	0.206055	0.204527	0.20235	0.197796	0.192992	0.188885	0.186722	0.18338	0.179817	0.175941	0.171706	0.0847279
0.122381	0.132975	0.118197	0.143946	0.182812	0.159494	0.129604	0.12876	0.125864	0.1278	0.132348	0.136	0.146952	0.161373	0.180409	0.199993	0.220241	0.242265	0.257113	0.270865	0.283876	0.288506	0.285762	0.284782	0.285281	0.279326	0.276234	0.270743	0.260748	0.257411	0.253071	0.243313	0.23632	0.230537	0.223979	0.219404	0.216142	0.21157	0.205616	0.204304	0.202188	0.197191	0.192583	0.188931	0.186477	0.183274	0.180205	0.176136	0.171334	0.084465
0.122762	0.132228	0.117441	0.14461	0.181329	0.15713	0.129467	0.128053	0.125068	0.127922	0.131835	0.135756	0.14703	0.161302	0.180477	0.200144	0.220756	0.243128	0.258006	0.27172	0.28489	0.289693	0.286682	0.285414	0.285272	0.279154	0.276278	0.270395	0.26022	0.256993	0.253429	0.244023	0.236678	0.230712	0.223941	0.219326	0.216257	0.211814	0.20573	0.204235	0.202162	0.197085	0.192452	0.188859	0.186584	0.18364	0.180374	0.175909	0.171259	0.0846047
0.123093	0.131341	0.116626	0.145267	0.179479	0.154973	0.129675	0.127264	0.124517	0.128106	0.131535	0.135717	0.14688	0.161298	0.180809	0.200491	0.221206	0.243662	0.258736	0.272652	0.285998	0.290805	0.287069	0.28567	0.285452	0.279282	0.276299	0.269856	0.260243	0.257368	0.254082	0.244312	0.236377	0.230402	0.223647	0.219442	0.216335	0.2119	0.205848	0.204083	0.202097	0.197265	0.192354	0.188328	0.186388	0.183587	0.180142	0.176146	0.171871	0.0849018
0.123382	0.130397	0.115924	0.145882	0.177196	0.152873	0.129978	0.126503	0.124346	0.128275	0.131253	0.136022	0.147079	0.161529	0.181233	0.200804	0.221651	0.244094	0.259265	0.273598	0.287008	0.291579	0.287533	0.28599	0.285535	0.279771	0.276648	0.269615	0.260564	0.25805	0.254763	0.244565	0.235996	0.229765	0.223429	0.219761	0.216554	0.211811	0.20586	0.203964	0.202248	0.19777	0.192314	0.188205	0.186688	0.183614	0.179799	0.176387	0.171961	0.0846246
0.123561	0.1293	0.115336	0.146636	0.174823	0.15068	0.130102	0.125772	0.124435	0.128451	0.13103	0.136469	0.147314	0.161898	0.181693	0.201144	0.222221	0.244532	0.25956	0.274238	0.288024	0.292303	0.287806	0.286193	0.286149	0.280766	0.276999	0.269954	0.261401	0.258377	0.254655	0.244307	0.235626	0.229546	0.223584	0.220099	0.216488	0.211247	0.205399	0.203905	0.202559	0.197696	0.191984	0.18833	0.186771	0.183611	0.18001	0.176564	0.171698	0.0843709
0.123709	0.128268	0.115016	0.147326	0.172379	0.148872	0.130271	0.125135	0.124745	0.128619	0.131061	0.137089	0.147631	0.162369	0.182153	0.201417	0.2226	0.244798	0.25998	0.27514	0.288939	0.292781	0.287737	0.286007	0.286676	0.28166	0.277518	0.270636	0.262032	0.258456	0.254094	0.243839	0.235525	0.229576	0.223419	0.219757	0.216382	0.210844	0.205251	0.204272	0.202824	0.197775	0.192121	0.188586	0.186878	0.183643	0.179883	0.176121	0.171488	0.0843966
0.1239	0.127374	0.114802	0.147897	0.169861	0.147216	0.130534	0.124862	0.125313	0.128655	0.131062	0.137469	0.147766	0.162901	0.182748	0.201809	0.222885	0.245185	0.260729	0.275974	0.289358	0.293087	0.288265	0.286503	0.287328	0.282447	0.27781	0.270819	0.262182	0.258115	0.253357	0.243598	0.235708	0.22961	0.223504	0.219778	0.216364	0.210865	0.205228	0.204338	0.203204	0.198066	0.192236	0.188516	0.186998	0.18389	0.179461	0.175947	0.171714	0.0843733
0.123944	0.126534	0.114782	0.148376	0.16701	0.145541	0.130995	0.124708	0.125816	0.128559	0.131121	0.13795	0.14796	0.163214	0.183108	0.202288	0.223395	0.245658	0.261486	0.276878	0.290166	0.293923	0.288873	0.287164	0.288117	0.282916	0.277821	0.270607	0.262023	0.257882	0.253413	0.244084	0.23613	0.229626	0.223344	0.219915	0.216396	0.210759	0.205267	0.204188	0.203032	0.198134	0.192251	0.188601	0.186954	0.18314	0.178987	0.176247	0.17189	0.0843191
0.123871	0.125815	0.114813	0.148559	0.16422	0.144037	0.131328	0.12467	0.126367	0.128404	0.131192	0.138126	0.147938	0.163546	0.183468	0.202996	0.223926	0.245979	0.262193	0.277668	0.290734	0.294303	0.289572	0.288302	0.288834	0.283294	0.277905	0.2705	0.262242	0.258101	0.254199	0.244732	0.235939	0.229009	0.223029	0.220053	0.216204	0.210474	0.205269	0.204061	0.203374	0.198815	0.192447	0.188959	0.18724	0.18309	0.179364	0.176749	0.171665	0.0840001
0.123754	0.12522	0.114777	0.148351	0.161543	0.142629	0.131325	0.12465	0.126793	0.128202	0.131588	0.138462	0.147997	0.163683	0.183725	0.203413	0.224227	0.246397	0.263098	0.278547	0.291097	0.294846	0.290309	0.289062	0.288955	0.283325	0.278026	0.270494	0.262691	0.258744	0.255113	0.245208	0.235897	0.2289	0.223248	0.220321	0.216008	0.210273	0.205218	0.204136	0.203873	0.19904	0.192526	0.188969	0.186817	0.183269	0.179925	0.176832	0.17154	0.0840002
0.123505	0.124681	0.114868	0.147806	0.159239	0.141939	0.131411	0.124926	0.127329	0.128151	0.132355	0.138865	0.148095	0.163945	0.184068	0.203935	0.224723	0.246984	0.264008	0.2794	0.291671	0.295731	0.291046	0.289178	0.288744	0.283419	0.277951	0.270385	0.263148	0.259453	0.255628	0.245218	0.235949	0.229021	0.223631	0.220557	0.216005	0.210571	0.205465	0.204152	0.203974	0.199456	0.193241	0.189419	0.186993	0.18373	0.179933	0.176657	0.17176	0.0840731
0.123141	0.124123	0.11503	0.147009	0.157308	0.141666	0.131466	0.125445	0.127936	0.128267	0.13322	0.139512	0.148626	0.164155	0.184229	0.20463	0.225459	0.247733	0.264866	0.280384	0.292496	0.29643	0.291948	0.289818	0.289347	0.28422	0.278241	0.270786	0.263978	0.259789	0.255206	0.244789	0.236071	0.229614	0.224086	0.220597	0.215739	0.210356	0.205515	0.204095	0.203875	0.199618	0.193433	0.189318	0.18708	0.183546	0.179523	0.17683	0.171983	0.0840228
0.12271	0.123691	0.115406	0.146014	0.155693	0.141843	0.131414	0.125809	0.12839	0.128387	0.133849	0.140059	0.149582	0.164751	0.184494	0.205229	0.226113	0.248507	0.266041	0.281589	0.293424	0.297185	0.292475	0.289885	0.289793	0.285271	0.278829	0.271293	0.264471	0.259868	0.254599	0.244517	0.236687	0.230209	0.224357	0.220565	0.215643	0.210334	0.205511	0.203895	0.203701	0.199874	0.193939	0.18983	0.187584	0.183855	0.179726	0.176779	0.171858	0.0840277
0.122256	0.123331	0.115796	0.144865	0.154581	0.142398	0.131251	0.126242	0.128708	0.128435	0.134433	0.140424	0.15013	0.165101	0.184967	0.206309	0.227253	0.249529	0.267266	0.282546	0.294123	0.297787	0.292554	0.289936	0.290468	0.285565	0.278916	0.271985	0.264833	0.259614	0.254346	0.244552	0.236996	0.230167	0.224022	0.220626	0.21558	0.210342	0.205757	0.203786	0.203631	0.199877	0.194054	0.190266	0.187475	0.183873	0.180223	0.176591	0.171769	0.0842536
0.121731	0.122985	0.116268	0.143413	0.153462	0.143152	0.131122	0.126628	0.128777	0.128433	0.134852	0.14077	0.150821	0.16556	0.185555	0.207271	0.228321	0.250251	0.268096	0.283655	0.294832	0.298149	0.292702	0.290104	0.29087	0.285598	0.278825	0.272088	0.264607	0.259519	0.254721	0.244906	0.237046	0.230028	0.224063	0.220669	0.215588	0.210626	0.206009	0.204066	0.203877	0.199697	0.194097	0.19082	0.187856	0.184177	0.180309	0.17641	0.171831	0.0843501
0.12108	0.12244	0.116603	0.142016	0.152609	0.143994	0.131038	0.126954	0.12866	0.128392	0.135177	0.141108	0.151514	0.166139	0.186487	0.208499	0.229438	0.251148	0.268985	0.284616	0.295593	0.298585	0.293192	0.291103	0.291857	0.285695	0.278626	0.271944	0.264505	0.259613	0.254977	0.245246	0.236891	0.229927	0.224523	0.221051	0.215621	0.210641	0.206111	0.204089	0.203765	0.199656	0.194294	0.190899	0.187981	0.184207	0.180212	0.176628	0.171901	0.0842682
0.120292	0.12171	0.11688	0.14055	0.151885	0.144918	0.130822	0.12707	0.128472	0.12863	0.135659	0.141547	0.152287	0.16678	0.187394	0.209809	0.230756	0.251926	0.269669	0.285492	0.296726	0.299148	0.293524	0.29229	0.292444	0.285245	0.278547	0.272179	0.264782	0.260021	0.255221	0.24512	0.23645	0.230004	0.224808	0.221186	0.215799	0.21101	0.206644	0.204375	0.203449	0.19969	0.194609	0.190923	0.188233	0.184168	0.180363	0.176616	0.171741	0.0844257
0.119445	0.12076	0.116899	0.138999	0.151691	0.146034	0.130442	0.127254	0.128518	0.129113	0.136244	0.142037	0.153033	0.167664	0.188487	0.211235	0.231981	0.252633	0.270482	0.286432	0.297545	0.299537	0.294025	0.293159	0.292603	0.285291	0.278612	0.272106	0.265046	0.260058	0.254719	0.24463	0.236634	0.230895	0.225378	0.221038	0.21585	0.211641	0.207214	0.20451	0.203605	0.199859	0.194715	0.191027	0.188288	0.184607	0.180815	0.176262	0.171469	0.084481
0.118532	0.119486	0.116649	0.137513	0.151747	0.147143	0.130123	0.127405	0.128475	0.129594	0.136745	0.142768	0.154023	0.168589	0.189574	0.212427	0.233097	0.25373	0.271709	0.28739	0.29806	0.30017	0.294909	0.293636	0.292879	0.285705	0.278972	0.272368	0.265136	0.259807	0.253939	0.244439	0.237009	0.230982	0.225432	0.221194	0.216013	0.211943	0.207627	0.204411	0.203449	0.199844	0.194947	0.191309	0.188233	0.184957	0.181008	0.175818	0.1713	0.0845851
0.117593	0.11804	0.116354	0.136049	0.15175	0.148162	0.129883	0.127512	0.12843	0.13012	0.137233	0.143433	0.154858	0.169712	0.190608	0.213714	0.23457	0.254855	0.272638	0.288291	0.298988	0.301023	0.295902	0.294107	0.293292	0.286504	0.279605	0.273131	0.265361	0.259185	0.253407	0.244565	0.237197	0.230696	0.225331	0.221496	0.216411	0.212292	0.208049	0.2049	0.203503	0.199951	0.195246	0.191502	0.188541	0.185217	0.180762	0.175686	0.171515	0.0846446
0.116699	0.116542	0.115964	0.134726	0.151698	0.14881	0.129605	0.127675	0.12852	0.130552	0.13728	0.144137	0.156044	0.170865	0.191586	0.21498	0.23605	0.256199	0.273813	0.289182	0.299734	0.301556	0.296626	0.294559	0.293659	0.287016	0.280191	0.273712	0.265165	0.258662	0.253436	0.244886	0.237361	0.230996	0.22555	0.221866	0.216625	0.212549	0.208549	0.205165	0.203576	0.200209	0.195219	0.191214	0.188595	0.184971	0.180525	0.175864	0.17168	0.0847144
0.115845	0.115071	0.11548	0.133433	0.151575	0.149151	0.129179	0.12754	0.128361	0.130971	0.1374	0.144663	0.156763	0.171965	0.192835	0.216209	0.237333	0.257475	0.275016	0.290203	0.300773	0.302226	0.296735	0.294562	0.293809	0.286801	0.280061	0.273609	0.264723	0.258754	0.253984	0.245515	0.237594	0.231001	0.22569	0.222176	0.217136	0.213161	0.20908	0.205551	0.20377	0.20059	0.195488	0.191443	0.188925	0.185263	0.180893	0.175862	0.171545	0.0847141
0.11497	0.113685	0.115073	0.132115	0.151133	0.149228	0.128903	0.127596	0.128347	0.131483	0.137601	0.145316	0.157533	0.172839	0.193771	0.217388	0.238788	0.258842	0.276303	0.291258	0.301704	0.302742	0.296819	0.29502	0.29422	0.286392	0.279708	0.273317	0.264066	0.258699	0.254387	0.245849	0.2379	0.231643	0.226033	0.222073	0.217323	0.213603	0.209498	0.20569	0.203942	0.200762	0.195195	0.191386	0.188867	0.184933	0.180865	0.175824	0.171445	0.0847225
0.114018	0.112218	0.114595	0.130874	0.150547	0.149076	0.128725	0.127691	0.128377	0.132012	0.137886	0.14598	0.158313	0.173832	0.194767	0.21833	0.239841	0.260149	0.277336	0.292042	0.302485	0.303015	0.297148	0.295773	0.294416	0.286308	0.279429	0.2726	0.263851	0.258969	0.254197	0.245716	0.238063	0.232418	0.226751	0.222168	0.217756	0.21402	0.209697	0.205725	0.204003	0.200547	0.195128	0.191653	0.189175	0.184967	0.180389	0.175661	0.171378	0.0846205
0.113064	0.11078	0.114007	0.129758	0.150119	0.14877	0.12836	0.127728	0.12853	0.132519	0.138086	0.146432	0.158952	0.17483	0.195911	0.219644	0.241206	0.261811	0.27877	0.29301	0.30308	0.303333	0.29776	0.296489	0.294344	0.286066	0.279384	0.272409	0.263942	0.25893	0.253813	0.245686	0.238316	0.232647	0.226787	0.222124	0.217958	0.213871	0.20944	0.205695	0.203966	0.200544	0.195119	0.191489	0.189321	0.184965	0.180009	0.175542	0.171327	0.0846318
0.112028	0.109496	0.113499	0.128967	0.149873	0.148159	0.127864	0.127896	0.128809	0.132961	0.138414	0.146979	0.159609	0.175859	0.196864	0.220857	0.242703	0.263375	0.280032	0.294	0.30371	0.303429	0.298474	0.29748	0.294032	0.28588	0.279606	0.27255	0.264045	0.258534	0.253472	0.24572	0.238586	0.23246	0.226625	0.222287	0.218146	0.214171	0.209595	0.20588	0.204007	0.200683	0.195337	0.191517	0.189242	0.184962	0.180097	0.175264	0.171144	0.0846927
0.111001	0.108349	0.113029	0.128418	0.149777	0.147505	0.127397	0.127904	0.128911	0.133078	0.138596	0.147667	0.160355	0.176862	0.197932	0.222025	0.244095	0.265119	0.281504	0.295184	0.304257	0.303784	0.299344	0.297987	0.293986	0.286071	0.279656	0.272416	0.263903	0.258273	0.253635	0.246091	0.238768	0.232627	0.227057	0.222407	0.217959	0.213941	0.209513	0.206097	0.20407	0.200685	0.19543	0.191669	0.189106	0.184973	0.179989	0.174845	0.170963	0.0845829
0.110024	0.107465	0.112715	0.128013	0.149751	0.146888	0.126882	0.127731	0.128788	0.133175	0.138814	0.148118	0.161035	0.177733	0.199043	0.223285	0.245375	0.266692	0.2828	0.296222	0.304754	0.304193	0.300274	0.298432	0.293963	0.286144	0.280009	0.272712	0.263757	0.258587	0.254523	0.246651	0.23871	0.232582	0.227245	0.2224	0.218212	0.214245	0.209575	0.206018	0.204023	0.200708	0.195509	0.191868	0.189181	0.18492	0.17967	0.174712	0.171054	0.0845943
0.109124	0.106901	0.112539	0.127749	0.149756	0.14627	0.126329	0.127608	0.128854	0.133339	0.139138	0.148531	0.161557	0.178674	0.200351	0.2245	0.246518	0.268021	0.283915	0.297257	0.305378	0.304434	0.300767	0.298605	0.293718	0.285922	0.279988	0.272645	0.263816	0.259252	0.255247	0.246952	0.238985	0.233134	0.227447	0.222228	0.218443	0.214378	0.209468	0.206321	0.204264	0.20042	0.195123	0.191729	0.189088	0.184486	0.179331	0.174889	0.171272	0.0846553
0.108131	0.106485	0.112495	0.127844	0.150043	0.14577	0.125923	0.127528	0.128865	0.133416	0.139344	0.148843	0.162187	0.179605	0.201749	0.22576	0.247503	0.269353	0.285391	0.298204	0.306013	0.304876	0.301005	0.298857	0.293763	0.285603	0.279829	0.272467	0.263764	0.260072	0.255746	0.246713	0.238924	0.23341	0.227506	0.222027	0.218688	0.214554	0.209175	0.206048	0.204167	0.200355	0.195168	0.191619	0.188613	0.183794	0.179234	0.17486	0.170918	0.0846418
0.107107	0.106125	0.112482	0.128177	0.150422	0.145285	0.125629	0.12745	0.128861	0.133483	0.139568	0.14894	0.162449	0.180295	0.20304	0.227046	0.248923	0.270895	0.286754	0.299499	0.307121	0.305383	0.301215	0.299322	0.293985	0.285357	0.279458	0.272104	0.26382	0.260469	0.255433	0.246448	0.239238	0.23315	0.227292	0.221864	0.218634	0.214942	0.209381	0.206141	0.204073	0.200022	0.195038	0.191612	0.188576	0.184054	0.17958	0.174526	0.170544	0.0847029
0.106088	0.105901	0.11249	0.128677	0.150807	0.144737	0.125457	0.127526	0.128929	0.133364	0.13965	0.149124	0.163077	0.181271	0.204387	0.228426	0.250391	0.272338	0.28816	0.300788	0.308087	0.305928	0.301578	0.299831	0.294144	0.285429	0.279324	0.271949	0.264283	0.260477	0.254793	0.246098	0.239262	0.232908	0.227166	0.221759	0.218382	0.21474	0.209443	0.206276	0.203792	0.199626	0.194786	0.191548	0.188481	0.184043	0.179551	0.174449	0.170808	0.084917
0.105017	0.105682	0.112372	0.129287	0.151295	0.144101	0.125134	0.127517	0.129072	0.133199	0.13981	0.149226	0.16353	0.182215	0.20581	0.22971	0.251777	0.274014	0.289407	0.301754	0.308966	0.306201	0.301918	0.300369	0.294012	0.285401	0.279544	0.272425	0.265035	0.260326	0.254405	0.245969	0.238875	0.232449	0.227027	0.22219	0.218793	0.214887	0.209617	0.206192	0.203752	0.199584	0.195238	0.191784	0.188375	0.184385	0.179497	0.174391	0.170858	0.0848668
0.104041	0.105643	0.112308	0.130018	0.151678	0.143309	0.124857	0.127438	0.129236	0.133083	0.139872	0.149271	0.164189	0.183329	0.207114	0.230997	0.253223	0.27546	0.290503	0.302803	0.309851	0.306638	0.302276	0.300554	0.293946	0.285522	0.28006	0.273076	0.265311	0.260206	0.254615	0.246177	0.238738	0.232352	0.226783	0.222041	0.218999	0.215017	0.209704	0.206276	0.203827	0.199644	0.195203	0.191687	0.188326	0.184316	0.179686	0.174535	0.170648	0.0847867
0.103145	0.105714	0.112399	0.131016	0.151956	0.142496	0.124782	0.127334	0.129261	0.1329	0.140095	0.149616	0.16488	0.184202	0.20824	0.232058	0.254386	0.276957	0.291937	0.303813	0.310634	0.306765	0.302311	0.300812	0.294124	0.285747	0.28043	0.273473	0.265309	0.260457	0.255201	0.246357	0.239224	0.232934	0.226646	0.221937	0.219282	0.215325	0.209915	0.206338	0.203642	0.199655	0.195474	0.19188	0.188162	0.184348	0.180011	0.174495	0.17061	0.0848338
0.102478	0.105959	0.112482	0.131784	0.151979	0.141767	0.124824	0.127123	0.129267	0.132742	0.140278	0.149862	0.165355	0.184927	0.209401	0.233116	0.255576	0.278318	0.293129	0.30487	0.31154	0.307405	0.302492	0.300275	0.293955	0.285972	0.280428	0.273364	0.265212	0.260995	0.25565	0.246373	0.239432	0.233282	0.22671	0.221841	0.219321	0.215524	0.210175	0.206424	0.203527	0.199417	0.195165	0.191656	0.188041	0.184303	0.180045	0.17472	0.171	0.0849833
0.101929	0.10641	0.112624	0.132443	0.151859	0.141059	0.124999	0.127105	0.129574	0.132804	0.140554	0.150055	0.165685	0.185535	0.210338	0.234356	0.256991	0.279551	0.294202	0.305475	0.311825	0.307623	0.30247	0.299728	0.293856	0.286055	0.280418	0.273646	0.265519	0.261356	0.255514	0.246426	0.239925	0.233051	0.226276	0.221977	0.219594	0.215941	0.210563	0.206419	0.203372	0.199208	0.194996	0.191607	0.188164	0.184478	0.180202	0.175113	0.171346	0.085097
0.101537	0.106926	0.112795	0.133101	0.151528	0.140302	0.125413	0.127183	0.130012	0.1329	0.140724	0.150301	0.166031	0.18601	0.210885	0.235284	0.25834	0.280936	0.295473	0.306197	0.312393	0.308086	0.302397	0.299421	0.294238	0.286538	0.280377	0.273695	0.265923	0.261529	0.254877	0.24619	0.240256	0.232952	0.226361	0.222686	0.219816	0.215939	0.210865	0.206427	0.203322	0.199095	0.194782	0.191519	0.188105	0.184249	0.18023	0.175552	0.171604	0.0851728
0.101181	0.107399	0.112797	0.133465	0.151098	0.139698	0.126022	0.127117	0.13023	0.132936	0.140688	0.15051	0.166425	0.186428	0.211422	0.236217	0.259657	0.282323	0.296857	0.307109	0.313201	0.308679	0.302118	0.299075	0.294553	0.286967	0.280403	0.27402	0.266351	0.261193	0.254428	0.246004	0.240124	0.232953	0.226332	0.222922	0.220008	0.216086	0.211118	0.206317	0.203292	0.19945	0.194952	0.191359	0.188151	0.184498	0.180333	0.175549	0.171716	0.0853011
0.101039	0.107977	0.112783	0.133652	0.150615	0.139079	0.126476	0.126882	0.130573	0.133149	0.140683	0.150745	0.16675	0.186878	0.212068	0.237369	0.260964	0.283942	0.298644	0.308133	0.31399	0.309345	0.302143	0.299113	0.294911	0.28752	0.280597	0.274213	0.266547	0.260538	0.254318	0.246469	0.240162	0.233122	0.2263	0.222902	0.220163	0.216155	0.21133	0.206492	0.203348	0.199511	0.194704	0.191354	0.188478	0.184911	0.18058	0.175852	0.172312	0.0854486
0.101008	0.108611	0.112791	0.133594	0.14962	0.138149	0.126882	0.126531	0.130741	0.133401	0.140896	0.151225	0.167221	0.187333	0.212543	0.238241	0.261967	0.28529	0.300186	0.308982	0.31461	0.309774	0.301925	0.298879	0.29474	0.287758	0.281176	0.274783	0.266709	0.260344	0.254742	0.246827	0.24002	0.233199	0.226182	0.222882	0.220508	0.216037	0.211053	0.206751	0.203779	0.199887	0.19505	0.191592	0.188456	0.184649	0.180501	0.176382	0.172953	0.0855596
0.101037	0.109165	0.112849	0.133539	0.148506	0.137248	0.127365	0.126213	0.131102	0.133837	0.141216	0.151679	0.167314	0.187592	0.212975	0.238948	0.263048	0.286738	0.30156	0.309921	0.315284	0.309854	0.301663	0.298737	0.294855	0.288441	0.281912	0.275135	0.2666	0.260664	0.255259	0.246717	0.239935	0.23327	0.226213	0.223138	0.2208	0.216233	0.211234	0.206823	0.204176	0.200384	0.195494	0.1919	0.188455	0.184613	0.180691	0.176666	0.172897	0.0854614
0.101257	0.1098	0.112937	0.133457	0.147345	0.136174	0.127896	0.126013	0.131216	0.134059	0.14139	0.152146	0.167457	0.187984	0.213452	0.239687	0.264247	0.288199	0.302986	0.310742	0.315583	0.310176	0.301839	0.298517	0.294825	0.28874	0.282068	0.275142	0.266447	0.261034	0.255688	0.246896	0.240365	0.233129	0.226143	0.223213	0.220579	0.216393	0.211665	0.207099	0.204392	0.200449	0.195051	0.191542	0.188474	0.184702	0.180846	0.176553	0.172869	0.0856665
0.101501	0.110439	0.113	0.133259	0.146325	0.135259	0.128389	0.12589	0.131309	0.134327	0.141471	0.152502	0.167331	0.188099	0.213922	0.240491	0.265536	0.289619	0.304468	0.311719	0.315905	0.31019	0.301834	0.298173	0.294767	0.289023	0.282014	0.275219	0.266588	0.261171	0.255459	0.246752	0.240711	0.233063	0.226343	0.223944	0.220534	0.216323	0.211906	0.207241	0.204409	0.200509	0.195107	0.19134	0.188268	0.184934	0.181234	0.17677	0.173425	0.0860534
0.101788	0.111124	0.113067	0.132941	0.145499	0.134487	0.128838	0.125904	0.131539	0.134667	0.141521	0.152766	0.167126	0.188137	0.214363	0.241199	0.266684	0.290914	0.305706	0.312587	0.316066	0.310503	0.30236	0.298061	0.294938	0.289219	0.281631	0.274927	0.26672	0.261229	0.255153	0.24659	0.24014	0.232709	0.226732	0.224425	0.22074	0.216517	0.212075	0.207332	0.204632	0.200666	0.195016	0.191132	0.188132	0.184883	0.181392	0.177079	0.173673	0.0861159
0.101978	0.111666	0.113111	0.132497	0.144739	0.133885	0.129271	0.125862	0.131484	0.13494	0.141346	0.152811	0.167	0.188053	0.214586	0.241887	0.267543	0.291883	0.306809	0.313249	0.316023	0.310582	0.30244	0.297726	0.295408	0.289679	0.281407	0.275083	0.267023	0.260839	0.254754	0.246534	0.240189	0.232791	0.226652	0.224568	0.220759	0.21629	0.212141	0.207594	0.204839	0.200725	0.195174	0.191346	0.188167	0.184735	0.181329	0.177079	0.173587	0.086154
0.102057	0.111975	0.112962	0.131787	0.144008	0.133337	0.129576	0.125864	0.131164	0.135108	0.141255	0.15281	0.167187	0.188369	0.21502	0.242529	0.268303	0.292765	0.307823	0.314011	0.316159	0.310606	0.302495	0.297765	0.295756	0.290093	0.281533	0.275139	0.267051	0.260579	0.254765	0.246438	0.240185	0.233416	0.227059	0.22468	0.22069	0.216335	0.212339	0.207653	0.205406	0.201112	0.19539	0.191641	0.188165	0.184684	0.181302	0.176908	0.17334	0.0861928
0.101879	0.112016	0.112789	0.130895	0.143386	0.132863	0.129566	0.125764	0.130559	0.135154	0.141237	0.15274	0.167323	0.188629	0.21559	0.243203	0.269203	0.293772	0.308629	0.314799	0.316506	0.310708	0.302745	0.298139	0.296004	0.290279	0.28166	0.27543	0.267334	0.260474	0.254872	0.246209	0.240037	0.233636	0.227029	0.224316	0.220308	0.216509	0.212678	0.207916	0.205799	0.201333	0.195569	0.19191	0.188141	0.184857	0.181519	0.176924	0.173568	0.0863677
0.101629	0.112037	0.112896	0.130175	0.142916	0.132324	0.12922	0.125799	0.1301	0.13523	0.141401	0.152821	0.167632	0.189124	0.216199	0.243924	0.26997	0.294332	0.309166	0.315128	0.316491	0.310749	0.303202	0.298545	0.296018	0.290248	0.281564	0.275333	0.267258	0.260632	0.254834	0.246098	0.240352	0.233761	0.22721	0.224351	0.219926	0.216533	0.212891	0.208022	0.205869	0.201354	0.195686	0.192276	0.188236	0.184945	0.182029	0.177362	0.173856	0.0864371
0.101325	0.111975	0.113011	0.129444	0.142503	0.131926	0.128948	0.126033	0.129489	0.135049	0.141623	0.153072	0.168028	0.189314	0.216552	0.244536	0.270685	0.294874	0.309551	0.315564	0.316745	0.310793	0.303328	0.298651	0.296094	0.290121	0.281525	0.275408	0.267276	0.260811	0.25423	0.245772	0.240883	0.234172	0.2276	0.224592	0.219913	0.216679	0.213123	0.208252	0.205738	0.201026	0.195933	0.192554	0.188416	0.185054	0.182248	0.177483	0.173777	0.0864933
0.10101	0.111922	0.113167	0.128729	0.142577	0.132038	0.128511	0.126277	0.129072	0.134964	0.141804	0.153218	0.168273	0.189411	0.216896	0.245133	0.271271	0.295304	0.309935	0.315982	0.316769	0.310735	0.303731	0.298921	0.296277	0.290107	0.281228	0.275194	0.267558	0.260958	0.253909	0.245588	0.240885	0.234619	0.228146	0.224659	0.219699	0.216427	0.213208	0.208512	0.20564	0.200677	0.196025	0.192632	0.188367	0.185335	0.182577	0.177433	0.17352	0.086523
0.10057	0.111718	0.113355	0.127854	0.142593	0.132159	0.12786	0.126604	0.128556	0.134757	0.142052	0.153301	0.168692	0.189659	0.217052	0.245549	0.271876	0.295845	0.310264	0.315897	0.316296	0.31055	0.304126	0.298894	0.296083	0.289972	0.281103	0.275328	0.267817	0.260649	0.25331	0.245627	0.241148	0.23486	0.228173	0.224661	0.219463	0.216269	0.213248	0.20843	0.205747	0.200341	0.195561	0.192471	0.188193	0.185376	0.182582	0.177278	0.173597	0.0866986
0.099977	0.11137	0.113565	0.127028	0.14288	0.132619	0.127153	0.126935	0.128244	0.134591	0.142376	0.153488	0.168957	0.189741	0.2173	0.246169	0.272322	0.295959	0.310488	0.316408	0.316393	0.3103	0.304438	0.299108	0.296569	0.290233	0.28051	0.275129	0.268018	0.260327	0.252871	0.245436	0.240905	0.234979	0.228165	0.22454	0.219463	0.216319	0.213257	0.208261	0.205656	0.200343	0.195847	0.192845	0.187946	0.185258	0.182681	0.177573	0.174036	0.0866967
0.0992331	0.110736	0.113802	0.126264	0.14312	0.133199	0.126392	0.127211	0.127973	0.134375	0.142856	0.153774	0.169353	0.18991	0.217476	0.246605	0.272692	0.296367	0.311036	0.316738	0.316118	0.310274	0.304975	0.299273	0.296892	0.29052	0.28014	0.275002	0.267897	0.259899	0.252742	0.245376	0.240629	0.234596	0.228075	0.224207	0.21887	0.216273	0.213363	0.20848	0.205873	0.200436	0.196078	0.193178	0.188136	0.185229	0.182781	0.177674	0.173787	0.0864922
0.0983622	0.109963	0.114059	0.125481	0.143186	0.133752	0.125513	0.127196	0.127568	0.134022	0.143139	0.153849	0.169801	0.190649	0.218043	0.247112	0.273069	0.296659	0.31145	0.317205	0.316184	0.310231	0.305141	0.29935	0.297168	0.290976	0.280352	0.275186	0.26796	0.259984	0.252675	0.245212	0.240938	0.234618	0.228069	0.224377	0.218752	0.216159	0.213483	0.208721	0.205807	0.2001	0.196185	0.193367	0.18827	0.185347	0.182848	0.1776	0.173629	0.0865441
0.0975185	0.109192	0.114428	0.124895	0.143218	0.134165	0.124503	0.127235	0.1275	0.133619	0.14342	0.154098	0.170169	0.191177	0.218526	0.247715	0.273728	0.296904	0.311633	0.317226	0.315724	0.3101	0.30558	0.300109	0.297407	0.291035	0.280671	0.275226	0.267968	0.26029	0.252817	0.245281	0.240961	0.234589	0.228363	0.224634	0.218996	0.216144	0.213423	0.208848	0.205838	0.200234	0.196747	0.193653	0.188176	0.185703	0.183135	0.177484	0.173633	0.0866634
0.0967383	0.108434	0.114995	0.124563	0.143191	0.134649	0.123716	0.127273	0.127589	0.133436	0.143724	0.154457	0.170474	0.191414	0.218709	0.247992	0.274219	0.29741	0.311778	0.317323	0.315814	0.310241	0.306042	0.300666	0.297553	0.290984	0.280894	0.275258	0.267798	0.260326	0.252904	0.245522	0.2409	0.234438	0.228099	0.224107	0.218928	0.216037	0.213598	0.20902	0.205505	0.199965	0.196691	0.193784	0.188021	0.18555	0.183316	0.177932	0.174086	0.0867295
0.0960615	0.107749	0.115563	0.124307	0.142962	0.135096	0.123135	0.127374	0.127959	0.133369	0.143942	0.154879	0.170783	0.191917	0.219168	0.248254	0.274589	0.29742	0.311619	0.317236	0.315756	0.310276	0.306063	0.300679	0.297622	0.291032	0.281235	0.275506	0.2678	0.260279	0.252812	0.245695	0.240944	0.234402	0.228047	0.224042	0.219026	0.2161	0.213543	0.208918	0.205351	0.200158	0.196979	0.193692	0.187714	0.185326	0.183329	0.177908	0.173832	0.0865585
0.0954519	0.106922	0.115948	0.123965	0.142524	0.135577	0.122618	0.127314	0.128357	0.133279	0.144109	0.155106	0.170699	0.19219	0.219707	0.248683	0.27502	0.297516	0.311484	0.317048	0.31578	0.310298	0.30592	0.300925	0.297879	0.291074	0.281505	0.27573	0.267848	0.259996	0.25264	0.245834	0.240865	0.234342	0.227991	0.223866	0.218845	0.216203	0.213658	0.20896	0.205205	0.19996	0.19708	0.193626	0.187682	0.185229	0.183044	0.177487	0.173427	0.0865359
0.0948096	0.106071	0.116283	0.123486	0.14179	0.135903	0.122	0.127068	0.12882	0.133331	0.144198	0.155125	0.170531	0.1925	0.22022	0.249014	0.275361	0.297726	0.311438	0.316867	0.315572	0.310048	0.306087	0.300944	0.297734	0.291216	0.281257	0.275637	0.267776	0.259686	0.252904	0.245909	0.240502	0.2339	0.227731	0.224018	0.21886	0.216062	0.213573	0.208869	0.205304	0.200115	0.197167	0.193498	0.187559	0.185389	0.183097	0.177319	0.173377	0.0866773
0.0942054	0.105265	0.1166	0.123098	0.141026	0.136216	0.12161	0.126731	0.129072	0.133141	0.144126	0.155085	0.170457	0.192999	0.220908	0.249468	0.275477	0.297656	0.311304	0.316632	0.315524	0.309976	0.306132	0.300845	0.297965	0.291695	0.28125	0.275656	0.267306	0.259302	0.252738	0.245699	0.240544	0.233791	0.227763	0.224446	0.21908	0.216038	0.213436	0.208457	0.205256	0.200345	0.196975	0.193339	0.187388	0.185267	0.182783	0.177127	0.17365	0.0867419
0.0937576	0.104694	0.116909	0.122813	0.140306	0.136552	0.121486	0.126294	0.129313	0.132955	0.143752	0.154989	0.170333	0.193148	0.22121	0.249743	0.275448	0.297542	0.311185	0.316515	0.315625	0.310129	0.306247	0.300843	0.298135	0.291968	0.281094	0.27555	0.267079	0.259266	0.252842	0.245428	0.240087	0.233662	0.227945	0.224363	0.219144	0.216036	0.21331	0.208379	0.205181	0.200457	0.197097	0.193372	0.187254	0.185214	0.182911	0.177205	0.173679	0.0866643
0.093435	0.104126	0.11715	0.122442	0.139283	0.13678	0.121521	0.125723	0.12949	0.133089	0.143275	0.154641	0.170289	0.193236	0.22122	0.249804	0.275475	0.297405	0.311113	0.31632	0.315267	0.310157	0.306384	0.300791	0.297921	0.292082	0.281736	0.275734	0.266836	0.259274	0.252872	0.245371	0.240131	0.234108	0.228251	0.22416	0.218996	0.215932	0.213288	0.208364	0.205088	0.200578	0.197078	0.193334	0.187727	0.18527	0.182758	0.176901	0.173326	0.0867262
0.0932812	0.103728	0.117315	0.12213	0.138214	0.136886	0.121636	0.125133	0.129701	0.133104	0.14254	0.154355	0.170383	0.193208	0.221042	0.249742	0.275414	0.297047	0.310752	0.316278	0.315151	0.310029	0.306526	0.30121	0.297789	0.292027	0.282349	0.275973	0.267072	0.259523	0.252984	0.245503	0.240306	0.234605	0.228477	0.224039	0.219033	0.216036	0.213297	0.20814	0.204883	0.20072	0.197324	0.193266	0.18779	0.185358	0.182524	0.176786	0.173595	0.0869738
0.0933024	0.103439	0.117425	0.122099	0.137296	0.136871	0.121999	0.124836	0.130013	0.133399	0.142144	0.154272	0.170636	0.19296	0.220822	0.250032	0.275662	0.296782	0.310139	0.315836	0.314842	0.310017	0.306869	0.301552	0.297747	0.292085	0.28274	0.276006	0.267084	0.25926	0.252775	0.245644	0.240306	0.23461	0.228401	0.223761	0.218336	0.215478	0.213176	0.208006	0.204773	0.200791	0.197632	0.193415	0.187609	0.185387	0.182451	0.17665	0.173613	0.0869456
0.0934308	0.103211	0.117406	0.12199	0.136151	0.136717	0.122659	0.124606	0.130107	0.133811	0.14194	0.154113	0.171036	0.193257	0.220768	0.250078	0.275749	0.296793	0.309981	0.315648	0.314898	0.310194	0.306982	0.301425	0.297915	0.292507	0.282952	0.275927	0.266969	0.259055	0.252488	0.245456	0.240311	0.234654	0.228372	0.223726	0.21796	0.215229	0.213255	0.208053	0.204986	0.200832	0.197158	0.193273	0.187635	0.18533	0.18248	0.176869	0.173842	0.0869345
0.0935648	0.102956	0.11726	0.121895	0.134832	0.136209	0.123157	0.124275	0.129897	0.133872	0.141533	0.153682	0.171093	0.193348	0.220927	0.250224	0.275872	0.296788	0.309784	0.315512	0.314904	0.31043	0.307102	0.301455	0.298112	0.292705	0.282836	0.275953	0.266968	0.258863	0.252185	0.244907	0.240144	0.234589	0.228453	0.224192	0.218306	0.21534	0.212931	0.207764	0.205209	0.201081	0.196982	0.193086	0.187763	0.185484	0.182623	0.176644	0.173571	0.0869612
0.0938598	0.102721	0.116996	0.121941	0.133746	0.135702	0.123622	0.123866	0.129476	0.133889	0.141281	0.153248	0.171109	0.193473	0.221138	0.250384	0.275758	0.296735	0.309631	0.315123	0.314621	0.310383	0.307327	0.301485	0.297984	0.292654	0.282377	0.275578	0.26653	0.25872	0.252257	0.244911	0.240121	0.234583	0.22847	0.22418	0.218527	0.215442	0.212984	0.207904	0.205365	0.201168	0.196985	0.193389	0.188444	0.185804	0.182717	0.176606	0.173677	0.087204
0.0942532	0.102663	0.116748	0.122271	0.13285	0.135111	0.124334	0.12357	0.128966	0.133944	0.141039	0.152912	0.171111	0.193207	0.220962	0.250522	0.275814	0.296731	0.309606	0.315109	0.314637	0.310604	0.307382	0.301008	0.297757	0.29298	0.282206	0.275044	0.266053	0.258798	0.252324	0.244704	0.240144	0.234656	0.228577	0.224384	0.219043	0.215714	0.212959	0.207897	0.205602	0.201609	0.19739	0.193676	0.188815	0.186254	0.18272	0.176628	0.173994	0.0873147
0.0947566	0.102639	0.11644	0.122893	0.13226	0.134546	0.125147	0.123328	0.128341	0.133927	0.140918	0.152642	0.170921	0.193005	0.220789	0.250438	0.275909	0.296329	0.309113	0.315037	0.314633	0.310721	0.307201	0.300477	0.297527	0.293381	0.282596	0.274743	0.265715	0.258687	0.252004	0.244519	0.24013	0.234807	0.228883	0.224338	0.218688	0.215566	0.212743	0.207703	0.20563	0.201733	0.197418	0.193802	0.188862	0.186327	0.182724	0.176879	0.174421	0.0872407
0.0952458	0.102596	0.116057	0.12364	0.131961	0.13399	0.125957	0.12333	0.127785	0.13393	0.140938	0.152449	0.170803	0.192964	0.220677	0.250175	0.275827	0.296019	0.308648	0.315066	0.314587	0.310723	0.307123	0.300326	0.297321	0.293421	0.282961	0.274715	0.266116	0.259004	0.251987	0.244683	0.240171	0.234512	0.228541	0.224245	0.218688	0.215505	0.212694	0.207855	0.205793	0.201799	0.197372	0.194004	0.188972	0.18611	0.182862	0.176893	0.17422	0.0872447
0.0956731	0.102526	0.115644	0.124527	0.131946	0.13349	0.126558	0.123382	0.127288	0.133922	0.14112	0.152284	0.170736	0.193111	0.220843	0.250289	0.275777	0.295701	0.308357	0.315237	0.314681	0.310467	0.306874	0.300479	0.297258	0.293241	0.283321	0.274563	0.266194	0.25926	0.251975	0.244853	0.240348	0.234361	0.228565	0.224715	0.219205	0.215745	0.212675	0.207916	0.205906	0.202124	0.197438	0.194128	0.189623	0.186213	0.182583	0.176771	0.174117	0.0872739
0.0960913	0.102541	0.115305	0.125577	0.132098	0.132817	0.126999	0.123746	0.126998	0.133632	0.141175	0.152062	0.170443	0.193232	0.22124	0.250383	0.275886	0.295727	0.308013	0.315089	0.314654	0.310382	0.306566	0.300457	0.297367	0.293204	0.283532	0.274522	0.265989	0.259172	0.251946	0.244603	0.239805	0.233696	0.22825	0.224956	0.219686	0.216046	0.212669	0.208003	0.20607	0.202289	0.197847	0.194417	0.189658	0.186555	0.183071	0.177154	0.174414	0.0873702
0.0964974	0.102628	0.115098	0.126746	0.132438	0.132074	0.127344	0.124132	0.126586	0.133414	0.141498	0.151911	0.169955	0.193265	0.221567	0.250539	0.275908	0.29541	0.307625	0.314966	0.314735	0.310563	0.306403	0.300132	0.297569	0.293161	0.283221	0.274306	0.265572	0.259102	0.251983	0.24448	0.239586	0.233333	0.228089	0.225314	0.220478	0.2164	0.212464	0.208078	0.206189	0.202344	0.198136	0.194607	0.189354	0.186497	0.183291	0.177256	0.174572	0.08735
0.0968362	0.102671	0.114825	0.127703	0.132682	0.131184	0.127453	0.124431	0.126243	0.133212	0.141689	0.151771	0.169412	0.193034	0.221366	0.250046	0.275562	0.295213	0.307466	0.314786	0.314792	0.31046	0.305809	0.29986	0.297483	0.292842	0.282923	0.273813	0.264921	0.259016	0.252158	0.244659	0.239736	0.233247	0.228038	0.225343	0.221118	0.217033	0.212397	0.207873	0.206178	0.202504	0.197928	0.194444	0.18922	0.186293	0.183529	0.177463	0.174772	0.0875105
0.097161	0.102834	0.114621	0.128628	0.133066	0.13017	0.127306	0.12479	0.12599	0.132865	0.141694	0.15159	0.168871	0.192736	0.221264	0.249837	0.275234	0.294903	0.30729	0.314657	0.314732	0.310104	0.305486	0.299694	0.296936	0.292377	0.282536	0.273441	0.264793	0.259221	0.252668	0.245026	0.239699	0.233091	0.228102	0.225781	0.221646	0.217233	0.212257	0.207729	0.206186	0.202459	0.197675	0.194562	0.189695	0.186236	0.183519	0.177378	0.17452	0.0875107
0.097555	0.103061	0.114359	0.129439	0.133638	0.129293	0.127032	0.125157	0.125966	0.132589	0.141614	0.151563	0.168593	0.192442	0.220876	0.249747	0.275085	0.294235	0.306948	0.314675	0.31507	0.310027	0.304956	0.299084	0.296398	0.292296	0.282434	0.273053	0.264677	0.259175	0.252647	0.24532	0.239722	0.232598	0.227737	0.226044	0.221956	0.217237	0.21241	0.208018	0.206175	0.202667	0.19801	0.194745	0.18985	0.186523	0.183778	0.177606	0.174899	0.0876805
0.097994	0.103329	0.114125	0.130246	0.134157	0.128552	0.126675	0.125449	0.126166	0.132403	0.141532	0.151427	0.168126	0.191895	0.220532	0.24995	0.275268	0.294008	0.306718	0.3148	0.315552	0.310033	0.304441	0.298548	0.296116	0.292372	0.282583	0.272891	0.264836	0.259133	0.252251	0.245188	0.239528	0.232316	0.227767	0.226411	0.222	0.216992	0.212206	0.207927	0.205995	0.202717	0.198096	0.194402	0.189577	0.186731	0.183766	0.177623	0.175053	0.087594
0.0984235	0.103635	0.113873	0.130902	0.134798	0.127986	0.126167	0.125624	0.126424	0.132264	0.141232	0.151255	0.168038	0.191858	0.220484	0.249908	0.27534	0.293889	0.306467	0.314877	0.315745	0.309693	0.303835	0.298248	0.295807	0.292075	0.282834	0.272959	0.264782	0.259112	0.252273	0.245284	0.239204	0.231877	0.227415	0.226425	0.222006	0.216741	0.21204	0.208075	0.206013	0.202464	0.197867	0.1941	0.189129	0.186647	0.184058	0.177432	0.174837	0.0876191
0.0988259	0.10403	0.113669	0.131348	0.135441	0.127482	0.125681	0.125971	0.126884	0.132234	0.140856	0.151047	0.168265	0.192039	0.220284	0.249729	0.275135	0.293642	0.306147	0.314715	0.315746	0.309323	0.303388	0.298422	0.295767	0.2915	0.282772	0.272947	0.264584	0.25922	0.252548	0.245401	0.239072	0.231569	0.227104	0.22625	0.222115	0.216822	0.212057	0.207971	0.205808	0.202248	0.197613	0.193765	0.188849	0.186413	0.18402	0.177046	0.17439	0.0877261
0.09924	0.104309	0.113354	0.131486	0.135871	0.127053	0.125179	0.126098	0.127384	0.132487	0.140556	0.150877	0.168348	0.191905	0.220124	0.249943	0.275126	0.293208	0.305713	0.314518	0.315582	0.308919	0.302948	0.298229	0.295649	0.291325	0.282761	0.272839	0.264065	0.258956	0.252599	0.245392	0.238996	0.231593	0.227377	0.226211	0.221834	0.216801	0.212183	0.207876	0.205705	0.202141	0.197394	0.193733	0.189503	0.187274	0.184433	0.177342	0.174693	0.0878462
0.0996553	0.104566	0.113005	0.131462	0.13636	0.126811	0.124604	0.125955	0.127706	0.132633	0.140108	0.150611	0.168445	0.191917	0.22006	0.249916	0.275183	0.292972	0.30526	0.314099	0.315099	0.308893	0.303096	0.298177	0.295722	0.291246	0.2823	0.272508	0.263674	0.259009	0.253332	0.245843	0.239202	0.23172	0.227376	0.226023	0.221488	0.216742	0.212372	0.207963	0.205786	0.20238	0.19781	0.193842	0.189511	0.187709	0.184671	0.17758	0.175128	0.0879736
0.10009	0.104746	0.112533	0.131369	0.137101	0.1269	0.123946	0.125495	0.12773	0.13289	0.139886	0.150408	0.168587	0.192073	0.220059	0.249809	0.274754	0.292324	0.304631	0.313632	0.3148	0.308625	0.30323	0.298335	0.295641	0.290882	0.281624	0.272201	0.263951	0.259502	0.253845	0.24659	0.239805	0.231884	0.228049	0.226698	0.221613	0.216787	0.212403	0.208043	0.205989	0.202567	0.197813	0.193746	0.189325	0.187791	0.184777	0.177415	0.175042	0.0879618
0.100496	0.104803	0.111863	0.131082	0.137763	0.127095	0.123298	0.12497	0.127801	0.133248	0.139688	0.15025	0.168949	0.192424	0.220218	0.249847	0.274815	0.292314	0.30435	0.313393	0.314709	0.308565	0.30331	0.298235	0.295432	0.291064	0.281867	0.272222	0.264329	0.259974	0.254006	0.246876	0.240215	0.23199	0.227966	0.226583	0.221483	0.216914	0.212553	0.207995	0.205905	0.202145	0.197148	0.193573	0.189489	0.187843	0.184768	0.177151	0.174731	0.0879005
0.100909	0.10487	0.111214	0.130725	0.138533	0.127605	0.122765	0.124467	0.1278	0.133446	0.139535	0.15014	0.169089	0.192766	0.220515	0.24994	0.274513	0.291914	0.304089	0.313001	0.314531	0.30874	0.303641	0.298134	0.295355	0.291317	0.281763	0.272306	0.265085	0.260493	0.253968	0.246735	0.24003	0.232006	0.228037	0.226513	0.22127	0.216759	0.212553	0.207895	0.205762	0.20193	0.196859	0.193487	0.189946	0.18819	0.184904	0.177383	0.174765	0.0878593
0.101265	0.104727	0.110495	0.13033	0.139488	0.12863	0.122497	0.12406	0.127832	0.133808	0.139595	0.150011	0.169036	0.192878	0.220616	0.249853	0.274379	0.291871	0.303924	0.312583	0.314644	0.309161	0.303604	0.297922	0.295343	0.291293	0.281788	0.272324	0.265022	0.260406	0.253532	0.246281	0.239907	0.231784	0.227525	0.225643	0.220819	0.216635	0.212118	0.20734	0.20534	0.201913	0.197021	0.193306	0.189895	0.188417	0.184592	0.177178	0.174756	0.0877275
0.10154	0.104614	0.10999	0.129992	0.140527	0.13003	0.122376	0.123516	0.127855	0.13431	0.139802	0.149849	0.168868	0.193036	0.22087	0.249721	0.274	0.291695	0.303746	0.312021	0.314363	0.30921	0.303616	0.298043	0.295344	0.291293	0.28188	0.272177	0.264827	0.260432	0.253299	0.246118	0.240167	0.232031	0.22781	0.225489	0.220617	0.216639	0.211745	0.206944	0.205173	0.201908	0.197081	0.1931	0.189718	0.188416	0.184391	0.176903	0.174593	0.0876461
0.101703	0.104558	0.109587	0.129517	0.141618	0.13148	0.122297	0.122969	0.127665	0.134697	0.139958	0.14984	0.168954	0.19311	0.220613	0.249248	0.273471	0.291186	0.303495	0.311646	0.313904	0.309018	0.303465	0.298154	0.295299	0.291145	0.281809	0.272197	0.264839	0.260519	0.253732	0.246345	0.240398	0.232091	0.227814	0.22568	0.221078	0.217122	0.211901	0.20697	0.205317	0.202022	0.197396	0.193536	0.18966	0.188364	0.184763	0.176824	0.174267	0.0876332
0.101854	0.1045	0.10921	0.128917	0.142584	0.132994	0.122446	0.12274	0.12753	0.134897	0.140375	0.149967	0.168856	0.193051	0.220073	0.248855	0.27323	0.29071	0.303237	0.311604	0.313696	0.30882	0.303601	0.298569	0.295813	0.291394	0.281528	0.27216	0.265153	0.260978	0.254548	0.24688	0.240995	0.232802	0.228493	0.226162	0.221546	0.217635	0.212021	0.207074	0.205398	0.20192	0.197509	0.193745	0.189759	0.188007	0.184455	0.177353	0.174662	0.0876134
0.102	0.10446	0.109006	0.128396	0.143405	0.134534	0.122765	0.122589	0.127323	0.134987	0.140799	0.150194	0.168599	0.192815	0.219903	0.248755	0.273189	0.290432	0.303032	0.311653	0.313444	0.30882	0.3039	0.298794	0.296341	0.291853	0.281356	0.272182	0.265969	0.2619	0.255434	0.247619	0.241624	0.233389	0.228967	0.226704	0.222191	0.217997	0.211898	0.20707	0.205562	0.201826	0.197284	0.193991	0.190421	0.188225	0.184146	0.177475	0.174833	0.0874364
0.102117	0.104497	0.108953	0.128021	0.144206	0.13604	0.123209	0.122607	0.127105	0.134792	0.140944	0.150161	0.168263	0.192591	0.219507	0.248387	0.273119	0.290385	0.302991	0.31149	0.313068	0.308893	0.304532	0.299451	0.296938	0.292256	0.281418	0.27227	0.2666	0.262415	0.255696	0.248029	0.241724	0.233372	0.228766	0.226428	0.222308	0.218067	0.211542	0.206814	0.205616	0.202097	0.19758	0.193866	0.190056	0.18792	0.183967	0.177543	0.174902	0.087409
0.102316	0.104649	0.108943	0.127613	0.144844	0.137543	0.124001	0.122957	0.127042	0.134651	0.141196	0.150383	0.16806	0.19222	0.219066	0.248178	0.272789	0.289914	0.302876	0.31161	0.313132	0.308899	0.304601	0.299493	0.297169	0.29269	0.281716	0.272468	0.267089	0.262611	0.255305	0.247691	0.241461	0.233209	0.22859	0.226183	0.222361	0.218142	0.211398	0.206755	0.205568	0.202198	0.197872	0.194022	0.189815	0.187561	0.18408	0.177581	0.174685	0.0873721
0.102531	0.104925	0.109036	0.127157	0.145257	0.139006	0.125067	0.123587	0.127134	0.13431	0.141203	0.150577	0.16801	0.19186	0.218531	0.248096	0.27282	0.28979	0.302982	0.311589	0.312935	0.308918	0.304625	0.299325	0.297328	0.293191	0.281959	0.272305	0.266668	0.262187	0.254727	0.247068	0.241346	0.23312	0.227869	0.225631	0.222264	0.218182	0.21138	0.206705	0.205317	0.202005	0.19788	0.193915	0.189579	0.18695	0.18373	0.177662	0.174684	0.0873543
0.102793	0.105321	0.109294	0.126704	0.145568	0.140497	0.126277	0.124305	0.127267	0.134066	0.14129	0.150747	0.167821	0.191543	0.218149	0.247778	0.272329	0.289443	0.302957	0.311364	0.312662	0.308634	0.304174	0.299155	0.297408	0.292996	0.281575	0.271914	0.265896	0.261489	0.254331	0.246483	0.240965	0.233046	0.227949	0.225832	0.222506	0.217959	0.210815	0.20666	0.205256	0.201907	0.198071	0.193833	0.189612	0.18688	0.183414	0.177617	0.174763	0.0874199
0.103106	0.105892	0.109657	0.126187	0.145849	0.142092	0.127701	0.125145	0.127444	0.133817	0.141257	0.150841	0.167837	0.191398	0.217871	0.247608	0.27208	0.289071	0.302641	0.311071	0.312419	0.308104	0.303556	0.299005	0.29703	0.29233	0.281237	0.271875	0.265466	0.261339	0.254664	0.246419	0.241171	0.233295	0.22784	0.225944	0.222862	0.217968	0.210431	0.206572	0.205196	0.20157	0.197957	0.193853	0.189508	0.186709	0.182974	0.177174	0.174688	0.0874691
0.103482	0.106628	0.110222	0.125845	0.14599	0.143472	0.129065	0.125914	0.127712	0.1336	0.141085	0.150922	0.16784	0.191195	0.217442	0.247102	0.271536	0.288262	0.301979	0.310872	0.312214	0.307475	0.302915	0.298842	0.296816	0.291996	0.280925	0.271611	0.265356	0.261645	0.255252	0.246821	0.241565	0.23383	0.228149	0.226203	0.22298	0.217812	0.210578	0.206977	0.205424	0.201818	0.198343	0.193897	0.189197	0.186566	0.183364	0.177581	0.175167	0.0878774
0.103885	0.107372	0.110772	0.125453	0.145989	0.144668	0.130408	0.12682	0.128021	0.133231	0.140757	0.150839	0.167745	0.191063	0.217075	0.246614	0.270752	0.287427	0.301343	0.310388	0.311767	0.306813	0.302214	0.298469	0.296824	0.291966	0.280546	0.271418	0.265669	0.262223	0.255932	0.246918	0.24129	0.233898	0.228015	0.22592	0.222825	0.217534	0.210595	0.20711	0.205189	0.201787	0.198695	0.194216	0.189179	0.186073	0.183194	0.177766	0.175224	0.0879194
0.104265	0.108024	0.11133	0.125186	0.145856	0.145723	0.131852	0.127737	0.128234	0.132681	0.140257	0.150643	0.167341	0.190912	0.216913	0.245937	0.26998	0.286832	0.300679	0.309713	0.311221	0.306167	0.301722	0.298284	0.296991	0.29207	0.28049	0.271225	0.265734	0.262852	0.25589	0.246366	0.241015	0.233735	0.227661	0.225503	0.222484	0.217099	0.210559	0.207193	0.204783	0.201487	0.198283	0.193639	0.189127	0.185773	0.182593	0.177778	0.175391	0.087908
0.104548	0.108571	0.11192	0.124949	0.145501	0.146523	0.13302	0.12847	0.128479	0.13238	0.139712	0.150319	0.166984	0.190494	0.21643	0.244977	0.268857	0.285958	0.29996	0.308983	0.310482	0.305764	0.301696	0.298151	0.296849	0.291988	0.280524	0.271173	0.265412	0.262597	0.254972	0.24517	0.240342	0.233103	0.227071	0.22526	0.222362	0.216705	0.210358	0.207073	0.204418	0.201272	0.197819	0.193166	0.189154	0.185784	0.182489	0.177497	0.175285	0.0880304
0.104835	0.109063	0.112357	0.12453	0.144896	0.147049	0.133992	0.129085	0.128656	0.13206	0.139047	0.149738	0.166418	0.189968	0.215926	0.244114	0.26792	0.285101	0.299319	0.308633	0.310153	0.305255	0.301246	0.297572	0.296222	0.291765	0.280344	0.270785	0.264641	0.261692	0.253809	0.243979	0.239715	0.232659	0.226564	0.224919	0.222197	0.216411	0.210166	0.206986	0.204226	0.201294	0.198005	0.192884	0.188588	0.185802	0.182995	0.177697	0.175454	0.0882465
0.10505	0.109557	0.112831	0.124087	0.144081	0.147199	0.134647	0.129605	0.128886	0.131759	0.138414	0.149271	0.166078	0.18947	0.215187	0.243205	0.26707	0.284253	0.298777	0.30832	0.309792	0.304838	0.300694	0.29673	0.295518	0.291109	0.279758	0.27046	0.263742	0.26098	0.253484	0.243508	0.239492	0.232611	0.226366	0.224739	0.222117	0.216092	0.210066	0.207061	0.204065	0.201457	0.198491	0.193089	0.188357	0.18545	0.182784	0.177458	0.175277	0.0882206
0.105158	0.109921	0.113318	0.12373	0.143187	0.146976	0.134885	0.129956	0.129163	0.131571	0.137829	0.148636	0.165381	0.188859	0.214505	0.242211	0.266343	0.283713	0.298183	0.307768	0.309222	0.304171	0.299951	0.29568	0.294316	0.290125	0.279051	0.269875	0.262836	0.260511	0.253608	0.243645	0.239582	0.232696	0.226263	0.224486	0.22189	0.215537	0.209468	0.206842	0.20392	0.201235	0.198125	0.192446	0.187791	0.184918	0.182329	0.177118	0.174999	0.0881434
0.105178	0.110199	0.113773	0.123342	0.142013	0.146343	0.134831	0.130031	0.129393	0.131565	0.137413	0.148138	0.164666	0.188057	0.213635	0.24104	0.265395	0.282951	0.297406	0.307258	0.308941	0.303531	0.299104	0.29481	0.292796	0.288747	0.278431	0.269637	0.262856	0.260844	0.254002	0.243849	0.23932	0.232357	0.226203	0.224123	0.221496	0.215111	0.209176	0.206795	0.203681	0.200911	0.197572	0.191969	0.187905	0.185011	0.18221	0.176996	0.174925	0.088168
0.105155	0.110459	0.114227	0.123025	0.140925	0.145617	0.134511	0.1298	0.129339	0.13131	0.136953	0.147567	0.163858	0.187085	0.212728	0.240259	0.264589	0.282165	0.296809	0.306478	0.308316	0.303009	0.298452	0.294244	0.291752	0.287819	0.277927	0.269364	0.263289	0.261287	0.253898	0.243609	0.238687	0.231719	0.225935	0.223869	0.221111	0.214969	0.209374	0.20667	0.2036	0.201052	0.197329	0.191674	0.187812	0.185012	0.182312	0.177157	0.175011	0.0881615
0.10503	0.110489	0.114569	0.122933	0.139791	0.144481	0.133786	0.129355	0.129259	0.131227	0.136675	0.146969	0.162817	0.18584	0.211705	0.239435	0.263996	0.28154	0.296195	0.305903	0.307737	0.302447	0.297721	0.293463	0.291094	0.287668	0.277949	0.268978	0.263151	0.261074	0.252992	0.242831	0.237848	0.230975	0.22597	0.223924	0.221077	0.215122	0.209578	0.207011	0.204059	0.201779	0.197762	0.191499	0.187561	0.184901	0.182456	0.177309	0.174978	0.0881251
0.104776	0.11039	0.114761	0.122623	0.138464	0.143102	0.13269	0.128593	0.129064	0.131173	0.136499	0.14637	0.16196	0.184773	0.210832	0.238798	0.263209	0.280928	0.29576	0.305153	0.306833	0.301806	0.296962	0.292824	0.290845	0.287522	0.27797	0.26891	0.262754	0.260443	0.251939	0.241674	0.23684	0.230346	0.225835	0.223712	0.221016	0.215255	0.209352	0.206637	0.203986	0.202032	0.197828	0.191366	0.187441	0.18451	0.182032	0.176879	0.174403	0.0878513
0.104457	0.110177	0.114814	0.122293	0.13703	0.141347	0.131417	0.12772	0.128731	0.131185	0.136331	0.145864	0.161204	0.183787	0.209942	0.237928	0.262599	0.280482	0.295189	0.304452	0.30603	0.301386	0.296828	0.292417	0.290158	0.287188	0.277821	0.2684	0.26184	0.259473	0.251072	0.241146	0.236542	0.229913	0.22551	0.223234	0.220403	0.214973	0.209246	0.20673	0.204246	0.201963	0.197346	0.190857	0.187354	0.184521	0.181824	0.176709	0.174437	0.087969
0.104189	0.109968	0.114843	0.122025	0.135646	0.13952	0.130082	0.126964	0.128607	0.131358	0.136361	0.145464	0.160682	0.183141	0.209356	0.237336	0.261755	0.279702	0.294512	0.303785	0.305387	0.301172	0.296687	0.291869	0.28938	0.286502	0.277222	0.26785	0.260943	0.258342	0.250545	0.240946	0.236218	0.22956	0.22529	0.222852	0.219964	0.214849	0.208997	0.206605	0.204101	0.20143	0.19683	0.190662	0.187468	0.184558	0.18175	0.176762	0.174752	0.088174
0.103986	0.109765	0.114833	0.121797	0.134247	0.13763	0.128838	0.126299	0.128441	0.131311	0.136315	0.145159	0.160116	0.182517	0.208883	0.236804	0.261032	0.279025	0.293713	0.303012	0.304778	0.300764	0.296068	0.29098	0.288551	0.285799	0.27656	0.267147	0.260317	0.257794	0.250633	0.241283	0.235851	0.229133	0.225022	0.222461	0.219764	0.214787	0.208878	0.206446	0.204111	0.201322	0.196658	0.190787	0.187663	0.184908	0.181947	0.176814	0.174869	0.0881958
0.103753	0.109505	0.114762	0.121688	0.133061	0.135632	0.127419	0.125702	0.128454	0.131309	0.136255	0.144845	0.15957	0.181958	0.208126	0.235808	0.25992	0.278089	0.292809	0.301993	0.303908	0.300256	0.295516	0.290109	0.287451	0.284662	0.275767	0.266662	0.260191	0.257919	0.250561	0.240893	0.235244	0.228528	0.224611	0.222149	0.21974	0.215011	0.209021	0.206577	0.204275	0.201695	0.197031	0.191062	0.187824	0.184331	0.181226	0.176537	0.174552	0.0880257
0.103534	0.109172	0.114544	0.121433	0.131793	0.133845	0.126302	0.125182	0.128408	0.131428	0.136253	0.144573	0.158932	0.18136	0.207767	0.23494	0.258855	0.277289	0.291944	0.301032	0.303082	0.299603	0.294667	0.289102	0.285964	0.283603	0.275194	0.266049	0.26033	0.257928	0.249756	0.239804	0.234452	0.228106	0.224702	0.222665	0.220191	0.215175	0.209087	0.206433	0.204045	0.201518	0.196868	0.191062	0.187837	0.184165	0.18093	0.176515	0.174842	0.0882354
0.103323	0.10877	0.114219	0.121223	0.130846	0.132531	0.12565	0.124856	0.128229	0.13153	0.136278	0.144282	0.158409	0.180588	0.207003	0.234028	0.257817	0.276483	0.291112	0.300046	0.302345	0.299034	0.293949	0.288638	0.285481	0.283109	0.274922	0.265657	0.260007	0.257322	0.248714	0.238694	0.233666	0.227718	0.224434	0.222423	0.220044	0.215204	0.209416	0.206565	0.204048	0.201525	0.196694	0.191201	0.188278	0.184614	0.180999	0.176803	0.175561	0.088561
0.103041	0.10822	0.11385	0.121144	0.13038	0.131754	0.125336	0.124738	0.127973	0.131508	0.136298	0.14383	0.157629	0.179859	0.206418	0.23333	0.257162	0.275907	0.290465	0.299242	0.301627	0.298486	0.293135	0.287865	0.285362	0.283274	0.274906	0.265248	0.259196	0.256286	0.247706	0.237913	0.233294	0.227614	0.2241	0.222195	0.2201	0.215304	0.209581	0.20661	0.203864	0.201364	0.196954	0.191528	0.18841	0.18505	0.181331	0.177179	0.17595	0.0885948
0.102692	0.107603	0.113427	0.121082	0.130145	0.131467	0.125614	0.125098	0.128022	0.131549	0.136131	0.143287	0.156826	0.179033	0.205612	0.232236	0.256432	0.275255	0.28942	0.298428	0.301068	0.298009	0.292166	0.287033	0.28529	0.283152	0.274701	0.264873	0.258275	0.255347	0.247485	0.238148	0.233652	0.227984	0.223883	0.221643	0.219974	0.215345	0.20976	0.206747	0.20383	0.201656	0.19756	0.191878	0.188423	0.185071	0.181317	0.177155	0.175969	0.0886095
0.102355	0.106916	0.112824	0.120775	0.130129	0.131725	0.126356	0.125851	0.128303	0.131461	0.135789	0.142789	0.156266	0.178525	0.205118	0.231593	0.255895	0.274828	0.288492	0.297347	0.300253	0.297506	0.291523	0.286327	0.284977	0.282782	0.274315	0.264532	0.257548	0.254707	0.247764	0.238468	0.233659	0.227989	0.223615	0.22173	0.220237	0.215294	0.209707	0.20661	0.203812	0.201867	0.197926	0.192164	0.188475	0.185032	0.181085	0.177161	0.176488	0.0889538
0.101976	0.106159	0.112153	0.120451	0.13043	0.132488	0.127591	0.127032	0.128708	0.131387	0.135363	0.142326	0.155735	0.17784	0.204413	0.230945	0.255705	0.27435	0.287457	0.296471	0.299538	0.297136	0.291383	0.285725	0.284155	0.282002	0.273612	0.264087	0.257125	0.254327	0.247843	0.238765	0.233773	0.227864	0.223583	0.222038	0.220607	0.215542	0.210038	0.20694	0.2039	0.201951	0.198148	0.192358	0.188693	0.185695	0.181599	0.177756	0.177217	0.0891389
0.101605	0.105412	0.111469	0.120351	0.131298	0.133992	0.12928	0.128358	0.129251	0.131415	0.135048	0.141859	0.155111	0.177093	0.203874	0.230539	0.255524	0.273847	0.28642	0.295383	0.298504	0.296532	0.290809	0.285022	0.283544	0.280954	0.272656	0.263645	0.257089	0.254202	0.247294	0.238206	0.23353	0.227971	0.223797	0.222553	0.221104	0.215719	0.210189	0.206982	0.203819	0.20161	0.19779	0.192444	0.188901	0.186062	0.182151	0.178228	0.177357	0.089068
0.101185	0.104587	0.110695	0.120265	0.132405	0.135749	0.13107	0.129709	0.129739	0.131383	0.134651	0.141236	0.154489	0.176177	0.202886	0.229772	0.255119	0.273328	0.285436	0.294518	0.297633	0.29585	0.290157	0.283873	0.282254	0.279827	0.271864	0.263133	0.257028	0.253996	0.246583	0.237751	0.233496	0.228033	0.223875	0.222668	0.221282	0.21573	0.210093	0.207056	0.204132	0.201969	0.198325	0.193069	0.189134	0.186466	0.182616	0.178242	0.177142	0.088965
0.100711	0.10378	0.109914	0.120366	0.134022	0.13786	0.133005	0.131172	0.130056	0.131107	0.134251	0.140601	0.153808	0.175346	0.202356	0.229479	0.254762	0.272746	0.284437	0.293672	0.29663	0.29471	0.289385	0.28283	0.280772	0.278722	0.271357	0.262684	0.256728	0.253415	0.245535	0.237172	0.233673	0.228436	0.224048	0.222482	0.220974	0.215653	0.210305	0.207245	0.204269	0.202441	0.199106	0.193479	0.188971	0.186053	0.182223	0.178112	0.177299	0.0891372
0.100207	0.102962	0.109131	0.120581	0.13595	0.140461	0.135257	0.132528	0.130224	0.130784	0.133859	0.140126	0.153379	0.174687	0.202031	0.229486	0.254423	0.272221	0.283569	0.29247	0.295359	0.29381	0.288899	0.282367	0.280301	0.278222	0.271243	0.26224	0.255655	0.252324	0.245026	0.237482	0.233972	0.228745	0.224414	0.222727	0.221028	0.215657	0.210464	0.207395	0.204475	0.202612	0.199271	0.193549	0.189004	0.186621	0.182682	0.178549	0.178073	0.0894671
0.0997145	0.102117	0.108517	0.121138	0.138403	0.143405	0.137466	0.133856	0.130457	0.130489	0.133653	0.139729	0.153007	0.17432	0.201609	0.229244	0.253851	0.271163	0.282345	0.291289	0.294181	0.292594	0.28781	0.281627	0.280016	0.277831	0.27084	0.261816	0.254737	0.251624	0.245133	0.238131	0.234526	0.228781	0.224352	0.222573	0.220843	0.215761	0.21052	0.207509	0.204908	0.202946	0.199017	0.193343	0.189407	0.187355	0.183281	0.178824	0.177987	0.0893052
0.0992241	0.101295	0.108023	0.121688	0.140738	0.146275	0.139442	0.134845	0.130645	0.130099	0.133385	0.139381	0.152574	0.174035	0.201185	0.22878	0.253137	0.269949	0.28106	0.29018	0.293183	0.291585	0.286762	0.28103	0.279725	0.277357	0.270404	0.261595	0.254387	0.25146	0.245312	0.238348	0.23472	0.228683	0.224607	0.223286	0.22103	0.215709	0.210694	0.207753	0.204807	0.202764	0.199135	0.193583	0.189665	0.187597	0.183539	0.178877	0.177688	0.0890682
0.0987898	0.100511	0.107531	0.12234	0.143097	0.149006	0.141259	0.135734	0.130798	0.129849	0.13319	0.139105	0.152347	0.173621	0.20047	0.22815	0.252281	0.269002	0.279968	0.288738	0.291923	0.290612	0.286018	0.280504	0.279021	0.276437	0.269646	0.261288	0.254439	0.251591	0.245165	0.238137	0.234798	0.229061	0.225055	0.223522	0.221104	0.21548	0.210405	0.207793	0.205175	0.203091	0.199338	0.194044	0.190005	0.187151	0.182885	0.178652	0.177902	0.0893207
0.0984475	0.0998118	0.107127	0.123041	0.145325	0.151442	0.142664	0.136312	0.130824	0.12967	0.133177	0.138862	0.151984	0.173397	0.199874	0.22732	0.251398	0.268139	0.278932	0.287366	0.290556	0.289207	0.285402	0.280096	0.278091	0.275576	0.268592	0.260596	0.254573	0.251502	0.244352	0.237565	0.234807	0.229089	0.225385	0.224119	0.221106	0.215305	0.210515	0.208	0.205501	0.203398	0.199401	0.194066	0.190274	0.187417	0.183141	0.179059	0.178377	0.089587
0.0980755	0.0991466	0.107044	0.124148	0.147519	0.153611	0.143889	0.13655	0.130589	0.129545	0.133187	0.138597	0.151564	0.172948	0.198992	0.226264	0.250418	0.266963	0.277718	0.286173	0.289145	0.287904	0.284626	0.279446	0.27729	0.274456	0.267404	0.26004	0.254491	0.251106	0.243435	0.237139	0.234942	0.229463	0.225662	0.223809	0.220827	0.215362	0.21079	0.208084	0.205554	0.203537	0.199337	0.194271	0.190779	0.18793	0.183649	0.179524	0.178338	0.0893558
0.0977582	0.098497	0.106993	0.125457	0.149694	0.155551	0.1448	0.136297	0.13003	0.129254	0.133208	0.138344	0.150931	0.172386	0.198204	0.225355	0.24937	0.265953	0.276623	0.284613	0.287547	0.286646	0.283785	0.278608	0.275957	0.273471	0.266826	0.259512	0.254163	0.250393	0.242872	0.237233	0.235108	0.229698	0.225948	0.2241	0.221	0.215331	0.210907	0.208187	0.205571	0.203209	0.198789	0.194266	0.19117	0.187911	0.183456	0.17947	0.17826	0.0893231
0.0974203	0.0978848	0.107126	0.12671	0.151479	0.157087	0.145316	0.135785	0.129365	0.128861	0.133127	0.138147	0.150496	0.171833	0.197194	0.22428	0.248211	0.264882	0.275598	0.283434	0.286231	0.285269	0.282926	0.277562	0.274543	0.272752	0.266849	0.259382	0.253565	0.250092	0.243249	0.237915	0.23536	0.22941	0.226044	0.224382	0.221136	0.21539	0.210908	0.208281	0.205534	0.203394	0.199243	0.194549	0.191316	0.187829	0.18297	0.179284	0.178635	0.0895523
0.0970169	0.0974075	0.107408	0.127877	0.153	0.158353	0.145623	0.135121	0.128579	0.128445	0.132923	0.137855	0.149874	0.171107	0.196432	0.223735	0.247564	0.264111	0.274727	0.282305	0.285075	0.283782	0.281734	0.277053	0.274009	0.272375	0.266809	0.259049	0.252974	0.249858	0.243665	0.23843	0.235376	0.229301	0.226012	0.224469	0.221195	0.215172	0.210801	0.208259	0.205509	0.203451	0.199412	0.194794	0.191329	0.187459	0.182589	0.179354	0.179019	0.0897469
0.0965526	0.0969202	0.107818	0.128985	0.154201	0.159314	0.145584	0.134195	0.127878	0.128125	0.132528	0.137277	0.149085	0.170419	0.195718	0.222958	0.246584	0.263178	0.273779	0.280819	0.283729	0.282701	0.280689	0.276415	0.27362	0.271863	0.266343	0.258704	0.252641	0.249971	0.244106	0.238517	0.235107	0.229146	0.226257	0.224624	0.22102	0.2152	0.210886	0.208256	0.205654	0.203712	0.199616	0.194862	0.191378	0.187821	0.183176	0.179999	0.179211	0.0895468
0.0960042	0.0963958	0.108349	0.130131	0.155215	0.159917	0.145134	0.133231	0.127321	0.127932	0.132264	0.136702	0.148208	0.169488	0.194752	0.222125	0.245851	0.262135	0.272503	0.279517	0.282504	0.281218	0.279092	0.275544	0.272906	0.271081	0.265796	0.258475	0.252935	0.250198	0.243931	0.238222	0.234929	0.229154	0.226305	0.224154	0.220339	0.215112	0.210985	0.208153	0.205633	0.203751	0.199574	0.195067	0.191908	0.188118	0.183398	0.18011	0.17899	0.0894337
0.0954321	0.0958497	0.108771	0.131167	0.155856	0.160004	0.144333	0.131874	0.12643	0.127719	0.132082	0.136294	0.14744	0.168506	0.193989	0.221477	0.244992	0.261344	0.271598	0.278308	0.281527	0.28014	0.278014	0.274902	0.272264	0.270369	0.264965	0.257779	0.252913	0.250122	0.243395	0.237622	0.234513	0.229386	0.226567	0.22402	0.220108	0.214942	0.210979	0.208223	0.20522	0.20315	0.199547	0.195252	0.191918	0.187834	0.183104	0.179931	0.179072	0.0896039
0.094854	0.095336	0.109139	0.132177	0.156321	0.159722	0.143079	0.130377	0.125601	0.127463	0.131676	0.135731	0.146804	0.167668	0.193628	0.221144	0.244104	0.260393	0.270529	0.276947	0.280219	0.278987	0.277397	0.274333	0.271284	0.269578	0.26412	0.257109	0.252683	0.24929	0.242469	0.23752	0.234396	0.229364	0.226616	0.223812	0.22016	0.214982	0.210794	0.208042	0.20495	0.202671	0.199301	0.195377	0.191891	0.187604	0.182898	0.17994	0.179447	0.0899279
0.0942712	0.0949242	0.109537	0.132991	0.156483	0.159103	0.141616	0.128897	0.124768	0.126978	0.131188	0.135108	0.146029	0.167166	0.193439	0.220562	0.242917	0.259134	0.269218	0.275558	0.279065	0.278044	0.276768	0.273756	0.27032	0.268683	0.263361	0.256359	0.252012	0.248535	0.24222	0.237811	0.234225	0.228708	0.226522	0.224023	0.219909	0.214762	0.210711	0.207921	0.204746	0.202577	0.199347	0.195082	0.191662	0.187977	0.183477	0.180312	0.179467	0.0898127
0.0936415	0.0945492	0.110019	0.133771	0.156367	0.158031	0.140022	0.127616	0.124157	0.12655	0.130474	0.134414	0.145491	0.166658	0.193212	0.220114	0.241855	0.258018	0.267989	0.274241	0.277833	0.277088	0.276106	0.272786	0.268868	0.267865	0.263465	0.256106	0.251247	0.2481	0.242466	0.238048	0.233973	0.228523	0.226517	0.22365	0.219486	0.214576	0.210652	0.207921	0.204501	0.202166	0.199133	0.195313	0.191776	0.188026	0.183787	0.180362	0.179148	0.0895804
0.0929891	0.0941639	0.110377	0.134271	0.15595	0.156731	0.138264	0.126318	0.123556	0.126161	0.129876	0.133754	0.144977	0.166053	0.192627	0.219373	0.240592	0.256977	0.266901	0.272742	0.276754	0.276517	0.275573	0.271827	0.2675	0.267134	0.263538	0.255988	0.250782	0.247862	0.242546	0.237723	0.233387	0.228274	0.226524	0.223645	0.21916	0.214284	0.210517	0.207927	0.204322	0.201727	0.198724	0.195049	0.191874	0.188119	0.18373	0.180152	0.179281	0.0898644
0.0922976	0.0938838	0.110886	0.134654	0.15525	0.155065	0.136321	0.125203	0.123178	0.125768	0.129159	0.133195	0.144703	0.16557	0.192096	0.218424	0.239159	0.255953	0.266073	0.271816	0.275678	0.275393	0.274717	0.271345	0.267162	0.266772	0.263261	0.255759	0.250851	0.248153	0.242462	0.237177	0.233019	0.228319	0.226505	0.223253	0.218725	0.214238	0.210383	0.207698	0.203901	0.201097	0.19856	0.195027	0.19175	0.188081	0.183765	0.180125	0.179424	0.0900619
0.0916318	0.0935902	0.111274	0.134954	0.154403	0.153017	0.13417	0.124276	0.123004	0.125427	0.128628	0.132671	0.144261	0.1652	0.191634	0.217587	0.238012	0.254791	0.264899	0.270888	0.274907	0.274499	0.273789	0.270754	0.2668	0.26618	0.262451	0.255337	0.251152	0.248072	0.241683	0.236503	0.232855	0.228839	0.226884	0.223184	0.218523	0.213832	0.210132	0.207488	0.20362	0.200732	0.198486	0.195262	0.19196	0.188424	0.184181	0.180285	0.179213	0.0899075
0.0910127	0.0932925	0.111608	0.135118	0.153265	0.150803	0.132166	0.12359	0.123035	0.125156	0.128213	0.132247	0.143744	0.164826	0.191126	0.216606	0.237123	0.253874	0.263936	0.269885	0.273709	0.273555	0.272954	0.269994	0.266199	0.265543	0.261725	0.25499	0.251324	0.247909	0.241099	0.236103	0.23272	0.22896	0.227174	0.223318	0.218262	0.213539	0.21007	0.207483	0.203573	0.200809	0.198534	0.194989	0.19203	0.188991	0.184656	0.180556	0.179036	0.089663
0.090381	0.092991	0.111852	0.135145	0.151822	0.148227	0.130271	0.12309	0.122969	0.124948	0.128038	0.132151	0.143486	0.164248	0.190245	0.215485	0.236129	0.252951	0.262853	0.268682	0.272766	0.272767	0.271968	0.269202	0.265777	0.265172	0.261043	0.254517	0.251127	0.247512	0.240862	0.236341	0.23273	0.228663	0.227081	0.223263	0.218057	0.213258	0.209998	0.207487	0.203456	0.20056	0.198101	0.194779	0.192331	0.189385	0.184674	0.180094	0.178763	0.0897524
0.0898188	0.092777	0.112117	0.135089	0.150124	0.145589	0.128634	0.122709	0.122812	0.124576	0.127797	0.132092	0.143218	0.163831	0.189807	0.214872	0.23528	0.25207	0.261901	0.267753	0.272143	0.272065	0.271325	0.268648	0.265304	0.264646	0.25996	0.253724	0.250659	0.247394	0.241424	0.236757	0.232617	0.22843	0.226999	0.22327	0.218046	0.213049	0.209728	0.207378	0.203123	0.19989	0.197776	0.194661	0.192145	0.189119	0.184127	0.179725	0.178844	0.0898613
0.0892132	0.0926828	0.112499	0.135042	0.148407	0.142982	0.127421	0.122934	0.123005	0.124258	0.127575	0.131992	0.142897	0.163276	0.189026	0.213893	0.234447	0.251218	0.260811	0.266831	0.271352	0.27152	0.271115	0.268144	0.264332	0.264004	0.259812	0.25351	0.250276	0.24724	0.241688	0.236832	0.232483	0.228464	0.226807	0.222796	0.217818	0.21317	0.209666	0.207162	0.203003	0.199524	0.197454	0.194742	0.192179	0.189106	0.18421	0.180118	0.179116	0.0897744
0.0886722	0.0926587	0.112928	0.13492	0.146472	0.14042	0.126796	0.123642	0.123423	0.124225	0.127691	0.132214	0.142694	0.162798	0.188296	0.212971	0.233781	0.250475	0.259999	0.266011	0.270317	0.270701	0.270548	0.267457	0.263339	0.263319	0.259813	0.253555	0.250295	0.247745	0.242079	0.236655	0.23237	0.228886	0.226935	0.222646	0.217881	0.213209	0.209885	0.207198	0.202782	0.199593	0.19771	0.194857	0.19243	0.18955	0.184601	0.180289	0.178876	0.0895292
0.088081	0.09262	0.113436	0.134774	0.144432	0.137912	0.126335	0.124406	0.123837	0.124262	0.127775	0.132402	0.142548	0.162053	0.187482	0.212355	0.233142	0.2496	0.25921	0.265441	0.269419	0.269736	0.269782	0.266843	0.262909	0.263071	0.259735	0.253613	0.250439	0.247964	0.242218	0.236468	0.232324	0.229438	0.227402	0.222715	0.217688	0.212859	0.209893	0.207236	0.202676	0.199691	0.197753	0.194803	0.192498	0.189618	0.184605	0.180059	0.178628	0.0895156
0.0875349	0.0925885	0.113863	0.134473	0.142252	0.135716	0.126245	0.125091	0.124092	0.124249	0.127909	0.132553	0.14234	0.161296	0.18692	0.212066	0.232424	0.248657	0.258407	0.264711	0.268653	0.269038	0.269107	0.266412	0.263063	0.263018	0.259204	0.253489	0.250724	0.248007	0.241877	0.236073	0.232105	0.229544	0.227802	0.223072	0.217916	0.213027	0.209714	0.20703	0.202902	0.199761	0.197507	0.194635	0.192704	0.189694	0.184047	0.179804	0.178873	0.0896607
0.0871015	0.0928033	0.114337	0.13402	0.140094	0.133744	0.126406	0.125841	0.124331	0.124173	0.1279	0.132603	0.14205	0.160667	0.186654	0.211762	0.231567	0.247544	0.257494	0.263974	0.267612	0.267692	0.268095	0.266209	0.263216	0.262873	0.258744	0.253185	0.250851	0.248092	0.241982	0.236505	0.232312	0.229603	0.227747	0.222777	0.217794	0.213224	0.209863	0.207046	0.202869	0.199349	0.197274	0.19465	0.192429	0.189542	0.184119	0.180063	0.178778	0.0893991
0.0867777	0.0930664	0.114674	0.133417	0.137874	0.132038	0.126835	0.126516	0.124477	0.124136	0.127755	0.132342	0.14163	0.160212	0.186465	0.211316	0.230784	0.246512	0.256381	0.262938	0.266621	0.266845	0.267209	0.265448	0.262829	0.262461	0.258158	0.252839	0.25053	0.247858	0.242034	0.236524	0.23229	0.229772	0.227942	0.222637	0.217601	0.213188	0.209878	0.207094	0.203018	0.199462	0.197374	0.194666	0.192475	0.189923	0.184509	0.180248	0.178413	0.0890314
0.0864739	0.0934255	0.115027	0.132711	0.135905	0.130898	0.127643	0.127274	0.124451	0.123915	0.127493	0.132081	0.141265	0.159684	0.186179	0.210791	0.229998	0.245747	0.255636	0.262072	0.26564	0.265887	0.266305	0.2649	0.262624	0.262153	0.257806	0.25255	0.249987	0.247652	0.242406	0.236604	0.232106	0.229751	0.227682	0.222448	0.217806	0.213524	0.210161	0.207338	0.203335	0.19984	0.197453	0.194274	0.192307	0.190079	0.184539	0.180122	0.178325	0.0890445
0.0861875	0.0937505	0.115212	0.132001	0.134331	0.130242	0.128567	0.127826	0.124377	0.123842	0.127496	0.132068	0.141113	0.159413	0.185971	0.210284	0.228988	0.244725	0.254681	0.260962	0.264612	0.265009	0.265605	0.26459	0.262378	0.261866	0.257939	0.252579	0.249447	0.247507	0.242651	0.236404	0.231827	0.22992	0.227832	0.222454	0.217982	0.213824	0.210414	0.207327	0.203409	0.19995	0.197129	0.194071	0.192425	0.189964	0.184245	0.179948	0.178537	0.0893198
0.0859511	0.0941502	0.115372	0.131114	0.133048	0.130308	0.129641	0.128158	0.124303	0.123813	0.127306	0.131778	0.141011	0.159171	0.185466	0.209633	0.228241	0.24412	0.253993	0.260239	0.263567	0.263764	0.265084	0.264483	0.261801	0.261362	0.258246	0.252912	0.249438	0.247474	0.242252	0.235785	0.231852	0.23024	0.228018	0.222616	0.218175	0.214062	0.210384	0.207257	0.203646	0.199978	0.196906	0.193984	0.192308	0.189468	0.183864	0.180255	0.178723	0.0892252
0.0857477	0.0945199	0.115375	0.130045	0.132002	0.130713	0.130677	0.128261	0.124008	0.123793	0.127045	0.131368	0.141038	0.158974	0.184691	0.208806	0.227487	0.243572	0.253421	0.25927	0.262401	0.26299	0.264763	0.264045	0.261022	0.261089	0.258798	0.253291	0.24956	0.247404	0.241516	0.234959	0.231846	0.230529	0.228296	0.222945	0.218208	0.214165	0.210798	0.207472	0.203656	0.20001	0.196797	0.194014	0.192357	0.189441	0.184432	0.180877	0.178592	0.0890087
0.0856977	0.094942	0.115278	0.12878	0.13118	0.131485	0.131423	0.127999	0.123593	0.123542	0.126584	0.130927	0.140942	0.158751	0.184225	0.208351	0.226695	0.242615	0.252652	0.258135	0.260999	0.261942	0.264211	0.263928	0.261137	0.261007	0.258588	0.253335	0.249922	0.24751	0.24121	0.234944	0.231968	0.230667	0.228703	0.223362	0.218409	0.214454	0.211124	0.207788	0.203974	0.200341	0.197169	0.1941	0.19234	0.189554	0.1847	0.180851	0.178322	0.0889719
0.0855938	0.0953444	0.115096	0.127392	0.13058	0.132584	0.132057	0.12742	0.122846	0.123118	0.125971	0.130173	0.140625	0.158544	0.183673	0.207775	0.226028	0.241938	0.251886	0.25697	0.259843	0.261251	0.263745	0.263575	0.261376	0.261131	0.258427	0.253239	0.249685	0.24723	0.241259	0.235027	0.231897	0.230458	0.228704	0.223301	0.218291	0.214636	0.211012	0.207843	0.204221	0.200578	0.197397	0.194069	0.192134	0.18925	0.184421	0.180652	0.178411	0.0891678
0.0856116	0.0958233	0.114915	0.126082	0.130259	0.133886	0.132561	0.126561	0.122283	0.123005	0.125462	0.129482	0.140306	0.158466	0.183378	0.207335	0.22544	0.241201	0.251034	0.255769	0.258551	0.260451	0.263238	0.26311	0.261268	0.261168	0.258288	0.253098	0.249494	0.247142	0.24124	0.234837	0.231851	0.230619	0.228847	0.223582	0.218932	0.215277	0.211095	0.207786	0.20455	0.200852	0.197318	0.194037	0.192262	0.18886	0.183979	0.180801	0.178391	0.0889936
0.0857341	0.0963274	0.114658	0.124814	0.130303	0.135295	0.132716	0.125612	0.121673	0.122611	0.124907	0.12905	0.140068	0.1583	0.182742	0.206493	0.22471	0.240233	0.250045	0.254629	0.257317	0.259726	0.262738	0.262605	0.260836	0.260827	0.258118	0.252966	0.249106	0.247138	0.241674	0.234923	0.232105	0.230959	0.229043	0.223598	0.218719	0.215369	0.211503	0.207941	0.204452	0.200892	0.197494	0.194062	0.191828	0.188479	0.184504	0.181363	0.178295	0.0888906
0.0858821	0.0968211	0.114386	0.123695	0.130622	0.136778	0.132498	0.12456	0.121183	0.122262	0.124555	0.128894	0.140006	0.158219	0.182257	0.205929	0.224266	0.239639	0.249489	0.253855	0.256333	0.259105	0.262349	0.262136	0.260492	0.260621	0.258238	0.253076	0.248743	0.24691	0.241471	0.234882	0.232412	0.230815	0.229326	0.224156	0.218835	0.215489	0.211627	0.207953	0.204396	0.201188	0.19806	0.194403	0.192004	0.188577	0.184543	0.181246	0.178099	0.0888368
0.0860952	0.0973156	0.114095	0.122751	0.131173	0.138218	0.132198	0.123668	0.120839	0.121925	0.124519	0.129078	0.14006	0.157944	0.181739	0.205713	0.223698	0.23859	0.248535	0.253215	0.255883	0.25852	0.261766	0.262023	0.260579	0.26058	0.258555	0.25324	0.248683	0.246956	0.241166	0.234779	0.232406	0.230597	0.229354	0.224164	0.218885	0.215738	0.211975	0.208244	0.204478	0.201397	0.198261	0.194487	0.191904	0.188184	0.184152	0.180859	0.178047	0.0889513
0.0863201	0.0977818	0.113761	0.121805	0.131568	0.139355	0.131719	0.122694	0.120594	0.121736	0.124513	0.129374	0.140286	0.157709	0.181476	0.205566	0.223005	0.237638	0.247544	0.252295	0.254978	0.257644	0.261374	0.261945	0.260213	0.260498	0.258926	0.253462	0.248979	0.247104	0.240991	0.234787	0.232308	0.230478	0.229665	0.224132	0.218877	0.215907	0.211856	0.208131	0.204218	0.201237	0.198136	0.194421	0.191817	0.18769	0.183712	0.180823	0.177951	0.0887608
0.0865748	0.0982932	0.113549	0.12106	0.131995	0.140222	0.130991	0.121721	0.120335	0.121491	0.124306	0.129525	0.140446	0.157361	0.181037	0.205101	0.222254	0.236711	0.246598	0.25139	0.254122	0.257055	0.261264	0.26178	0.259814	0.260337	0.258738	0.253467	0.249432	0.247023	0.240732	0.234951	0.232209	0.230488	0.229882	0.224051	0.218815	0.215762	0.211485	0.208065	0.204364	0.201377	0.198337	0.194556	0.19147	0.187068	0.183806	0.181165	0.177665	0.0884563
0.0869304	0.0988525	0.113303	0.120588	0.132581	0.14075	0.130049	0.120747	0.120145	0.121317	0.124375	0.129865	0.140427	0.157166	0.180996	0.204902	0.221646	0.235834	0.245761	0.250566	0.253472	0.256726	0.261234	0.261654	0.259824	0.260462	0.258427	0.253214	0.249259	0.246799	0.241065	0.235412	0.23217	0.230626	0.229997	0.224126	0.218983	0.215578	0.211378	0.208182	0.204133	0.201045	0.198278	0.194759	0.191548	0.187074	0.184074	0.181012	0.177308	0.0883813
0.0873199	0.0994646	0.113096	0.120339	0.133255	0.140982	0.129148	0.120068	0.120049	0.121175	0.12451	0.130134	0.140309	0.157011	0.180841	0.204296	0.220795	0.235057	0.245044	0.249932	0.252812	0.256295	0.260931	0.261449	0.26004	0.260477	0.258105	0.253156	0.249074	0.246585	0.241351	0.235615	0.231975	0.230589	0.230361	0.22426	0.218893	0.215391	0.211	0.208054	0.204204	0.201104	0.198442	0.194714	0.19117	0.18683	0.183819	0.180523	0.177052	0.0883882
0.087643	0.100016	0.112853	0.120269	0.133944	0.140754	0.128117	0.119678	0.120192	0.121313	0.124787	0.130366	0.140236	0.156927	0.180537	0.203697	0.22012	0.234453	0.244376	0.249104	0.252106	0.255991	0.26074	0.261093	0.259898	0.260628	0.258295	0.253318	0.248543	0.245993	0.241301	0.235468	0.231807	0.23024	0.230309	0.224195	0.218683	0.215206	0.2108	0.207928	0.203968	0.200961	0.198348	0.194257	0.190708	0.186298	0.183167	0.180391	0.177028	0.0882933
0.0880442	0.100537	0.112558	0.120346	0.134621	0.140199	0.126932	0.119525	0.120632	0.121407	0.124872	0.130572	0.140301	0.156694	0.180065	0.203309	0.219493	0.233544	0.243546	0.248451	0.251601	0.255605	0.26029	0.260764	0.259778	0.260472	0.258306	0.253442	0.248434	0.245644	0.240751	0.235242	0.231837	0.230121	0.23023	0.224003	0.218555	0.215053	0.210495	0.207755	0.204062	0.200991	0.198093	0.194009	0.190511	0.185957	0.182986	0.180478	0.176783	0.0879914
0.0884772	0.101053	0.112255	0.120415	0.135135	0.139355	0.125601	0.119403	0.120949	0.121416	0.124901	0.130808	0.1405	0.156437	0.179391	0.202729	0.219016	0.232835	0.242722	0.247723	0.250969	0.255144	0.259943	0.260681	0.259804	0.260401	0.258751	0.25386	0.248537	0.245514	0.240201	0.234972	0.231648	0.229646	0.229868	0.223371	0.218071	0.214759	0.210119	0.207656	0.204117	0.20066	0.197666	0.193853	0.190154	0.185818	0.183108	0.18015	0.176314	0.0878965
0.0888686	0.101549	0.111975	0.120548	0.13551	0.138169	0.124083	0.119296	0.121392	0.121595	0.125051	0.130936	0.140561	0.15624	0.178928	0.202486	0.218725	0.232142	0.242003	0.247378	0.250543	0.254443	0.259529	0.260832	0.260051	0.260434	0.259106	0.254065	0.248787	0.245363	0.239515	0.234584	0.231192	0.229456	0.229535	0.2231	0.218157	0.214439	0.20987	0.207723	0.20413	0.200408	0.197334	0.193623	0.190081	0.185769	0.182568	0.179566	0.176148	0.087855
0.089245	0.101979	0.111622	0.120558	0.135589	0.136618	0.122717	0.119434	0.121755	0.121644	0.125012	0.130643	0.140368	0.156154	0.17853	0.202013	0.218151	0.231296	0.241147	0.246789	0.250383	0.254213	0.258952	0.260697	0.259911	0.260254	0.259067	0.253962	0.24891	0.245239	0.239294	0.234297	0.230848	0.229629	0.229648	0.222755	0.217675	0.21399	0.209608	0.207649	0.204029	0.200201	0.197206	0.193333	0.189635	0.185264	0.182104	0.17944	0.176026	0.0877331
0.0895671	0.102421	0.111304	0.120504	0.135581	0.135047	0.121555	0.119654	0.121971	0.121739	0.125009	0.130312	0.139993	0.156089	0.178197	0.201469	0.21784	0.231019	0.240833	0.246408	0.249819	0.253436	0.258686	0.260614	0.259351	0.260007	0.258999	0.2538	0.248738	0.245141	0.239656	0.234169	0.23055	0.229532	0.2296	0.222762	0.217325	0.213551	0.209135	0.20713	0.20361	0.199951	0.196885	0.192955	0.189391	0.184904	0.181903	0.179751	0.176085	0.0875773
0.0899147	0.102816	0.110957	0.120551	0.135563	0.133494	0.120619	0.119922	0.121947	0.121631	0.124764	0.129562	0.139335	0.155758	0.177512	0.200791	0.217324	0.230456	0.240347	0.245868	0.249555	0.253386	0.258521	0.260488	0.259261	0.259932	0.258919	0.253677	0.248329	0.244708	0.239484	0.233779	0.230273	0.229334	0.229147	0.222377	0.216954	0.213065	0.208707	0.206823	0.203683	0.199975	0.196784	0.193014	0.189137	0.184565	0.182148	0.179916	0.175822	0.0874801
0.0902832	0.103218	0.110544	0.1205	0.135461	0.131885	0.119819	0.120253	0.121871	0.121459	0.124518	0.12896	0.138874	0.155553	0.176979	0.200309	0.216759	0.229868	0.23987	0.245475	0.249328	0.25307	0.258074	0.260173	0.25924	0.259928	0.258836	0.25348	0.24765	0.24417	0.239175	0.233407	0.230519	0.229294	0.228682	0.222014	0.216827	0.212822	0.208215	0.206576	0.203416	0.199417	0.196508	0.193066	0.189148	0.18483	0.182208	0.179702	0.175726	0.0874364
0.0906216	0.103533	0.110136	0.120411	0.135115	0.130215	0.119228	0.120788	0.121856	0.121329	0.124261	0.128329	0.138395	0.1553	0.176754	0.199904	0.216151	0.229218	0.239223	0.245169	0.249148	0.25289	0.257582	0.259723	0.259004	0.259647	0.258761	0.253366	0.247573	0.244006	0.238448	0.232689	0.230264	0.228904	0.228232	0.221729	0.216616	0.212519	0.207987	0.206503	0.20341	0.199413	0.196629	0.192836	0.188641	0.184708	0.182173	0.179819	0.175742	0.0873139
0.0909839	0.103845	0.10975	0.120301	0.134688	0.128596	0.118648	0.121164	0.12178	0.12116	0.124009	0.127956	0.138035	0.154834	0.176395	0.199417	0.215564	0.228692	0.238659	0.244689	0.248767	0.252618	0.257126	0.259353	0.25876	0.259509	0.258938	0.253306	0.247432	0.243537	0.237679	0.232301	0.230131	0.22877	0.227707	0.221414	0.216548	0.212287	0.20779	0.206356	0.203105	0.19924	0.196815	0.192703	0.18838	0.18458	0.18211	0.180007	0.175659	0.0870755
0.0913665	0.104084	0.109256	0.120047	0.134098	0.127138	0.118265	0.121395	0.121467	0.120702	0.123532	0.127674	0.137654	0.154292	0.176129	0.198862	0.215014	0.228396	0.238266	0.24454	0.248766	0.252345	0.256416	0.259007	0.258658	0.259157	0.258699	0.252981	0.247513	0.243553	0.237473	0.232373	0.230093	0.22863	0.227499	0.221431	0.216589	0.212081	0.207685	0.206274	0.202859	0.198971	0.196717	0.192717	0.188166	0.184612	0.18258	0.180075	0.175153	0.0867649
0.0917475	0.104273	0.108713	0.119698	0.133352	0.125785	0.118168	0.121607	0.121075	0.120396	0.123403	0.127522	0.137148	0.153749	0.17576	0.19802	0.214114	0.227766	0.237792	0.244283	0.248391	0.251884	0.255868	0.258869	0.25862	0.259005	0.258483	0.252548	0.2472	0.243418	0.237554	0.232174	0.229836	0.228383	0.227352	0.221664	0.216556	0.211982	0.20779	0.206196	0.202649	0.198476	0.196263	0.192614	0.187931	0.184525	0.182625	0.180026	0.175082	0.0866905
0.0920687	0.10435	0.108111	0.119429	0.132556	0.124654	0.118475	0.121844	0.120695	0.120096	0.123203	0.127409	0.136792	0.153415	0.175582	0.197425	0.213404	0.227391	0.237576	0.244225	0.248273	0.251558	0.255467	0.258689	0.258272	0.258429	0.257963	0.251938	0.246544	0.242937	0.237707	0.232194	0.229783	0.228521	0.226934	0.221225	0.216368	0.211854	0.207757	0.206175	0.202302	0.19795	0.196158	0.192552	0.187692	0.184458	0.182463	0.180121	0.175275	0.0865593
0.0923319	0.104326	0.107572	0.119226	0.131739	0.12372	0.119017	0.121916	0.119933	0.119698	0.123138	0.127291	0.136381	0.152987	0.175125	0.196592	0.212602	0.226995	0.237314	0.243973	0.247985	0.25113	0.255111	0.258432	0.257877	0.258101	0.257608	0.251547	0.245855	0.242219	0.237476	0.232191	0.229819	0.228168	0.226444	0.221062	0.216248	0.211558	0.207492	0.206154	0.202167	0.197624	0.196225	0.192517	0.18748	0.184314	0.182414	0.180306	0.175173	0.0863746
0.0926327	0.10421	0.107073	0.119148	0.130958	0.123043	0.119657	0.121809	0.119328	0.119547	0.123229	0.127457	0.136055	0.152443	0.174603	0.195931	0.212012	0.226465	0.236846	0.243879	0.247717	0.250456	0.254947	0.258472	0.257868	0.258065	0.257404	0.251161	0.245181	0.241735	0.237337	0.232027	0.229676	0.227804	0.225604	0.220955	0.216617	0.211651	0.207506	0.205992	0.201882	0.197369	0.195982	0.192244	0.1871	0.18389	0.182385	0.180346	0.174927	0.0861809
0.0928582	0.103943	0.106579	0.119061	0.130109	0.12254	0.120258	0.121556	0.118805	0.119446	0.123248	0.127521	0.135864	0.151955	0.174022	0.195387	0.211364	0.225766	0.236291	0.243538	0.247436	0.250251	0.254694	0.258162	0.25791	0.257956	0.257117	0.251066	0.244879	0.241177	0.237059	0.232063	0.22954	0.227524	0.225149	0.221006	0.216858	0.211619	0.207516	0.206079	0.202182	0.197608	0.196207	0.192464	0.187091	0.18377	0.182352	0.180219	0.174938	0.0862988
0.0931012	0.103583	0.106021	0.118918	0.129054	0.121959	0.120798	0.121294	0.118442	0.119463	0.123528	0.127932	0.135932	0.151685	0.173554	0.1949	0.210925	0.225236	0.235838	0.243418	0.24722	0.249867	0.254228	0.257844	0.257906	0.257763	0.256949	0.250956	0.24489	0.240962	0.237085	0.232471	0.229754	0.227446	0.225124	0.221398	0.216839	0.211741	0.207927	0.206284	0.202052	0.197232	0.196135	0.192535	0.187105	0.1838	0.182063	0.180102	0.175133	0.0863235
0.0933081	0.10311	0.105491	0.118741	0.127894	0.121446	0.121195	0.120862	0.118046	0.119578	0.123774	0.128107	0.135936	0.15137	0.173183	0.194378	0.210621	0.225123	0.235503	0.24337	0.247143	0.249531	0.253806	0.257603	0.257878	0.257698	0.257012	0.2507	0.244987	0.241326	0.237325	0.232448	0.229207	0.227227	0.225094	0.221632	0.216895	0.21168	0.208232	0.206494	0.202038	0.19714	0.196004	0.192049	0.186698	0.183512	0.181677	0.180013	0.175012	0.086171
0.0934917	0.102663	0.105097	0.118552	0.126798	0.121046	0.121431	0.120279	0.117632	0.119596	0.12375	0.128064	0.135875	0.151157	0.172587	0.193672	0.2101	0.22465	0.235166	0.243056	0.24681	0.249219	0.253303	0.257449	0.257969	0.25746	0.256916	0.250641	0.244686	0.241256	0.237823	0.23231	0.228728	0.227287	0.225176	0.221646	0.216826	0.211723	0.208408	0.206527	0.201701	0.196807	0.195962	0.192169	0.18659	0.182931	0.181361	0.179831	0.174525	0.0859174
0.0936539	0.10219	0.104768	0.11836	0.125596	0.12071	0.121602	0.119677	0.117434	0.119778	0.123891	0.128003	0.135743	0.151013	0.172121	0.193218	0.209829	0.224155	0.234561	0.242614	0.24657	0.248837	0.252773	0.257385	0.257849	0.257035	0.256472	0.250137	0.244248	0.241226	0.238154	0.232233	0.22848	0.227158	0.224817	0.221574	0.216966	0.211639	0.208476	0.206548	0.201623	0.196619	0.195553	0.191911	0.186389	0.182542	0.181047	0.179601	0.174553	0.0860482
0.0938515	0.10176	0.104715	0.118368	0.12433	0.120382	0.121671	0.118982	0.117286	0.120096	0.124129	0.127635	0.135473	0.151054	0.171845	0.192891	0.209467	0.223497	0.233881	0.24204	0.246008	0.2483	0.252298	0.257108	0.257687	0.256684	0.256019	0.249806	0.243774	0.241051	0.238205	0.231652	0.228001	0.22725	0.224677	0.221437	0.216699	0.211389	0.208473	0.206519	0.201776	0.196831	0.195674	0.192031	0.186447	0.182253	0.180424	0.179317	0.174825	0.0861592
0.0940309	0.101318	0.104768	0.118429	0.123301	0.120257	0.121586	0.118285	0.117291	0.120403	0.124154	0.127263	0.135332	0.151031	0.171742	0.192732	0.209256	0.223288	0.233339	0.241495	0.245668	0.247684	0.251888	0.25668	0.257023	0.25639	0.255827	0.249666	0.243676	0.241117	0.238343	0.23143	0.22783	0.22753	0.224727	0.221363	0.216481	0.211153	0.20837	0.206374	0.201754	0.196731	0.195715	0.191972	0.186376	0.182266	0.180123	0.17919	0.174758	0.0859923
0.0942144	0.100924	0.104804	0.118283	0.122493	0.120386	0.12124	0.117525	0.117371	0.120733	0.12423	0.126934	0.13514	0.150915	0.171479	0.192101	0.208502	0.222506	0.232473	0.240925	0.245357	0.246999	0.251362	0.25641	0.256841	0.256496	0.255619	0.249611	0.243922	0.241168	0.238403	0.231429	0.22759	0.227319	0.224965	0.221851	0.21646	0.210971	0.208415	0.206384	0.20145	0.196493	0.195846	0.192181	0.186424	0.18205	0.179963	0.17914	0.17459	0.0859406
0.0943868	0.100568	0.104835	0.118067	0.121817	0.120744	0.121038	0.117025	0.117694	0.121073	0.124113	0.12657	0.135049	0.15093	0.171324	0.19157	0.207902	0.221932	0.231754	0.240328	0.24511	0.246641	0.250813	0.255842	0.256472	0.256218	0.255463	0.249686	0.244336	0.241891	0.238999	0.231418	0.227238	0.227297	0.224797	0.22165	0.216194	0.21079	0.208325	0.206097	0.200953	0.196167	0.195787	0.192106	0.185984	0.181491	0.179841	0.178994	0.174466	0.085965
0.094552	0.100212	0.104845	0.117784	0.121255	0.121155	0.120832	0.116714	0.117992	0.121247	0.123842	0.126186	0.135053	0.150963	0.171158	0.191093	0.207398	0.221501	0.231115	0.239703	0.244791	0.246441	0.250382	0.255414	0.256433	0.25638	0.255522	0.249555	0.244498	0.242227	0.239201	0.231165	0.226973	0.227482	0.224812	0.221496	0.215958	0.210533	0.208092	0.205942	0.200767	0.195997	0.195584	0.192127	0.186241	0.181543	0.179657	0.178844	0.174371	0.0858432
0.0947665	0.0999615	0.104921	0.117578	0.120858	0.121562	0.120706	0.116586	0.118272	0.121276	0.123525	0.125884	0.135011	0.150971	0.170779	0.190192	0.206923	0.221206	0.230479	0.239196	0.244688	0.246356	0.250108	0.255333	0.256487	0.256305	0.255285	0.249245	0.244354	0.242362	0.239184	0.230996	0.226789	0.22725	0.224602	0.221255	0.215628	0.210277	0.207998	0.205712	0.200471	0.195607	0.195309	0.19189	0.185914	0.181495	0.179503	0.178761	0.174125	0.0854563
0.0949921	0.0997801	0.105177	0.117449	0.120768	0.122166	0.120398	0.116421	0.118558	0.121252	0.12304	0.125423	0.134895	0.151041	0.170627	0.18978	0.206734	0.220854	0.229784	0.238749	0.244547	0.246062	0.24983	0.25503	0.256123	0.255998	0.254951	0.249088	0.243901	0.242053	0.239128	0.230514	0.226216	0.227156	0.224723	0.221048	0.215376	0.20997	0.20759	0.205584	0.200691	0.195624	0.195136	0.191457	0.185631	0.181341	0.179266	0.178482	0.173656	0.0852354
0.0952284	0.0997031	0.105565	0.117302	0.120676	0.122628	0.120001	0.116339	0.118848	0.12113	0.122661	0.125127	0.13463	0.150828	0.170204	0.18944	0.206366	0.220036	0.229029	0.238124	0.244216	0.245718	0.249318	0.254844	0.255772	0.255296	0.254371	0.248914	0.243502	0.241603	0.238982	0.230447	0.22649	0.227354	0.224868	0.220815	0.214937	0.210025	0.207603	0.205403	0.200379	0.195061	0.194938	0.19168	0.185516	0.180934	0.179119	0.178346	0.1735	0.0852294
0.0954491	0.0996826	0.105956	0.117177	0.120666	0.122979	0.119578	0.116349	0.119042	0.120943	0.122563	0.1251	0.134517	0.150694	0.169865	0.188987	0.206046	0.219632	0.228514	0.237484	0.243882	0.24542	0.24894	0.254579	0.255354	0.25495	0.253845	0.248367	0.243393	0.241586	0.238924	0.230671	0.226687	0.227346	0.224805	0.220655	0.214556	0.209609	0.207308	0.205344	0.200196	0.194831	0.194643	0.1911	0.185284	0.180943	0.178798	0.178187	0.173578	0.0851506
0.0956584	0.0996065	0.106209	0.116905	0.120773	0.123376	0.119197	0.116425	0.119074	0.120649	0.122347	0.125011	0.134455	0.150639	0.169594	0.188657	0.205709	0.219149	0.227976	0.236757	0.243338	0.245175	0.248959	0.254329	0.255015	0.254805	0.253628	0.248547	0.243855	0.24166	0.238827	0.230768	0.226713	0.227272	0.224867	0.220621	0.214199	0.209366	0.207148	0.20522	0.200032	0.194732	0.194579	0.190909	0.185108	0.180899	0.178598	0.178063	0.17329	0.0847507
0.0958244	0.099577	0.106434	0.116544	0.121037	0.123805	0.118883	0.116593	0.119073	0.120369	0.122212	0.125155	0.134658	0.15054	0.169008	0.187961	0.205334	0.218915	0.227546	0.236041	0.242763	0.244728	0.248919	0.254241	0.254669	0.254752	0.253689	0.248653	0.244204	0.242003	0.23882	0.230867	0.226822	0.226992	0.224182	0.220262	0.214206	0.209486	0.207105	0.204934	0.199691	0.194223	0.19405	0.190441	0.1849	0.180843	0.178448	0.177894	0.173034	0.0845997
0.09601	0.0996462	0.106736	0.116196	0.121261	0.124065	0.118455	0.11671	0.118925	0.120115	0.122243	0.125509	0.134961	0.150637	0.168558	0.187196	0.204814	0.218548	0.227221	0.235502	0.242467	0.24433	0.248534	0.254242	0.254666	0.254473	0.253477	0.248607	0.244032	0.241975	0.238783	0.231033	0.226767	0.226437	0.22362	0.219863	0.214061	0.2095	0.207201	0.205166	0.199766	0.19418	0.194093	0.190491	0.184746	0.180521	0.178511	0.17783	0.172813	0.0846342
0.0961637	0.0997449	0.107183	0.116002	0.121338	0.123931	0.118033	0.116983	0.118623	0.1198	0.122499	0.125907	0.135007	0.150457	0.168204	0.186786	0.204522	0.218238	0.226866	0.235164	0.24228	0.244087	0.248205	0.254194	0.254663	0.254381	0.253247	0.248291	0.243635	0.241719	0.238542	0.23067	0.22668	0.226401	0.2233	0.219477	0.213921	0.209667	0.207253	0.205062	0.199608	0.193921	0.193749	0.189956	0.184212	0.180062	0.178114	0.177558	0.172716	0.0845719
0.0963067	0.0998244	0.107566	0.11579	0.121384	0.123724	0.117655	0.11718	0.118186	0.119463	0.122618	0.126198	0.135266	0.150541	0.168144	0.186587	0.204235	0.217922	0.226599	0.234867	0.242026	0.243929	0.248099	0.254518	0.25478	0.254175	0.252891	0.248082	0.24311	0.241018	0.238329	0.230654	0.226814	0.22636	0.223449	0.2194	0.213724	0.209739	0.207172	0.204861	0.199442	0.193683	0.193283	0.189724	0.184158	0.17993	0.177657	0.177289	0.172418	0.0841192
0.0964465	0.0998936	0.107912	0.115609	0.121426	0.123469	0.117327	0.117342	0.11775	0.119207	0.122716	0.1263	0.135296	0.150419	0.168064	0.186368	0.203806	0.217506	0.226255	0.234452	0.241623	0.243921	0.248344	0.254641	0.254128	0.253307	0.252305	0.247828	0.242731	0.240701	0.238297	0.230692	0.226811	0.226094	0.223358	0.219082	0.213278	0.209482	0.206984	0.204717	0.199232	0.193308	0.192938	0.189239	0.183738	0.179823	0.177344	0.17701	0.172381	0.0841394
0.0965135	0.0999084	0.108201	0.115401	0.121403	0.123193	0.116945	0.117323	0.117301	0.119015	0.12274	0.126251	0.135249	0.150286	0.168051	0.186358	0.203324	0.216869	0.225812	0.234039	0.241244	0.243546	0.247764	0.254169	0.253498	0.252601	0.251723	0.247365	0.242426	0.240249	0.238036	0.230562	0.226767	0.226179	0.223224	0.21881	0.21301	0.209412	0.20695	0.204608	0.198978	0.192726	0.192293	0.188709	0.183361	0.179391	0.177055	0.176644	0.172174	0.084327
0.0965002	0.0999405	0.108441	0.115173	0.121308	0.122778	0.116671	0.117428	0.116847	0.118872	0.12297	0.126437	0.135164	0.15015	0.16792	0.185786	0.202612	0.216393	0.225375	0.233357	0.240691	0.243403	0.247497	0.25398	0.253422	0.252098	0.250978	0.246974	0.242509	0.240421	0.238022	0.230401	0.226677	0.225997	0.222624	0.218313	0.212776	0.209328	0.207174	0.204683	0.198477	0.192103	0.191991	0.188665	0.183119	0.179075	0.176588	0.176461	0.172161	0.0841022
0.0964721	0.0999608	0.108548	0.114922	0.12124	0.122305	0.116453	0.117694	0.116603	0.118892	0.1232	0.126489	0.135276	0.150465	0.167922	0.185368	0.202048	0.215757	0.224899	0.232849	0.240296	0.243293	0.247422	0.25377	0.253219	0.252052	0.250789	0.24664	0.242391	0.240536	0.23799	0.230254	0.226182	0.225444	0.222104	0.217894	0.212706	0.209376	0.207327	0.20473	0.19817	0.191705	0.191521	0.188182	0.182811	0.179046	0.17622	0.176071	0.171878	0.0837362
0.0964769	0.0998372	0.108535	0.114683	0.12113	0.121876	0.116259	0.117889	0.11643	0.119151	0.123361	0.126524	0.135484	0.150728	0.167852	0.185182	0.201846	0.215202	0.224332	0.232368	0.239808	0.242626	0.247147	0.253708	0.253129	0.251833	0.250609	0.246923	0.242432	0.240485	0.237846	0.229739	0.225842	0.225254	0.221895	0.217684	0.212585	0.209526	0.207327	0.204386	0.197799	0.191234	0.191054	0.188113	0.18289	0.178984	0.175946	0.175835	0.171812	0.0837046
0.0964572	0.099799	0.108664	0.114613	0.121002	0.121447	0.115986	0.117984	0.116518	0.119492	0.123405	0.126395	0.135631	0.150937	0.167711	0.184821	0.201413	0.214669	0.223809	0.231858	0.239267	0.241946	0.246746	0.253576	0.253102	0.251697	0.250199	0.246634	0.242064	0.240315	0.237804	0.229509	0.225837	0.225205	0.221616	0.217239	0.212264	0.20942	0.20728	0.204193	0.197614	0.190777	0.19034	0.18785	0.182931	0.178941	0.175761	0.175483	0.171636	0.0838286
0.096456	0.0998196	0.108705	0.11453	0.120772	0.120972	0.115826	0.118065	0.116713	0.119868	0.123258	0.126205	0.135623	0.151041	0.167762	0.184538	0.200793	0.213878	0.22324	0.231535	0.239116	0.241465	0.246007	0.253399	0.253097	0.251334	0.249868	0.246557	0.241507	0.2397	0.23788	0.229698	0.225881	0.225112	0.221545	0.216974	0.21181	0.208917	0.207081	0.203898	0.197204	0.19063	0.190247	0.187755	0.182673	0.178616	0.175437	0.17533	0.171503	0.0836882
0.0964533	0.0998045	0.108633	0.114533	0.120539	0.12047	0.115731	0.117978	0.116755	0.120171	0.123197	0.125997	0.135461	0.151021	0.167708	0.184315	0.200582	0.213385	0.222578	0.231152	0.238862	0.241206	0.24569	0.253353	0.253093	0.250989	0.249427	0.246313	0.241425	0.239261	0.237604	0.229487	0.225781	0.225311	0.221556	0.216707	0.211312	0.208407	0.206655	0.203268	0.196622	0.19013	0.189592	0.187253	0.182215	0.178234	0.174847	0.174725	0.171028	0.0833481
0.0964736	0.0997453	0.108513	0.114598	0.120316	0.120116	0.115836	0.11797	0.116935	0.120434	0.123077	0.125818	0.135387	0.151138	0.167787	0.18408	0.200169	0.212806	0.221889	0.230526	0.23837	0.241033	0.245599	0.253024	0.252548	0.250305	0.249021	0.246108	0.241321	0.239188	0.237594	0.229639	0.22551	0.224857	0.221091	0.21629	0.210946	0.208091	0.206737	0.20313	0.196429	0.190137	0.189415	0.187095	0.182315	0.178625	0.174838	0.174257	0.170726	0.0832258
0.0964859	0.0996403	0.108362	0.114689	0.120094	0.119805	0.115856	0.117861	0.11722	0.12066	0.122886	0.125663	0.135185	0.150967	0.167528	0.183608	0.199787	0.212338	0.221103	0.229808	0.238071	0.241016	0.245351	0.252499	0.252197	0.250162	0.248964	0.245813	0.241459	0.239567	0.237585	0.229617	0.225219	0.224481	0.220794	0.215994	0.210879	0.208181	0.206771	0.202927	0.196269	0.190233	0.18932	0.186771	0.182384	0.178736	0.174772	0.173895	0.170569	0.0834853
0.0964274	0.0996281	0.108299	0.114746	0.119789	0.119505	0.115829	0.117637	0.117444	0.120836	0.12289	0.125706	0.135175	0.150908	0.167239	0.18325	0.199644	0.212025	0.22055	0.229327	0.237736	0.24067	0.244652	0.251948	0.25225	0.250251	0.249056	0.245686	0.241302	0.23956	0.237401	0.229479	0.225141	0.224424	0.22073	0.215817	0.210612	0.207898	0.206656	0.202687	0.196106	0.190244	0.189091	0.186775	0.182296	0.178292	0.174332	0.17346	0.170254	0.0833889
0.0964366	0.0996174	0.108149	0.114744	0.119467	0.119171	0.115575	0.117381	0.117859	0.121046	0.122978	0.12588	0.135279	0.151017	0.167343	0.183064	0.199472	0.211931	0.219944	0.228818	0.237493	0.240445	0.24458	0.251711	0.252267	0.250449	0.249397	0.246102	0.241295	0.239665	0.237552	0.229469	0.225267	0.224426	0.220731	0.215754	0.210331	0.207769	0.206728	0.202429	0.195802	0.190223	0.189028	0.18676	0.182141	0.178143	0.173799	0.172837	0.169755	0.0829721
0.0964647	0.0996745	0.108082	0.114803	0.119152	0.118852	0.115322	0.117053	0.118313	0.121238	0.122907	0.125888	0.135272	0.151073	0.16757	0.182982	0.198997	0.211417	0.219231	0.228281	0.237212	0.240039	0.244288	0.251452	0.25219	0.250849	0.250023	0.246548	0.241253	0.23945	0.237426	0.229609	0.225471	0.224283	0.220588	0.215644	0.210023	0.207433	0.206404	0.201784	0.195521	0.190402	0.188675	0.186265	0.18179	0.177864	0.173708	0.172541	0.169492	0.0829947
0.0964518	0.0996871	0.108071	0.114937	0.118966	0.118879	0.115298	0.116649	0.118509	0.121271	0.122847	0.126016	0.135294	0.150885	0.167698	0.182823	0.198504	0.211123	0.218634	0.227741	0.236861	0.239774	0.244226	0.251298	0.252268	0.251079	0.250079	0.246628	0.241225	0.239204	0.237308	0.229709	0.22555	0.224041	0.220378	0.215817	0.209862	0.206949	0.2061	0.201289	0.195287	0.190589	0.188418	0.186057	0.181928	0.177743	0.173472	0.172141	0.16934	0.0831874
0.0963683	0.0996741	0.108031	0.114995	0.118691	0.118878	0.115359	0.116372	0.118674	0.121033	0.12283	0.126269	0.135302	0.150618	0.167572	0.182473	0.197789	0.2107	0.21817	0.227173	0.236429	0.239707	0.244017	0.251165	0.252414	0.251426	0.250277	0.246175	0.240775	0.238957	0.237323	0.230059	0.225384	0.223522	0.220153	0.215528	0.209605	0.206766	0.205962	0.200923	0.194982	0.190438	0.188153	0.185589	0.181441	0.177514	0.173211	0.171704	0.169042	0.0831852
0.0962866	0.0996189	0.107919	0.114978	0.118324	0.118697	0.115434	0.116135	0.118615	0.120713	0.122919	0.126531	0.135138	0.15037	0.167583	0.182267	0.197422	0.210499	0.217784	0.226866	0.236328	0.239438	0.243442	0.25098	0.2525	0.251436	0.250265	0.245873	0.240637	0.238912	0.237204	0.23013	0.225166	0.22322	0.220129	0.215189	0.209281	0.206616	0.205673	0.200488	0.194698	0.190275	0.188096	0.185564	0.18109	0.176997	0.17264	0.171317	0.168601	0.0828767
0.0961195	0.0995171	0.10781	0.114864	0.11782	0.118451	0.115543	0.115917	0.118425	0.120357	0.123125	0.126732	0.135015	0.15018	0.167335	0.182286	0.197598	0.210454	0.217464	0.226577	0.236158	0.239468	0.243464	0.250777	0.252205	0.251293	0.250066	0.245624	0.240975	0.239353	0.237135	0.229981	0.225058	0.223039	0.22029	0.215261	0.209158	0.206585	0.20546	0.200306	0.194713	0.1901	0.187554	0.185224	0.180841	0.176615	0.172454	0.171054	0.168361	0.0828817
0.0958721	0.0994239	0.107853	0.114742	0.117188	0.118172	0.115657	0.115748	0.118388	0.120146	0.123037	0.126628	0.135022	0.150168	0.167303	0.182242	0.197165	0.210022	0.217158	0.226372	0.236027	0.239611	0.243595	0.250532	0.252073	0.251381	0.250335	0.245743	0.240973	0.239585	0.237227	0.23019	0.225253	0.222705	0.220162	0.215295	0.209064	0.206444	0.205273	0.200106	0.194556	0.190131	0.187428	0.18492	0.180858	0.176613	0.172262	0.17085	0.168273	0.0829476
0.095599	0.0993275	0.107748	0.114531	0.116565	0.117775	0.115632	0.115443	0.118188	0.119879	0.122953	0.126538	0.135174	0.150311	0.167029	0.182112	0.197094	0.209857	0.2169	0.225988	0.236007	0.240027	0.243637	0.250489	0.252493	0.251857	0.25067	0.246043	0.241336	0.239853	0.237199	0.230162	0.225543	0.222691	0.220137	0.215249	0.208869	0.206213	0.204817	0.199671	0.194206	0.189799	0.186937	0.184454	0.1805	0.176115	0.172102	0.170863	0.168151	0.0829574
0.0952724	0.0992637	0.10768	0.114246	0.11589	0.117158	0.115462	0.11517	0.118011	0.119848	0.123219	0.126732	0.135463	0.150538	0.167193	0.182344	0.196975	0.209309	0.216262	0.225633	0.235977	0.240066	0.243507	0.250311	0.252777	0.252178	0.250602	0.246228	0.241219	0.239348	0.236815	0.229971	0.22566	0.222626	0.219894	0.215212	0.208846	0.206004	0.204479	0.199354	0.193949	0.189512	0.186677	0.184295	0.180203	0.175669	0.171562	0.17057	0.167825	0.0825968
0.0948928	0.0991316	0.10769	0.114006	0.115307	0.116584	0.115362	0.115102	0.117929	0.119944	0.12342	0.12684	0.135714	0.150897	0.167434	0.182251	0.196593	0.208774	0.215721	0.225361	0.235803	0.240006	0.243519	0.250218	0.253023	0.252457	0.250639	0.246608	0.241502	0.239033	0.236633	0.230084	0.22558	0.222403	0.219771	0.215083	0.208874	0.206152	0.204156	0.199037	0.193755	0.189143	0.186471	0.184019	0.179575	0.175392	0.171738	0.170455	0.167506	0.0824544
0.0944729	0.0989538	0.107675	0.113688	0.114813	0.116061	0.115274	0.115087	0.117654	0.119992	0.123636	0.126928	0.135865	0.151077	0.167585	0.182253	0.196422	0.208329	0.215145	0.224931	0.235586	0.240118	0.243722	0.250185	0.253199	0.25279	0.250575	0.246538	0.241736	0.238897	0.236227	0.230055	0.225432	0.222322	0.219797	0.214851	0.208869	0.205892	0.203548	0.198835	0.193648	0.189016	0.186346	0.183671	0.179384	0.175439	0.172011	0.170595	0.167484	0.0825134
0.0940276	0.0986518	0.107529	0.113259	0.114432	0.115689	0.115263	0.115097	0.117329	0.120154	0.123999	0.127105	0.136043	0.150997	0.167413	0.182125	0.196401	0.208243	0.214913	0.224772	0.235521	0.240303	0.24394	0.250518	0.253515	0.252758	0.250118	0.24595	0.241823	0.239127	0.23611	0.229999	0.225491	0.222369	0.219825	0.214664	0.208719	0.205764	0.20309	0.198667	0.193471	0.188754	0.186051	0.183373	0.179426	0.17545	0.172071	0.170383	0.167252	0.0825835
0.0935449	0.0983479	0.107341	0.112778	0.114124	0.115276	0.11519	0.115198	0.117174	0.120447	0.124231	0.127135	0.136192	0.151044	0.167561	0.182174	0.196274	0.20813	0.214612	0.224403	0.235194	0.239991	0.243605	0.250432	0.253468	0.252425	0.249761	0.245888	0.24216	0.239448	0.236098	0.230129	0.22579	0.222555	0.21988	0.214153	0.2084	0.205812	0.20283	0.19856	0.193373	0.188734	0.186249	0.182966	0.178793	0.174976	0.171892	0.170309	0.166887	0.0823802
0.0930751	0.098091	0.107104	0.112252	0.114055	0.11508	0.115139	0.115366	0.11727	0.120893	0.124316	0.127045	0.136331	0.151187	0.167942	0.182409	0.196313	0.208032	0.214166	0.224256	0.23528	0.239819	0.243317	0.250034	0.252926	0.251874	0.249677	0.246259	0.242568	0.239578	0.235716	0.229914	0.226112	0.222684	0.219425	0.213773	0.208486	0.206163	0.202874	0.19834	0.193331	0.18871	0.186113	0.1827	0.178257	0.174729	0.171971	0.170185	0.166754	0.0823054
0.0926028	0.0978789	0.106913	0.111842	0.114328	0.115107	0.115166	0.115653	0.117636	0.121613	0.124494	0.127272	0.136771	0.151492	0.16857	0.182827	0.196201	0.207537	0.213604	0.224173	0.235411	0.240092	0.243724	0.250176	0.252807	0.251606	0.249753	0.246902	0.242893	0.239391	0.235493	0.229849	0.226268	0.222846	0.219296	0.213592	0.208563	0.206325	0.202803	0.198142	0.193086	0.188574	0.185705	0.182067	0.177894	0.174694	0.172085	0.17021	0.166953	0.0824453
0.0921888	0.09763	0.106732	0.111494	0.114903	0.115497	0.115285	0.116367	0.118508	0.122495	0.124833	0.127612	0.13706	0.151637	0.169204	0.183226	0.195894	0.20721	0.213338	0.224278	0.235594	0.240389	0.243978	0.250177	0.253193	0.251893	0.249981	0.247119	0.242774	0.239158	0.235394	0.229849	0.226291	0.22294	0.219322	0.213267	0.208427	0.206327	0.202432	0.197794	0.192892	0.188541	0.185722	0.181933	0.177822	0.174794	0.17207	0.169861	0.166694	0.0824631
0.091814	0.0973829	0.106522	0.111238	0.11588	0.116193	0.11556	0.117268	0.119468	0.123391	0.125503	0.128297	0.137316	0.151606	0.169414	0.183503	0.196131	0.207306	0.213189	0.223926	0.235353	0.240576	0.244061	0.249914	0.253308	0.252142	0.250021	0.247409	0.242998	0.239031	0.235403	0.229796	0.226044	0.223144	0.21951	0.213107	0.208412	0.206527	0.2023	0.197462	0.19269	0.188382	0.185392	0.18166	0.177602	0.174481	0.171932	0.169705	0.166238	0.0821348
0.0914	0.0971444	0.106432	0.111035	0.117125	0.11735	0.116245	0.118598	0.120682	0.124423	0.126203	0.128922	0.137568	0.151651	0.169779	0.183956	0.196292	0.207172	0.213064	0.224062	0.235273	0.240352	0.243961	0.24947	0.253141	0.25226	0.249932	0.247319	0.242853	0.238703	0.235041	0.229636	0.226156	0.223384	0.219515	0.212905	0.208275	0.206363	0.202078	0.197313	0.192638	0.18848	0.185497	0.181594	0.177293	0.174247	0.171684	0.169345	0.165925	0.0819874
0.0910586	0.0969735	0.106501	0.111005	0.118573	0.118857	0.117222	0.120167	0.12202	0.125494	0.126996	0.129611	0.137755	0.151599	0.169761	0.184034	0.196342	0.207066	0.212993	0.223967	0.234912	0.239976	0.243997	0.249407	0.252735	0.25189	0.249743	0.247005	0.242892	0.23895	0.235006	0.229892	0.226377	0.223282	0.219342	0.212554	0.207907	0.206179	0.201961	0.197062	0.192626	0.188311	0.185122	0.181542	0.177107	0.174135	0.171704	0.169191	0.16579	0.0819697
0.0908283	0.0968512	0.106518	0.111011	0.120162	0.120479	0.118299	0.121761	0.123311	0.12646	0.127656	0.130262	0.137958	0.151649	0.169938	0.18425	0.196549	0.206818	0.21272	0.223992	0.234787	0.239713	0.244144	0.249764	0.252646	0.251547	0.249279	0.246655	0.243237	0.239531	0.234897	0.229649	0.226467	0.223282	0.219086	0.21228	0.207847	0.20602	0.201894	0.196848	0.192471	0.188331	0.184814	0.181244	0.177125	0.174175	0.171557	0.168952	0.16572	0.0820879
0.0906482	0.0968558	0.106839	0.111432	0.121897	0.122179	0.119529	0.123472	0.12479	0.127441	0.12827	0.130877	0.138207	0.151668	0.170029	0.184433	0.196569	0.206448	0.212463	0.22403	0.234694	0.239549	0.244092	0.249802	0.252263	0.251161	0.249243	0.246477	0.243209	0.239897	0.23506	0.22942	0.226559	0.223259	0.218563	0.21187	0.207672	0.205988	0.201731	0.196374	0.192129	0.188248	0.184423	0.181103	0.177197	0.173862	0.171311	0.168616	0.165099	0.0817562
0.0905362	0.0969956	0.107299	0.112093	0.123822	0.124072	0.120765	0.125207	0.126477	0.128423	0.128841	0.131534	0.138746	0.152079	0.170326	0.184616	0.196377	0.206282	0.212526	0.223919	0.234167	0.238858	0.243631	0.249185	0.251374	0.250699	0.249499	0.246977	0.243319	0.239773	0.235007	0.229312	0.226643	0.223463	0.218417	0.211772	0.20777	0.206137	0.201737	0.196038	0.191776	0.188095	0.184603	0.181336	0.177065	0.173489	0.170856	0.168461	0.165162	0.0816984
0.0905419	0.0972422	0.107921	0.112915	0.125703	0.126074	0.122153	0.127056	0.128241	0.129232	0.129414	0.132244	0.139187	0.152501	0.170488	0.184622	0.196443	0.206125	0.212406	0.223961	0.234214	0.23884	0.243645	0.249087	0.251088	0.250618	0.249841	0.24735	0.243213	0.239516	0.235127	0.229315	0.226553	0.223551	0.218209	0.211685	0.207787	0.205713	0.201288	0.195826	0.19144	0.187744	0.18421	0.181151	0.176891	0.173356	0.170719	0.168168	0.165096	0.08169
0.0906638	0.0975662	0.108737	0.114007	0.12761	0.128127	0.123599	0.128906	0.130002	0.130062	0.130074	0.132932	0.139471	0.152741	0.170593	0.18465	0.196166	0.205761	0.212394	0.223819	0.234072	0.239145	0.243843	0.248904	0.2513	0.250982	0.249962	0.24757	0.243336	0.239445	0.235188	0.229453	0.226837	0.223848	0.218393	0.211627	0.207381	0.205168	0.200777	0.195479	0.191327	0.1877	0.183963	0.181074	0.177114	0.173366	0.170646	0.167902	0.164571	0.0815305
0.0909181	0.0979588	0.109708	0.115286	0.129475	0.130349	0.125097	0.130606	0.131467	0.130655	0.13067	0.133468	0.139874	0.152936	0.170343	0.184342	0.19588	0.205643	0.212466	0.223716	0.233774	0.239069	0.243566	0.248072	0.25086	0.251288	0.25026	0.247366	0.243495	0.239993	0.235325	0.229707	0.227287	0.223678	0.217917	0.211571	0.207345	0.204824	0.200303	0.195188	0.191339	0.187758	0.183895	0.181209	0.177447	0.173435	0.170681	0.167638	0.163853	0.0811769
0.0911996	0.0984204	0.110733	0.116696	0.131331	0.132476	0.126431	0.131772	0.132456	0.131174	0.131231	0.133853	0.140162	0.153109	0.170258	0.184031	0.195525	0.205439	0.21233	0.223535	0.233529	0.238963	0.243449	0.247602	0.25043	0.251135	0.250087	0.24749	0.243909	0.240229	0.235296	0.229621	0.227286	0.223419	0.217419	0.211288	0.207154	0.204537	0.200002	0.194896	0.191093	0.187499	0.183622	0.181052	0.177357	0.173127	0.170154	0.167331	0.163495	0.08087
0.0914905	0.0988828	0.111801	0.118115	0.132909	0.134384	0.127626	0.132897	0.133289	0.131333	0.131552	0.134098	0.140295	0.153035	0.170341	0.184145	0.195106	0.204897	0.211992	0.223501	0.23343	0.238902	0.24345	0.247141	0.249773	0.250845	0.249832	0.247136	0.244268	0.240701	0.235061	0.229409	0.227558	0.223394	0.217139	0.211059	0.206718	0.204046	0.199806	0.195033	0.19112	0.187443	0.183624	0.18102	0.177225	0.172948	0.170008	0.167118	0.163499	0.0809913
0.0919093	0.0994189	0.112918	0.119619	0.134235	0.135988	0.128481	0.133631	0.134099	0.131404	0.131602	0.134202	0.140458	0.15304	0.170367	0.18405	0.194827	0.204747	0.211783	0.223135	0.233003	0.23867	0.243515	0.247257	0.249464	0.250285	0.24965	0.247115	0.244431	0.241042	0.235427	0.229697	0.227821	0.223788	0.217218	0.210987	0.206582	0.203695	0.199396	0.194869	0.191114	0.187268	0.183443	0.181106	0.177244	0.172739	0.169902	0.166985	0.163337	0.0809594
0.0923088	0.0999416	0.114027	0.121248	0.135426	0.137266	0.129227	0.134144	0.134786	0.131507	0.13151	0.134083	0.140468	0.152948	0.170414	0.183982	0.194547	0.204836	0.212007	0.223158	0.232795	0.238778	0.243568	0.246874	0.249019	0.250117	0.249956	0.247623	0.244722	0.241228	0.235764	0.229728	0.227983	0.224312	0.217357	0.210911	0.206677	0.203654	0.19909	0.194652	0.190856	0.187016	0.183241	0.180769	0.177262	0.172805	0.169893	0.167031	0.163221	0.0809138
0.0926511	0.10045	0.115167	0.122995	0.136435	0.138209	0.129795	0.134445	0.135217	0.131447	0.131416	0.133979	0.14047	0.15265	0.170151	0.183992	0.194302	0.204768	0.212023	0.223132	0.232702	0.238736	0.243313	0.245966	0.248222	0.249923	0.250326	0.24806	0.244713	0.240901	0.235939	0.230057	0.228266	0.224545	0.217174	0.21066	0.206546	0.203486	0.198795	0.194495	0.190676	0.186968	0.18325	0.180644	0.177262	0.172618	0.169393	0.166837	0.163208	0.0807972
0.0930428	0.100991	0.116195	0.124585	0.137238	0.139022	0.1304	0.134581	0.13531	0.131359	0.131563	0.134031	0.140413	0.152401	0.169738	0.183836	0.194199	0.20447	0.211884	0.223046	0.232202	0.238215	0.243003	0.245502	0.247819	0.249683	0.250422	0.248249	0.244839	0.240902	0.235872	0.230388	0.228743	0.224507	0.216814	0.210261	0.206338	0.203369	0.198526	0.194474	0.190701	0.18682	0.183491	0.180858	0.177028	0.17244	0.169112	0.166689	0.163719	0.0812433
0.0933891	0.101479	0.11721	0.126093	0.137716	0.13955	0.131063	0.13452	0.134993	0.13114	0.131602	0.133878	0.140238	0.152066	0.16917	0.183795	0.194443	0.204241	0.211616	0.222862	0.232177	0.238575	0.243307	0.245551	0.248044	0.249962	0.25051	0.248109	0.245045	0.241507	0.235949	0.230388	0.228669	0.224031	0.216548	0.209951	0.206044	0.203232	0.198271	0.194284	0.190565	0.186568	0.183165	0.180411	0.176421	0.172102	0.169253	0.166604	0.163384	0.0811754
0.093759	0.101937	0.118171	0.127607	0.138094	0.139882	0.131489	0.134107	0.134538	0.130958	0.131752	0.133882	0.139987	0.151662	0.168743	0.183642	0.194272	0.20405	0.211557	0.222634	0.232051	0.238851	0.243345	0.245082	0.247757	0.249979	0.250393	0.248024	0.245407	0.242055	0.235846	0.229893	0.228665	0.224331	0.216794	0.21	0.205767	0.203042	0.198203	0.194155	0.190855	0.186609	0.183058	0.180221	0.176253	0.172105	0.169191	0.166512	0.162922	0.0809076
0.0940353	0.10233	0.119085	0.128932	0.138095	0.140039	0.131976	0.13357	0.133986	0.130882	0.132091	0.13426	0.140162	0.151669	0.16858	0.183369	0.194324	0.204025	0.211325	0.22239	0.231631	0.238886	0.243485	0.244757	0.24732	0.249798	0.250152	0.247673	0.245684	0.242433	0.235837	0.22974	0.228588	0.224537	0.216884	0.209954	0.205697	0.202719	0.19788	0.19417	0.191134	0.186682	0.182973	0.180287	0.176281	0.171819	0.168806	0.166405	0.162889	0.0808237
0.0941662	0.102563	0.119823	0.130066	0.137926	0.139916	0.132268	0.132916	0.133564	0.130985	0.132355	0.134366	0.140073	0.151582	0.168479	0.183304	0.194081	0.203845	0.211401	0.222396	0.231524	0.238926	0.243655	0.244761	0.247172	0.24953	0.250135	0.247877	0.245627	0.242465	0.235992	0.229443	0.228392	0.224778	0.216983	0.209896	0.205374	0.202263	0.197676	0.193856	0.190694	0.186352	0.18295	0.180255	0.175844	0.171426	0.168335	0.166181	0.163297	0.0810968
0.0942122	0.102686	0.120571	0.13115	0.137599	0.139607	0.132686	0.132559	0.133279	0.131118	0.132603	0.134618	0.140154	0.15163	0.168579	0.183368	0.194022	0.203685	0.211203	0.221988	0.230992	0.238649	0.243529	0.244789	0.246922	0.249422	0.250676	0.248147	0.24557	0.242444	0.236167	0.229601	0.228671	0.22512	0.216889	0.209809	0.205314	0.202196	0.197746	0.193934	0.190773	0.186336	0.182805	0.180088	0.175555	0.17146	0.16872	0.166055	0.163194	0.0812432
0.09424	0.10277	0.121165	0.132085	0.13728	0.139278	0.133244	0.132334	0.133182	0.131552	0.132944	0.134937	0.140506	0.152126	0.168641	0.183027	0.1937	0.203447	0.211074	0.221856	0.230885	0.23851	0.243405	0.245072	0.247048	0.249122	0.250836	0.248542	0.245314	0.242077	0.23635	0.229918	0.228832	0.225088	0.216697	0.20947	0.205137	0.202275	0.197567	0.193421	0.19041	0.186246	0.182935	0.180025	0.175353	0.171332	0.168657	0.1661	0.163015	0.0810966
0.0942561	0.102798	0.121669	0.13299	0.136862	0.138641	0.133688	0.132104	0.132829	0.131949	0.133512	0.135246	0.140627	0.152388	0.16868	0.182843	0.193322	0.203199	0.211071	0.221861	0.230851	0.238514	0.243325	0.244822	0.246693	0.249096	0.251291	0.248822	0.245386	0.242176	0.236349	0.22979	0.228611	0.224924	0.216889	0.209623	0.204952	0.202127	0.197651	0.193553	0.190603	0.186246	0.182608	0.179501	0.175176	0.171345	0.168478	0.166152	0.163129	0.0811178
0.0944272	0.102919	0.1221	0.133791	0.136419	0.137878	0.133935	0.131921	0.132465	0.132107	0.133946	0.135717	0.140922	0.152652	0.168772	0.182711	0.193112	0.202929	0.210799	0.221894	0.230939	0.238158	0.243	0.245054	0.247085	0.249508	0.251669	0.248868	0.245381	0.242378	0.236128	0.229329	0.2286	0.225117	0.217035	0.209557	0.204742	0.201813	0.197231	0.193369	0.190815	0.186552	0.182479	0.179092	0.174741	0.171024	0.168076	0.165688	0.163105	0.0812063
0.0946256	0.103049	0.122449	0.134463	0.136074	0.137169	0.134089	0.131882	0.132378	0.132391	0.134356	0.13624	0.141225	0.152895	0.168857	0.182556	0.193017	0.203124	0.21079	0.221788	0.230883	0.237837	0.242803	0.245287	0.24751	0.249833	0.251898	0.249064	0.245646	0.242691	0.236045	0.2291	0.228655	0.22544	0.217381	0.209581	0.204373	0.201415	0.196998	0.193094	0.19073	0.186341	0.1823	0.179202	0.174538	0.170767	0.167996	0.165456	0.16281	0.0810626
0.0947599	0.103117	0.122671	0.135041	0.135752	0.136389	0.134267	0.13204	0.132427	0.132646	0.134516	0.136546	0.141733	0.153317	0.168935	0.18249	0.192833	0.20324	0.210971	0.221796	0.231196	0.238108	0.242639	0.245068	0.247579	0.250126	0.25196	0.249231	0.246082	0.242981	0.236265	0.228939	0.228536	0.225697	0.217503	0.209483	0.204239	0.201384	0.197133	0.193163	0.190527	0.186247	0.181919	0.17865	0.174259	0.170544	0.168077	0.165578	0.162262	0.0805263
0.0949436	0.103192	0.122837	0.135527	0.135442	0.135588	0.13449	0.132569	0.13275	0.133049	0.13481	0.13695	0.142154	0.153809	0.169302	0.182503	0.19265	0.203157	0.211044	0.221888	0.231436	0.238304	0.242207	0.244491	0.247323	0.249943	0.252045	0.249478	0.245999	0.242715	0.236428	0.229061	0.228628	0.225877	0.217182	0.20913	0.204081	0.201316	0.197313	0.193296	0.190505	0.186221	0.18175	0.178368	0.174494	0.170938	0.16795	0.165474	0.162262	0.080463
0.0950786	0.103222	0.122941	0.136001	0.13527	0.134786	0.134836	0.13353	0.133367	0.133652	0.135063	0.137259	0.142736	0.154176	0.169358	0.182693	0.192873	0.203315	0.211293	0.222027	0.231473	0.238332	0.242168	0.24447	0.247424	0.250196	0.252605	0.250246	0.246266	0.242211	0.236007	0.229228	0.228861	0.225707	0.216857	0.208832	0.204056	0.201375	0.197256	0.193236	0.190374	0.186036	0.181426	0.178282	0.174745	0.171177	0.167884	0.165521	0.162747	0.0807177
0.0951536	0.103155	0.122884	0.136394	0.135336	0.134003	0.134942	0.134477	0.133801	0.133933	0.135026	0.13722	0.142942	0.154144	0.169057	0.182672	0.192713	0.203042	0.211404	0.222405	0.231933	0.238159	0.242033	0.244838	0.247367	0.250113	0.253088	0.250795	0.246466	0.242254	0.236037	0.22931	0.228987	0.225652	0.216695	0.208834	0.204262	0.201317	0.197166	0.193218	0.190072	0.185954	0.181376	0.177922	0.174418	0.17108	0.167804	0.165301	0.16266	0.0807005
0.0952607	0.103074	0.122755	0.136672	0.135435	0.133357	0.135118	0.135563	0.134215	0.133995	0.134915	0.137298	0.143059	0.154107	0.168885	0.182524	0.192857	0.202996	0.211299	0.222526	0.232178	0.238048	0.241788	0.245164	0.247608	0.250125	0.2534	0.25118	0.246994	0.24252	0.23588	0.229262	0.228908	0.225733	0.216679	0.208741	0.204505	0.20144	0.197203	0.193348	0.190017	0.185837	0.181218	0.17746	0.17403	0.17091	0.168057	0.165619	0.162309	0.0803463
0.0954312	0.103059	0.122589	0.136895	0.135754	0.133089	0.135295	0.136591	0.134589	0.133964	0.134688	0.137137	0.143215	0.154211	0.168723	0.182349	0.192763	0.203046	0.21138	0.222713	0.23283	0.23829	0.241665	0.245195	0.247721	0.250307	0.253564	0.251281	0.247252	0.242597	0.235386	0.228829	0.228646	0.225829	0.216836	0.208441	0.204595	0.201608	0.197182	0.193428	0.189783	0.185726	0.181399	0.17729	0.173871	0.17067	0.167793	0.16589	0.162564	0.0803667
0.0956445	0.103162	0.122476	0.137092	0.136149	0.13297	0.135421	0.137416	0.134724	0.133819	0.134481	0.137051	0.1433	0.154262	0.168782	0.18224	0.192762	0.203262	0.211811	0.223174	0.233126	0.238112	0.241314	0.245125	0.247858	0.25077	0.253952	0.251379	0.247791	0.242986	0.235261	0.228536	0.228545	0.225897	0.216516	0.208416	0.204978	0.201724	0.197202	0.193494	0.189739	0.185708	0.181224	0.176974	0.173946	0.170858	0.167608	0.165848	0.162874	0.0805334
0.0958694	0.103303	0.122454	0.137186	0.136587	0.133192	0.135715	0.138297	0.134978	0.133849	0.134394	0.137205	0.14353	0.154204	0.168812	0.182123	0.192662	0.203209	0.212001	0.223627	0.233478	0.237812	0.241007	0.245306	0.248433	0.251279	0.253847	0.251452	0.248035	0.243126	0.235193	0.228124	0.228197	0.225466	0.215911	0.208136	0.205086	0.201992	0.197343	0.193528	0.189654	0.185548	0.181128	0.176956	0.173851	0.170789	0.167535	0.165513	0.162511	0.0803519
0.0960092	0.103364	0.122359	0.13702	0.136973	0.133774	0.136077	0.138986	0.135139	0.133834	0.134438	0.137341	0.143841	0.154306	0.168792	0.182073	0.192435	0.203131	0.212224	0.224071	0.234037	0.237953	0.240906	0.245055	0.248175	0.251188	0.253823	0.251464	0.247756	0.242613	0.235186	0.228433	0.228006	0.22495	0.215681	0.208403	0.205281	0.201955	0.197611	0.193727	0.189336	0.185383	0.181403	0.177092	0.173666	0.170765	0.167987	0.165717	0.161985	0.0799487
0.0961671	0.103369	0.122166	0.136728	0.137257	0.13443	0.136285	0.139344	0.135178	0.133838	0.134668	0.1374	0.144068	0.154582	0.168976	0.182043	0.192203	0.203043	0.212432	0.224356	0.234491	0.238304	0.240918	0.244938	0.248075	0.251176	0.254001	0.251866	0.247649	0.24227	0.235185	0.228378	0.227794	0.224596	0.215225	0.208433	0.205629	0.202195	0.197893	0.194	0.189409	0.185521	0.181419	0.17668	0.173464	0.170644	0.168164	0.166139	0.162065	0.0799535
0.0962964	0.103323	0.121963	0.136353	0.137648	0.135256	0.13636	0.139583	0.135366	0.133952	0.135058	0.137641	0.144086	0.154673	0.169299	0.182213	0.192163	0.203008	0.212673	0.224723	0.234878	0.238707	0.240889	0.244939	0.248227	0.251059	0.254259	0.252234	0.247416	0.241797	0.234854	0.228304	0.227601	0.224572	0.215364	0.208658	0.205774	0.202011	0.197807	0.194017	0.189413	0.185588	0.181581	0.176682	0.173689	0.170884	0.167891	0.165919	0.162275	0.0801976
0.0964059	0.103231	0.121632	0.135868	0.138187	0.136379	0.13636	0.139548	0.135369	0.133781	0.135346	0.137998	0.144204	0.154608	0.169329	0.181977	0.191758	0.202712	0.212556	0.224893	0.235005	0.23868	0.241104	0.245499	0.248428	0.251173	0.254494	0.252402	0.247642	0.241868	0.234656	0.227911	0.227364	0.224711	0.215558	0.208684	0.205699	0.20199	0.19759	0.193845	0.189324	0.185426	0.181582	0.176757	0.17359	0.17086	0.167939	0.165713	0.16184	0.0799376
0.096471	0.103119	0.121139	0.135063	0.138645	0.137586	0.136107	0.138853	0.134935	0.133442	0.135503	0.138378	0.144377	0.154824	0.169617	0.182029	0.191662	0.202351	0.212293	0.225027	0.235098	0.238564	0.241167	0.24582	0.248503	0.251096	0.254403	0.252035	0.247383	0.242066	0.234978	0.227776	0.227191	0.224509	0.214925	0.208326	0.205401	0.201988	0.197867	0.193937	0.189078	0.185136	0.181343	0.176494	0.173188	0.170384	0.167755	0.16548	0.161388	0.0796568
0.0966161	0.103227	0.120754	0.134266	0.139083	0.138917	0.136099	0.138037	0.134526	0.133416	0.13593	0.138861	0.144499	0.155087	0.169878	0.182207	0.191995	0.202425	0.212146	0.225214	0.235319	0.23861	0.241321	0.246014	0.248728	0.25091	0.253978	0.251831	0.247154	0.241853	0.234908	0.227614	0.226852	0.223869	0.214372	0.208249	0.205363	0.202158	0.197961	0.193706	0.188954	0.185042	0.181259	0.176233	0.172748	0.170131	0.167774	0.165898	0.1616	0.0796073
0.0967484	0.103399	0.120464	0.133546	0.139467	0.140203	0.136157	0.137088	0.134131	0.133597	0.136495	0.139578	0.144896	0.155404	0.170085	0.182411	0.192197	0.202455	0.212186	0.225391	0.235398	0.238787	0.241611	0.246079	0.24902	0.251125	0.253545	0.251409	0.24648	0.241159	0.235009	0.22776	0.226636	0.223445	0.214179	0.208236	0.205314	0.202227	0.197836	0.193696	0.189117	0.185284	0.181404	0.176282	0.172957	0.170205	0.167334	0.165481	0.161772	0.079803
0.0968911	0.103585	0.120047	0.132745	0.139747	0.141194	0.135958	0.135906	0.133653	0.133813	0.137127	0.140424	0.145309	0.155687	0.170161	0.182464	0.192339	0.202309	0.212079	0.225544	0.235188	0.238626	0.241829	0.246383	0.249601	0.251393	0.253398	0.251369	0.245795	0.240191	0.234903	0.227884	0.226612	0.2232	0.213949	0.208483	0.20527	0.201906	0.197756	0.193661	0.188986	0.185159	0.181109	0.175955	0.172966	0.170285	0.167158	0.164924	0.161101	0.0795007
0.0969891	0.103674	0.119549	0.1319	0.140017	0.142113	0.135586	0.134716	0.133245	0.134088	0.13775	0.14107	0.14563	0.155784	0.169973	0.182471	0.192414	0.202307	0.212207	0.225547	0.234985	0.238316	0.241733	0.246286	0.249582	0.251269	0.253278	0.251566	0.245336	0.239612	0.234661	0.227763	0.226485	0.222988	0.21371	0.208084	0.205089	0.201792	0.197637	0.19376	0.189067	0.184941	0.180695	0.175729	0.17259	0.169897	0.166994	0.164637	0.160584	0.0791425
0.097038	0.103757	0.118898	0.130915	0.140213	0.142969	0.13523	0.133644	0.133002	0.134153	0.138029	0.141486	0.145835	0.156011	0.170036	0.182659	0.1926	0.202371	0.212283	0.225627	0.23512	0.238395	0.241641	0.245993	0.249327	0.250968	0.253334	0.251772	0.245051	0.239174	0.234653	0.227965	0.226363	0.222782	0.21337	0.207625	0.204949	0.20189	0.197506	0.193307	0.188588	0.184912	0.180824	0.175686	0.172344	0.169499	0.167064	0.165081	0.160705	0.07905
0.0971202	0.103966	0.118233	0.129895	0.140358	0.143521	0.13473	0.132667	0.132807	0.134391	0.138322	0.141807	0.145925	0.156157	0.170223	0.182841	0.19277	0.202382	0.212324	0.225607	0.235059	0.238623	0.24179	0.245928	0.249287	0.250505	0.252879	0.251764	0.245291	0.239247	0.234707	0.227852	0.22622	0.222614	0.21292	0.207056	0.204548	0.201969	0.197509	0.193178	0.188626	0.185036	0.180716	0.175583	0.172468	0.169578	0.166837	0.165027	0.16107	0.0792534
0.0971433	0.104232	0.117636	0.128844	0.140348	0.144035	0.134575	0.13186	0.132711	0.134704	0.138419	0.141982	0.145894	0.156274	0.170363	0.182949	0.192881	0.202318	0.212493	0.225803	0.235152	0.238833	0.241857	0.245793	0.249144	0.250255	0.25244	0.251318	0.245302	0.239387	0.234822	0.228004	0.226106	0.22217	0.212723	0.206933	0.204472	0.202026	0.197205	0.192899	0.188452	0.184975	0.180596	0.17558	0.172864	0.169975	0.166862	0.16463	0.160659	0.079078
0.0972599	0.104581	0.117086	0.127965	0.140325	0.144489	0.134668	0.131095	0.132414	0.134849	0.138247	0.141971	0.146035	0.156438	0.170476	0.18293	0.192862	0.20243	0.212567	0.225683	0.234951	0.23862	0.24212	0.246232	0.249285	0.250343	0.252135	0.251085	0.245457	0.239509	0.234973	0.227973	0.225589	0.22155	0.212584	0.207013	0.204426	0.20211	0.197043	0.192555	0.188474	0.185004	0.180516	0.175491	0.17259	0.169557	0.166667	0.164613	0.160462	0.0788739
0.0973931	0.105002	0.116637	0.1272	0.140143	0.14462	0.134741	0.130516	0.132285	0.13515	0.138137	0.141915	0.146007	0.156646	0.170794	0.183273	0.193124	0.202525	0.212927	0.225812	0.23459	0.238253	0.242175	0.246324	0.24952	0.250546	0.251888	0.250822	0.244938	0.239045	0.23515	0.228177	0.225259	0.221245	0.21259	0.20711	0.204551	0.201968	0.196855	0.192372	0.188494	0.18498	0.180126	0.17532	0.172388	0.169058	0.166285	0.164716	0.160806	0.0789788
0.0975624	0.105422	0.116235	0.126615	0.139879	0.144626	0.135033	0.130451	0.132414	0.135372	0.137967	0.141753	0.145983	0.156691	0.170923	0.183152	0.192859	0.202417	0.213195	0.226149	0.234483	0.237856	0.241925	0.246489	0.250096	0.250716	0.251469	0.250673	0.244791	0.238918	0.235163	0.228212	0.225134	0.221031	0.212572	0.207144	0.204736	0.202035	0.196672	0.191938	0.188111	0.185	0.180583	0.175413	0.172154	0.168944	0.166176	0.164825	0.161111	0.079184
0.0977589	0.105826	0.115886	0.126106	0.139488	0.144357	0.135219	0.130536	0.13248	0.135461	0.137846	0.141538	0.146055	0.156969	0.171346	0.183126	0.192635	0.202694	0.213489	0.225965	0.234161	0.23787	0.241876	0.246434	0.250581	0.251167	0.251625	0.25082	0.244717	0.238819	0.235262	0.228139	0.224864	0.221108	0.212499	0.206617	0.204262	0.201722	0.196483	0.191915	0.188072	0.184936	0.180762	0.17574	0.172667	0.169237	0.166031	0.164522	0.160977	0.0792042
0.097929	0.106196	0.115513	0.125631	0.138953	0.143851	0.135333	0.130867	0.13271	0.135363	0.137587	0.141108	0.145975	0.157138	0.171589	0.183508	0.192874	0.202818	0.213498	0.225856	0.233937	0.237344	0.241212	0.24595	0.250366	0.250974	0.251673	0.250909	0.2448	0.239183	0.235202	0.227772	0.224785	0.221	0.212342	0.206373	0.203834	0.201681	0.196628	0.19187	0.187851	0.184639	0.180695	0.175695	0.172596	0.169357	0.166341	0.164703	0.160696	0.0789243
0.0980833	0.106499	0.115233	0.125359	0.138329	0.143209	0.135618	0.131504	0.133022	0.135258	0.13749	0.140873	0.145984	0.157222	0.171774	0.183824	0.193101	0.203024	0.213618	0.225949	0.234118	0.237089	0.24079	0.245329	0.249436	0.250216	0.251277	0.250762	0.245123	0.239999	0.235819	0.22811	0.224689	0.220537	0.212117	0.206467	0.203775	0.201633	0.196503	0.191494	0.187637	0.184485	0.180547	0.175762	0.172463	0.169152	0.166398	0.165196	0.161256	0.079047
0.098199	0.106819	0.115	0.125077	0.13759	0.142399	0.135996	0.13231	0.133311	0.134973	0.13723	0.14072	0.146106	0.157595	0.172098	0.18403	0.193415	0.203025	0.213352	0.226015	0.234371	0.237228	0.240607	0.244959	0.248951	0.249887	0.251107	0.250433	0.245148	0.240449	0.236044	0.227993	0.224366	0.220417	0.21243	0.206926	0.203919	0.201609	0.1966	0.19136	0.187448	0.184493	0.180768	0.17598	0.172456	0.169194	0.166631	0.165463	0.161728	0.0793658
0.098318	0.107189	0.114868	0.124958	0.137053	0.141506	0.136267	0.1332	0.133629	0.134832	0.137211	0.1408	0.146225	0.157799	0.172278	0.18391	0.193503	0.203064	0.213171	0.226177	0.234303	0.236976	0.240504	0.244718	0.248768	0.249932	0.250975	0.250232	0.245176	0.240674	0.236339	0.228182	0.224444	0.22075	0.212828	0.207053	0.204	0.201574	0.19651	0.191201	0.187136	0.184033	0.180525	0.175882	0.172589	0.169454	0.166422	0.165241	0.161831	0.0794601
0.0982725	0.107373	0.114712	0.125027	0.136681	0.140653	0.13678	0.134194	0.133798	0.134631	0.137251	0.140794	0.146324	0.158151	0.172383	0.183871	0.193619	0.203244	0.213297	0.226225	0.234293	0.236795	0.24055	0.244795	0.249012	0.250421	0.251157	0.250299	0.244991	0.240717	0.236394	0.228109	0.224397	0.220653	0.212772	0.207059	0.203932	0.20139	0.196364	0.190935	0.186728	0.183483	0.180153	0.175695	0.17261	0.169446	0.166421	0.165318	0.161734	0.0794191
0.0982817	0.107578	0.11467	0.125278	0.136423	0.139718	0.136939	0.135067	0.13375	0.134031	0.13721	0.141124	0.146814	0.158422	0.172334	0.183998	0.193953	0.203387	0.213289	0.226138	0.234188	0.236603	0.240557	0.244939	0.249302	0.250754	0.251185	0.250299	0.2448	0.240665	0.236501	0.228014	0.224041	0.220333	0.21262	0.206837	0.20356	0.201454	0.196522	0.190625	0.186468	0.183168	0.180098	0.175746	0.172283	0.169074	0.166232	0.165591	0.162276	0.0796916
0.0982384	0.107695	0.114586	0.12553	0.136005	0.138527	0.136895	0.135971	0.133699	0.133595	0.137536	0.141649	0.14733	0.158883	0.172475	0.184083	0.19419	0.203385	0.21329	0.226278	0.234203	0.236321	0.240301	0.244755	0.249461	0.250837	0.251341	0.250574	0.244656	0.240897	0.236618	0.227816	0.224125	0.220147	0.212317	0.206766	0.203539	0.201349	0.196397	0.190526	0.186242	0.182792	0.179622	0.175415	0.172009	0.168913	0.166213	0.165739	0.162731	0.0800192
0.0982075	0.107761	0.114535	0.12584	0.135564	0.137346	0.136747	0.136713	0.133778	0.13337	0.137903	0.142206	0.147924	0.159199	0.172695	0.184491	0.194681	0.203784	0.21331	0.22636	0.234476	0.236279	0.240146	0.244561	0.249361	0.250769	0.251431	0.25082	0.244939	0.241307	0.236714	0.227943	0.224329	0.219857	0.212297	0.207212	0.203741	0.201314	0.19639	0.190603	0.18619	0.182994	0.179961	0.175208	0.171861	0.168984	0.166056	0.165644	0.162662	0.0799695
0.0981604	0.10784	0.114659	0.12627	0.135165	0.136264	0.136574	0.137221	0.133783	0.133206	0.138573	0.142965	0.148196	0.159459	0.173029	0.18487	0.195018	0.203876	0.213134	0.22633	0.234617	0.236551	0.24038	0.243979	0.248653	0.250433	0.251341	0.250632	0.244961	0.241509	0.236545	0.227778	0.223974	0.219774	0.212518	0.207215	0.203841	0.201462	0.196319	0.190447	0.186215	0.183186	0.179889	0.175314	0.172267	0.169186	0.166247	0.165739	0.162379	0.0797526
0.0980525	0.107869	0.114883	0.126774	0.134787	0.135106	0.136178	0.137658	0.134045	0.133307	0.139087	0.143702	0.148686	0.15963	0.173394	0.185487	0.195215	0.203697	0.213089	0.226663	0.234758	0.236049	0.239992	0.24356	0.247992	0.250055	0.251275	0.250464	0.245019	0.241706	0.236695	0.228047	0.224015	0.21989	0.212641	0.207306	0.20408	0.201728	0.196387	0.190151	0.185912	0.183018	0.179678	0.175145	0.172002	0.168938	0.166325	0.165909	0.162479	0.0798289
0.0979535	0.107914	0.115157	0.12727	0.134525	0.134106	0.135688	0.13781	0.133986	0.133455	0.139668	0.1444	0.149126	0.159772	0.173537	0.185373	0.195143	0.203823	0.213124	0.226828	0.235044	0.236133	0.240105	0.243383	0.247786	0.250118	0.250968	0.250321	0.245184	0.241729	0.237041	0.228375	0.223764	0.219678	0.212412	0.20709	0.204287	0.201889	0.196333	0.189785	0.185346	0.1827	0.179403	0.174791	0.171526	0.168466	0.166133	0.165843	0.162908	0.0803227
0.0978248	0.108009	0.115501	0.127745	0.134308	0.133093	0.134969	0.13758	0.13383	0.133626	0.140044	0.144734	0.14933	0.159828	0.173638	0.185523	0.195415	0.203905	0.212994	0.226772	0.234941	0.236012	0.240014	0.243265	0.248096	0.250661	0.250968	0.250157	0.245126	0.241671	0.236912	0.228149	0.223481	0.2198	0.212427	0.206697	0.204259	0.201978	0.196267	0.189814	0.18552	0.182584	0.17918	0.174715	0.171354	0.16823	0.165963	0.165785	0.162676	0.0801285
0.0975814	0.108017	0.115944	0.128379	0.134225	0.132324	0.13425	0.137108	0.133615	0.133731	0.14028	0.144969	0.149434	0.15974	0.173774	0.18601	0.195787	0.204089	0.212922	0.22671	0.235071	0.236197	0.24026	0.243287	0.248306	0.250832	0.250666	0.250124	0.245095	0.24143	0.236998	0.228353	0.223556	0.219578	0.212048	0.20639	0.204035	0.201965	0.196349	0.189751	0.185365	0.182474	0.178922	0.174336	0.171307	0.168363	0.166036	0.165721	0.162398	0.0800146
0.0973437	0.107921	0.11633	0.129044	0.134111	0.131653	0.133516	0.136213	0.133161	0.133829	0.140281	0.144997	0.14959	0.159661	0.173915	0.186755	0.196259	0.204204	0.21306	0.226619	0.235284	0.236696	0.240469	0.24342	0.248389	0.250662	0.25028	0.249953	0.245111	0.241429	0.237002	0.228256	0.223239	0.219167	0.211989	0.206477	0.203822	0.201801	0.196412	0.189809	0.185601	0.182798	0.178693	0.173941	0.170987	0.167952	0.165797	0.165678	0.162419	0.0800248
0.0971182	0.107876	0.116807	0.129691	0.133943	0.131185	0.132832	0.135386	0.133025	0.133912	0.140126	0.145077	0.149722	0.159488	0.173872	0.187114	0.196635	0.204477	0.213305	0.226543	0.235034	0.236759	0.240492	0.243382	0.248392	0.25054	0.249865	0.24961	0.245258	0.241659	0.236965	0.228068	0.222951	0.219108	0.212013	0.206331	0.203878	0.201857	0.196504	0.18986	0.185397	0.182679	0.178654	0.173751	0.170526	0.167524	0.165565	0.165659	0.162869	0.0803497
0.0968821	0.107835	0.1173	0.130478	0.134029	0.130958	0.132358	0.134641	0.133161	0.134282	0.139891	0.144754	0.14958	0.159438	0.173978	0.187314	0.196689	0.204436	0.2133	0.226568	0.234812	0.236563	0.24037	0.243175	0.248183	0.250149	0.249398	0.249162	0.24531	0.241681	0.236733	0.228034	0.222804	0.219315	0.212074	0.206306	0.203912	0.201468	0.196384	0.190054	0.185221	0.182448	0.178427	0.173453	0.170471	0.167443	0.165333	0.16542	0.162663	0.0802288
0.0965166	0.10774	0.117838	0.131245	0.134286	0.131047	0.131956	0.133839	0.133345	0.13459	0.139548	0.144467	0.14945	0.159173	0.173872	0.187489	0.196876	0.204681	0.213361	0.226519	0.234636	0.236598	0.240366	0.242675	0.24775	0.2499	0.248877	0.248539	0.245091	0.241565	0.236747	0.228223	0.222571	0.219228	0.21196	0.205974	0.203668	0.201122	0.196336	0.19025	0.185427	0.182643	0.178709	0.173608	0.170644	0.167729	0.165396	0.165092	0.162003	0.0798713
0.0961474	0.107685	0.118442	0.132097	0.134778	0.131267	0.131512	0.132987	0.133292	0.134678	0.139195	0.143993	0.149123	0.159102	0.173697	0.187329	0.196875	0.204768	0.213386	0.226379	0.234448	0.236796	0.240202	0.242098	0.247262	0.249561	0.248376	0.248058	0.244942	0.24136	0.236615	0.227906	0.222038	0.21915	0.21183	0.205473	0.203414	0.201035	0.196323	0.190059	0.185161	0.182329	0.178344	0.173701	0.170937	0.16778	0.165459	0.165231	0.162233	0.0800208
0.0957121	0.107594	0.118942	0.132881	0.135217	0.131405	0.131082	0.132134	0.133065	0.134765	0.138728	0.143406	0.148916	0.159043	0.173529	0.187447	0.197337	0.205104	0.213611	0.226243	0.233927	0.236393	0.239801	0.241807	0.247114	0.249676	0.24835	0.24785	0.244644	0.241313	0.236901	0.227903	0.222039	0.218914	0.211629	0.205596	0.203429	0.200854	0.196203	0.190214	0.185349	0.182076	0.177986	0.173587	0.170904	0.167769	0.165355	0.165403	0.162782	0.0803053
0.0952774	0.107431	0.11933	0.133628	0.135765	0.131869	0.130797	0.131273	0.132676	0.134551	0.138284	0.142771	0.148491	0.159008	0.173322	0.187388	0.197649	0.205173	0.213719	0.226121	0.233631	0.236459	0.239604	0.241597	0.247177	0.249877	0.248158	0.24763	0.244332	0.241058	0.236824	0.227932	0.222051	0.218661	0.211862	0.205559	0.2032	0.200802	0.196215	0.190271	0.185164	0.181834	0.177705	0.173459	0.170814	0.167538	0.165023	0.165171	0.162858	0.0803497
0.0947127	0.107199	0.11968	0.134295	0.136258	0.132423	0.130698	0.130668	0.13242	0.134355	0.137951	0.142377	0.148345	0.159118	0.173341	0.187577	0.197695	0.205091	0.213983	0.226075	0.233156	0.236401	0.239696	0.241685	0.24729	0.249819	0.248021	0.24744	0.244046	0.240773	0.236501	0.227844	0.221942	0.218585	0.212132	0.205654	0.202994	0.200534	0.196202	0.190477	0.185591	0.181915	0.177601	0.173758	0.171463	0.167899	0.165	0.165106	0.162518	0.0800831
0.0941445	0.106992	0.119977	0.134715	0.136705	0.13326	0.130852	0.13016	0.132225	0.134211	0.137655	0.142268	0.148386	0.159168	0.173392	0.187718	0.197779	0.205263	0.21439	0.226113	0.232961	0.23675	0.239937	0.24172	0.247332	0.249678	0.24796	0.247433	0.243942	0.240582	0.236284	0.227766	0.221876	0.218371	0.212156	0.205677	0.202724	0.200316	0.196048	0.190589	0.185877	0.182382	0.177823	0.173559	0.171748	0.168353	0.165168	0.165058	0.162844	0.0804629
0.0936467	0.106846	0.120177	0.134988	0.137033	0.133959	0.130941	0.129731	0.132181	0.134287	0.137604	0.142277	0.14843	0.159292	0.173772	0.187999	0.19798	0.205475	0.214674	0.225999	0.232491	0.236717	0.239872	0.241831	0.247812	0.249766	0.247844	0.247212	0.24383	0.240591	0.236211	0.227739	0.221514	0.218066	0.21213	0.205738	0.202804	0.200201	0.195846	0.190555	0.185815	0.182304	0.177738	0.173581	0.171901	0.168248	0.164877	0.165158	0.163298	0.0806715
0.0931304	0.106724	0.120287	0.135077	0.13734	0.134662	0.131178	0.129641	0.1322	0.13422	0.137747	0.142476	0.148487	0.159445	0.173892	0.187959	0.19815	0.205827	0.214877	0.22587	0.232251	0.2368	0.239825	0.241665	0.24793	0.249784	0.247839	0.246996	0.243439	0.240291	0.235826	0.227488	0.221367	0.217982	0.211973	0.205696	0.202966	0.200208	0.195746	0.190478	0.185526	0.182054	0.17794	0.173905	0.172084	0.168433	0.1649	0.164984	0.16336	0.0808246
0.0924904	0.106424	0.120182	0.134612	0.137118	0.134859	0.130935	0.129473	0.13217	0.134078	0.137911	0.142728	0.148612	0.159674	0.174239	0.188202	0.198482	0.205969	0.214716	0.2257	0.232026	0.236532	0.239338	0.24121	0.247632	0.249441	0.2477	0.246901	0.243119	0.240002	0.235657	0.227333	0.221269	0.217878	0.212021	0.205741	0.202899	0.200098	0.195321	0.190272	0.18567	0.182232	0.177965	0.174078	0.172453	0.168577	0.164952	0.164756	0.162892	0.0806217
0.0918777	0.10606	0.119877	0.133877	0.136569	0.134834	0.130785	0.129459	0.13194	0.133876	0.138197	0.14312	0.148866	0.15977	0.174488	0.18848	0.198894	0.206414	0.214755	0.225301	0.231758	0.236558	0.239104	0.240841	0.247267	0.249278	0.247769	0.246845	0.242763	0.239973	0.235633	0.22717	0.221364	0.217851	0.212027	0.205523	0.202747	0.200186	0.195241	0.190239	0.186138	0.182546	0.177972	0.174086	0.172468	0.168961	0.165453	0.165133	0.163256	0.0808204
0.0913767	0.105822	0.119295	0.132419	0.135191	0.134111	0.130538	0.129147	0.13115	0.133358	0.137946	0.14269	0.148281	0.159219	0.174	0.187695	0.197994	0.205619	0.213986	0.224107	0.230452	0.235305	0.237539	0.239688	0.246138	0.248042	0.246632	0.24566	0.241504	0.238346	0.234178	0.22591	0.22019	0.216875	0.211149	0.204571	0.201908	0.199445	0.194204	0.189356	0.185435	0.181588	0.176904	0.173368	0.171878	0.168171	0.164748	0.164568	0.162927	0.0807446
0.0819202	0.0950742	0.107219	0.118792	0.121336	0.120705	0.117455	0.116137	0.117884	0.120006	0.124292	0.128572	0.1335	0.143285	0.156692	0.169023	0.178231	0.185043	0.19267	0.201676	0.207222	0.211524	0.213611	0.215715	0.221657	0.2232	0.221836	0.220979	0.217096	0.214269	0.210481	0.203262	0.198275	0.195122	0.189861	0.183929	0.181559	0.179415	0.174675	0.170375	0.166913	0.163378	0.159193	0.155975	0.154558	0.151298	0.148272	0.147976	0.146472	0.0726378
0.0725529	0.0843847	0.0951756	0.105129	0.107498	0.10733	0.10435	0.103201	0.104745	0.106645	0.110583	0.114412	0.118829	0.12739	0.139325	0.150203	0.158236	0.164553	0.171323	0.179191	0.184316	0.18813	0.189756	0.191734	0.197108	0.198145	0.196909	0.196324	0.192843	0.190122	0.186815	0.180628	0.175977	0.173276	0.168755	0.163246	0.161037	0.159279	0.155101	0.151213	0.148201	0.145238	0.141455	0.138479	0.137242	0.134325	0.131665	0.13121	0.129911	0.0645181
0.063205	0.0737299	0.0831143	0.0914456	0.0936212	0.0938188	0.0912857	0.0903031	0.0916262	0.0933193	0.0967876	0.100279	0.104192	0.111415	0.121854	0.131406	0.138426	0.144186	0.149947	0.156599	0.16118	0.164644	0.166046	0.167626	0.172393	0.173123	0.172031	0.171585	0.168568	0.166121	0.163149	0.157692	0.153599	0.151325	0.147275	0.14273	0.140807	0.139085	0.135426	0.132251	0.129846	0.12714	0.123712	0.12103	0.120146	0.117722	0.11532	0.114813	0.11358	0.0564352
0.0540231	0.063167	0.0710388	0.0777584	0.0798021	0.080265	0.0781895	0.0773548	0.0785092	0.0799522	0.0829204	0.0860551	0.089303	0.095346	0.104496	0.112658	0.118752	0.123753	0.128362	0.133957	0.138147	0.141163	0.142105	0.14343	0.147489	0.148145	0.147391	0.146916	0.144239	0.142132	0.139574	0.134883	0.131462	0.129556	0.126053	0.122218	0.120617	0.119122	0.115838	0.113291	0.111369	0.109068	0.105967	0.103479	0.10271	0.100751	0.0987669	0.098381	0.0975035	0.0484752
0.0448691	0.0525643	0.0589404	0.0642055	0.0660108	0.0665623	0.065011	0.0644984	0.0653695	0.066471	0.0690346	0.0717435	0.0743656	0.0794127	0.0871171	0.0938237	0.0989122	0.103065	0.106777	0.1114	0.114962	0.11736	0.118042	0.119256	0.122649	0.123102	0.122478	0.122064	0.119843	0.118223	0.116123	0.112116	0.109296	0.107793	0.104842	0.101688	0.100439	0.0991979	0.096566	0.0942405	0.0923761	0.090454	0.0880813	0.0862714	0.0854584	0.0837441	0.0821522	0.0818017	0.0810601	0.0403045

## Sheet: Fig3A.PFC Mj
Power_ 1	Power_ 2	Power_ 3	Power_ 4	Power_ 5	Power_ 6	Power_ 7	Power_ 8	Power_ 9	Power_10	Power_11	Power_12	Power_13	Power_14	Power_15	Power_16	Power_17	Power_18	Power_19	Power_20	Power_21	Power_22	Power_23	Power_24	Power_25	Power_26	Power_27	Power_28	Power_29	Power_30	Power_31	Power_32	Power_33	Power_34	Power_35	Power_36	Power_37	Power_38	Power_39	Power_40	Power_41	Power_42	Power_43	Power_44	Power_45	Power_46	Power_47	Power_48	Power_49	Power_50
0.0629333	0.0641455	0.0653157	0.0657755	0.0664212	0.0668722	0.0675102	0.068626	0.0694182	0.0695025	0.0702017	0.071239	0.0718189	0.0722364	0.072666	0.073154	0.0736464	0.0738379	0.0741964	0.0749481	0.0753855	0.0756209	0.0759099	0.0765574	0.0774679	0.0780848	0.0786466	0.0793561	0.0798958	0.080211	0.0803077	0.080441	0.0803342	0.0801312	0.0801556	0.0800164	0.079824	0.0793091	0.0787435	0.0784686	0.0780558	0.0775139	0.0774618	0.0773341	0.0770872	0.0772591	0.0771107	0.076868	0.076642	0.0382234
0.0739114	0.0753597	0.076666	0.0771884	0.0777607	0.0781179	0.0787215	0.0800109	0.0811422	0.0814479	0.0822745	0.0834133	0.0841003	0.08461	0.085125	0.0856851	0.0863073	0.0866989	0.087295	0.0883231	0.089083	0.0897893	0.0906145	0.0916258	0.0926549	0.0931867	0.0936711	0.0942414	0.0946395	0.0948559	0.0948696	0.0949732	0.0947821	0.0944001	0.0942399	0.0940402	0.0938296	0.0933498	0.0927603	0.0923167	0.0917335	0.0910491	0.0909208	0.0907508	0.0904266	0.0905254	0.0902993	0.0899785	0.0897599	0.0448134
0.0850868	0.086737	0.0880622	0.088545	0.0889587	0.0893281	0.0901825	0.0916861	0.0930887	0.0935971	0.0944714	0.0956737	0.0964551	0.0970423	0.0976347	0.0983903	0.0993076	0.100069	0.101222	0.10275	0.103715	0.104525	0.105394	0.106353	0.10735	0.107835	0.10824	0.108776	0.109162	0.109341	0.109296	0.109441	0.10942	0.109092	0.108805	0.108344	0.107875	0.107357	0.106778	0.106273	0.105675	0.104953	0.104794	0.104619	0.104292	0.104447	0.104329	0.104111	0.103852	0.0518245
0.0963661	0.0981788	0.0993733	0.0996726	0.100126	0.100793	0.101942	0.103594	0.105156	0.105749	0.106629	0.107876	0.108764	0.109518	0.110486	0.111767	0.113183	0.114362	0.115653	0.117095	0.117993	0.118835	0.119771	0.120689	0.121702	0.122207	0.122599	0.123293	0.12384	0.124097	0.123989	0.123935	0.12376	0.123343	0.123047	0.12264	0.122273	0.121917	0.121472	0.121086	0.120614	0.120026	0.119892	0.119463	0.118794	0.118631	0.118189	0.117638	0.117149	0.0584415
0.107782	0.109708	0.110585	0.110657	0.111368	0.112367	0.113719	0.115497	0.117147	0.117741	0.118625	0.120071	0.121297	0.122502	0.124022	0.1258	0.127383	0.128494	0.129743	0.131155	0.132115	0.133038	0.134029	0.135029	0.136164	0.136763	0.137084	0.137637	0.138073	0.1383	0.138311	0.138398	0.138314	0.138042	0.138038	0.138014	0.138055	0.137894	0.137258	0.136577	0.135807	0.134957	0.134583	0.133786	0.132817	0.132414	0.131808	0.131134	0.130438	0.0650308
0.108963	0.111028	0.111609	0.111412	0.112195	0.113325	0.114717	0.116354	0.117947	0.118625	0.119382	0.120856	0.122556	0.124294	0.125994	0.127629	0.128987	0.129992	0.131164	0.132383	0.133422	0.134438	0.135383	0.136407	0.137304	0.13777	0.138155	0.138596	0.138976	0.139486	0.139787	0.140076	0.140465	0.140615	0.140706	0.140506	0.140384	0.140118	0.139385	0.138492	0.137459	0.136596	0.136142	0.135085	0.133852	0.133082	0.132302	0.13177	0.131156	0.0653899
0.110273	0.111985	0.112147	0.111985	0.112882	0.114172	0.11548	0.11682	0.118387	0.119308	0.120273	0.122025	0.124092	0.125781	0.127327	0.128875	0.130265	0.131482	0.132766	0.134211	0.135387	0.136285	0.137202	0.1381	0.138969	0.139653	0.140105	0.140806	0.141529	0.142386	0.14313	0.143431	0.143521	0.143285	0.143116	0.142894	0.142552	0.142258	0.141646	0.140736	0.13972	0.138819	0.138198	0.137194	0.136103	0.135308	0.134617	0.134136	0.133552	0.0666054
0.111503	0.112644	0.112291	0.112339	0.113513	0.114908	0.116169	0.11726	0.118773	0.119989	0.121188	0.123115	0.125238	0.12687	0.128374	0.129904	0.131374	0.132783	0.134241	0.13581	0.137075	0.138087	0.139231	0.140417	0.141542	0.14251	0.143623	0.144996	0.145903	0.146508	0.146747	0.146669	0.146585	0.146241	0.146026	0.145714	0.145226	0.144843	0.144174	0.143263	0.142351	0.141607	0.141131	0.140208	0.139024	0.13788	0.136697	0.135758	0.134806	0.0671393
0.112495	0.112808	0.112119	0.112532	0.113949	0.115395	0.116638	0.117698	0.119245	0.120798	0.122277	0.124147	0.126193	0.127903	0.129452	0.131132	0.132649	0.134109	0.135905	0.137752	0.139183	0.140481	0.142143	0.143811	0.145461	0.146923	0.148008	0.149019	0.149629	0.149927	0.149968	0.149737	0.149482	0.149077	0.148585	0.147897	0.14734	0.146967	0.146374	0.145758	0.145092	0.1443	0.143367	0.141829	0.140022	0.138266	0.136725	0.135572	0.134365	0.0668499
0.113397	0.11276	0.111778	0.11267	0.114377	0.115967	0.117193	0.1183	0.120146	0.122029	0.12353	0.125241	0.127158	0.128809	0.130376	0.132033	0.133747	0.135571	0.137563	0.139564	0.141342	0.143171	0.145511	0.147542	0.149137	0.150445	0.151221	0.151878	0.152225	0.152247	0.152062	0.151447	0.150685	0.150032	0.149456	0.148824	0.148522	0.148545	0.148105	0.147179	0.146076	0.14503	0.143977	0.142477	0.140723	0.138839	0.13712	0.13584	0.134662	0.0670299
0.114012	0.112444	0.11136	0.112734	0.114721	0.116344	0.117727	0.119195	0.121327	0.123295	0.124645	0.126155	0.127877	0.129431	0.131047	0.132898	0.134897	0.136928	0.139112	0.141519	0.143873	0.146217	0.148725	0.150359	0.151417	0.152307	0.152619	0.152867	0.152891	0.152723	0.152601	0.152252	0.151861	0.151636	0.151459	0.150951	0.150422	0.150221	0.149674	0.1484	0.147046	0.145892	0.14454	0.142898	0.141326	0.1397	0.138266	0.137237	0.136175	0.0678154
0.114446	0.112052	0.111097	0.112895	0.115128	0.116961	0.118544	0.120252	0.122493	0.124293	0.125356	0.126703	0.128376	0.129999	0.13181	0.13382	0.135894	0.138085	0.140664	0.143564	0.146209	0.148277	0.149999	0.150999	0.151808	0.152821	0.153334	0.153649	0.153656	0.153647	0.15396	0.154132	0.154241	0.154315	0.154089	0.15324	0.152172	0.151403	0.150613	0.149218	0.147695	0.146562	0.145371	0.143987	0.14287	0.141565	0.140002	0.138532	0.136912	0.0680274
0.114566	0.111469	0.110891	0.113168	0.115724	0.11762	0.11923	0.12124	0.123415	0.124864	0.12583	0.127209	0.128883	0.1306	0.132465	0.134464	0.136664	0.139059	0.141896	0.144889	0.147367	0.149177	0.150756	0.151737	0.152648	0.153854	0.154422	0.154826	0.155054	0.155486	0.15649	0.156932	0.156504	0.155962	0.155423	0.154576	0.153627	0.152564	0.151397	0.149942	0.148491	0.147601	0.146646	0.145111	0.143626	0.141957	0.140111	0.13845	0.136755	0.0679536
0.114534	0.110817	0.110864	0.113769	0.116382	0.118013	0.119715	0.121986	0.12401	0.12536	0.126355	0.127731	0.129506	0.13117	0.132751	0.134552	0.136798	0.139641	0.142989	0.146123	0.148415	0.149997	0.151499	0.15273	0.15382	0.155078	0.155833	0.156497	0.157236	0.15793	0.158646	0.158758	0.158221	0.157699	0.156961	0.155718	0.154494	0.153254	0.152077	0.15072	0.149232	0.147854	0.14628	0.144562	0.143232	0.141892	0.140227	0.138763	0.137317	0.0682578
0.114245	0.110035	0.111014	0.114527	0.116905	0.118349	0.120345	0.122744	0.124548	0.125972	0.127098	0.128306	0.12977	0.131117	0.132454	0.134311	0.137148	0.140581	0.143982	0.147018	0.149223	0.150749	0.15239	0.153657	0.154722	0.156359	0.157955	0.159443	0.160182	0.160356	0.160628	0.160387	0.159646	0.158901	0.15779	0.15614	0.154648	0.153559	0.152516	0.150881	0.149123	0.147578	0.146032	0.144381	0.143165	0.142143	0.140845	0.139947	0.138961	0.0691268
0.113885	0.109348	0.111236	0.115231	0.117396	0.118814	0.121031	0.12337	0.125089	0.126644	0.127648	0.128501	0.129637	0.130697	0.132168	0.134712	0.13815	0.141643	0.144865	0.147772	0.149955	0.15159	0.153244	0.154561	0.156134	0.158482	0.160408	0.161722	0.162103	0.161758	0.161644	0.161009	0.159625	0.158513	0.157575	0.156585	0.155457	0.15428	0.153183	0.151352	0.149315	0.147522	0.145826	0.144578	0.144094	0.143672	0.142537	0.141401	0.14	0.0695127
0.113398	0.108802	0.111604	0.115774	0.117662	0.11932	0.121754	0.123862	0.125472	0.127001	0.127889	0.128331	0.129172	0.130568	0.132666	0.135764	0.139199	0.142376	0.145433	0.148323	0.150531	0.152351	0.154401	0.156185	0.15826	0.160708	0.162261	0.162937	0.162679	0.16175	0.161252	0.160674	0.159767	0.159378	0.15892	0.15797	0.156547	0.155067	0.153789	0.151725	0.149484	0.147722	0.146345	0.145365	0.144856	0.144048	0.142491	0.141163	0.139684	0.0693594
0.112944	0.108555	0.112285	0.116422	0.118013	0.119908	0.122348	0.124162	0.12569	0.127063	0.127634	0.127798	0.128896	0.13094	0.133674	0.13695	0.140069	0.142937	0.145879	0.148846	0.151273	0.153436	0.155869	0.157947	0.159816	0.161649	0.162401	0.162417	0.162122	0.161586	0.161668	0.161871	0.16164	0.161191	0.160214	0.158854	0.15729	0.155655	0.154138	0.152055	0.149944	0.148379	0.146661	0.14494	0.144041	0.143313	0.142023	0.141029	0.140118	0.0697439
0.112496	0.108533	0.112928	0.116762	0.118285	0.12035	0.122632	0.12433	0.125718	0.126591	0.126965	0.127501	0.129155	0.131786	0.134737	0.137792	0.140805	0.143562	0.146399	0.149413	0.152044	0.154653	0.157324	0.158944	0.15983	0.160937	0.161862	0.16233	0.162315	0.162385	0.163218	0.163876	0.163371	0.162278	0.161049	0.159686	0.157993	0.156249	0.154763	0.152724	0.15029	0.148114	0.14615	0.144522	0.143785	0.143256	0.142312	0.14187	0.141417	0.0704638
0.112083	0.108733	0.113682	0.117101	0.118666	0.120803	0.122849	0.124451	0.125359	0.125782	0.126414	0.127442	0.129592	0.132672	0.135686	0.138689	0.141402	0.143805	0.146713	0.149938	0.152986	0.155801	0.157733	0.158422	0.159139	0.160491	0.161789	0.162767	0.163359	0.164126	0.165085	0.165333	0.164623	0.163345	0.161723	0.160016	0.158094	0.156382	0.155106	0.153089	0.150643	0.148441	0.146414	0.144632	0.143872	0.143803	0.143313	0.142773	0.142047	0.0707381
0.11168	0.10905	0.114394	0.117389	0.119103	0.12125	0.122933	0.124233	0.124705	0.12515	0.126177	0.12769	0.130482	0.133763	0.136575	0.13929	0.141668	0.144046	0.147041	0.150396	0.1536	0.155951	0.157162	0.157809	0.158897	0.160545	0.16227	0.163962	0.165319	0.166113	0.166542	0.166276	0.165074	0.163404	0.161545	0.160088	0.15867	0.156958	0.155334	0.15333	0.151012	0.148821	0.147106	0.14576	0.144962	0.14436	0.143171	0.142102	0.141281	0.0703947
0.111409	0.109535	0.115076	0.117659	0.119462	0.121626	0.123077	0.123944	0.124081	0.124749	0.126243	0.128347	0.131462	0.1346	0.13711	0.139603	0.141917	0.144381	0.14743	0.150774	0.153648	0.155543	0.156815	0.157746	0.159121	0.161094	0.163381	0.165684	0.167104	0.167507	0.167371	0.166415	0.16457	0.162867	0.161692	0.160821	0.159529	0.157761	0.156061	0.153976	0.151657	0.149641	0.148168	0.146516	0.144714	0.143348	0.142175	0.141602	0.141482	0.0707088
0.111226	0.110113	0.115613	0.117856	0.119728	0.121972	0.123106	0.123314	0.12345	0.124711	0.126621	0.129169	0.132424	0.135245	0.137529	0.139905	0.142111	0.144537	0.147622	0.150939	0.153637	0.155406	0.156794	0.157947	0.159603	0.162173	0.165006	0.167205	0.16805	0.167927	0.167126	0.165671	0.164364	0.16371	0.162961	0.161894	0.160373	0.158625	0.156809	0.154627	0.152505	0.150265	0.148099	0.146061	0.144356	0.143098	0.142032	0.141749	0.141979	0.071044
0.111082	0.11075	0.116076	0.118014	0.119988	0.122324	0.123003	0.122648	0.123064	0.124834	0.127171	0.130063	0.133174	0.13568	0.137794	0.1401	0.142195	0.144499	0.147747	0.151216	0.153792	0.155616	0.157144	0.158394	0.160536	0.163753	0.166443	0.16782	0.167948	0.167509	0.167015	0.16636	0.165661	0.164859	0.163768	0.162695	0.160947	0.15895	0.157225	0.155004	0.152539	0.150183	0.148279	0.146325	0.14453	0.143457	0.142856	0.142492	0.142153	0.0710157
0.110992	0.111475	0.116451	0.118229	0.120343	0.122585	0.122735	0.122079	0.122919	0.125045	0.127782	0.130887	0.133823	0.136039	0.137855	0.13988	0.141907	0.144653	0.148307	0.151635	0.154123	0.156028	0.157584	0.159438	0.162192	0.164938	0.166499	0.167241	0.167677	0.167851	0.168016	0.167956	0.167034	0.165594	0.164258	0.162976	0.16088	0.158842	0.15745	0.155371	0.1528	0.150372	0.148378	0.14672	0.145458	0.14446	0.143203	0.141913	0.141046	0.0703929
0.110976	0.112315	0.116778	0.118488	0.12074	0.122608	0.122254	0.121688	0.123026	0.125492	0.128584	0.13171	0.134221	0.136084	0.137623	0.139408	0.141812	0.145242	0.148986	0.152061	0.15451	0.15642	0.158309	0.160712	0.163198	0.164978	0.166098	0.167153	0.167997	0.16884	0.169516	0.169137	0.16788	0.166288	0.164528	0.162922	0.161131	0.159338	0.157704	0.15558	0.15317	0.150983	0.149249	0.147576	0.145821	0.144132	0.142497	0.141235	0.14075	0.0703729
0.110998	0.113181	0.117091	0.118796	0.121182	0.12249	0.121726	0.121482	0.123271	0.126193	0.129442	0.132227	0.13434	0.135871	0.137201	0.139096	0.142175	0.146033	0.149694	0.152606	0.155013	0.157111	0.159362	0.161524	0.163052	0.164479	0.166053	0.167691	0.1692	0.170483	0.170792	0.169864	0.168252	0.166278	0.164456	0.163413	0.162009	0.159856	0.157943	0.155815	0.153505	0.151662	0.149903	0.147584	0.145383	0.143954	0.142621	0.141616	0.141429	0.0707359
0.110925	0.11394	0.117358	0.118992	0.121328	0.122107	0.121223	0.121509	0.123674	0.127049	0.130406	0.132776	0.134501	0.135595	0.136652	0.13904	0.1428	0.146687	0.150226	0.153169	0.155672	0.157953	0.160028	0.161425	0.162605	0.164367	0.166439	0.168823	0.170776	0.171554	0.171214	0.169766	0.167628	0.166042	0.1653	0.164591	0.162744	0.16048	0.158562	0.156293	0.153873	0.151584	0.149616	0.147505	0.145456	0.144216	0.143565	0.142747	0.141785	0.0706987
0.110816	0.114693	0.117675	0.11926	0.121328	0.121699	0.121026	0.12166	0.124187	0.128119	0.1313	0.133013	0.134228	0.134991	0.13632	0.139353	0.143308	0.147159	0.150775	0.153805	0.156449	0.158502	0.159705	0.160839	0.162559	0.164838	0.167432	0.170156	0.171827	0.171894	0.17089	0.169024	0.167601	0.167267	0.166708	0.165632	0.163491	0.160887	0.158842	0.156409	0.15381	0.151589	0.149673	0.147751	0.146216	0.145359	0.144377	0.142684	0.141189	0.07036
0.110685	0.115416	0.117999	0.119561	0.121232	0.121259	0.120856	0.121769	0.124944	0.129204	0.131938	0.133136	0.133843	0.134473	0.136381	0.139783	0.143704	0.147696	0.151393	0.154545	0.157095	0.158514	0.159297	0.160762	0.162967	0.165799	0.168842	0.1713	0.172222	0.171477	0.170435	0.169492	0.168779	0.168333	0.167373	0.166073	0.163711	0.160925	0.158936	0.156504	0.153836	0.151589	0.14982	0.148406	0.147029	0.145555	0.144043	0.142259	0.140941	0.0703528
0.110583	0.116053	0.118358	0.1199	0.12101	0.120774	0.120776	0.122172	0.126019	0.130333	0.132329	0.132916	0.133211	0.134161	0.136735	0.140192	0.143995	0.148022	0.151877	0.155189	0.157426	0.158426	0.15932	0.161118	0.163779	0.167279	0.170216	0.171719	0.171807	0.171061	0.170822	0.170845	0.170265	0.169274	0.167857	0.166151	0.163751	0.161196	0.159239	0.156751	0.15418	0.152117	0.150465	0.14874	0.14679	0.145273	0.144203	0.142798	0.141683	0.0707457
0.110466	0.116603	0.118638	0.120236	0.120927	0.120407	0.120678	0.122672	0.126999	0.131139	0.132457	0.132426	0.132703	0.134291	0.137216	0.140547	0.144224	0.148237	0.15222	0.155571	0.157711	0.158581	0.159456	0.161648	0.165025	0.168665	0.170678	0.171602	0.171847	0.171547	0.172055	0.172201	0.171289	0.169783	0.167643	0.166045	0.164176	0.161524	0.159307	0.156852	0.154571	0.152764	0.150687	0.14849	0.146807	0.145663	0.14494	0.143806	0.142245	0.070788
0.110396	0.117132	0.119038	0.120603	0.120774	0.120062	0.120663	0.123437	0.127975	0.131651	0.132453	0.131867	0.13229	0.134642	0.137818	0.140865	0.144381	0.148399	0.1525	0.155914	0.157934	0.158888	0.159845	0.162557	0.166354	0.169164	0.170426	0.171518	0.172432	0.172669	0.173218	0.173061	0.171645	0.169633	0.167818	0.166787	0.164517	0.161502	0.159495	0.157244	0.154934	0.152891	0.150774	0.148693	0.14716	0.146495	0.145839	0.144118	0.14202	0.0705543
0.110416	0.117657	0.119418	0.120862	0.120488	0.119778	0.12085	0.124393	0.128947	0.131847	0.132022	0.131261	0.132293	0.135327	0.138473	0.14123	0.144601	0.148485	0.152689	0.156017	0.158098	0.159189	0.160395	0.163716	0.167008	0.168713	0.169981	0.171786	0.173371	0.173802	0.173937	0.173234	0.17145	0.169937	0.168828	0.167562	0.165012	0.161895	0.159695	0.157559	0.155246	0.152991	0.150821	0.149151	0.14811	0.146987	0.1455	0.143756	0.142223	0.0708189
0.110595	0.118145	0.119754	0.120982	0.120082	0.119539	0.121136	0.125263	0.129712	0.131935	0.131624	0.130841	0.132661	0.136229	0.139027	0.141471	0.144673	0.148536	0.152939	0.156338	0.158321	0.15944	0.161092	0.164208	0.166626	0.168417	0.170282	0.172541	0.174344	0.174264	0.173753	0.172723	0.171633	0.171174	0.169901	0.168112	0.165293	0.161864	0.159607	0.157553	0.155253	0.153239	0.151512	0.14989	0.148205	0.146545	0.145352	0.144193	0.143231	0.0715033
0.110826	0.118496	0.119983	0.120979	0.119552	0.119363	0.121711	0.126214	0.1303	0.131749	0.131115	0.130708	0.133319	0.137	0.139368	0.141565	0.144559	0.148589	0.153158	0.15651	0.15851	0.159947	0.161778	0.164157	0.1662	0.168416	0.170878	0.173481	0.174867	0.174088	0.17321	0.172924	0.172728	0.172006	0.170362	0.168241	0.164991	0.161946	0.159898	0.15769	0.155464	0.153627	0.151992	0.149967	0.148055	0.146471	0.145697	0.145026	0.14391	0.0717212
0.111096	0.118813	0.120109	0.12082	0.118924	0.119125	0.122264	0.126979	0.130679	0.131437	0.130674	0.131014	0.134218	0.137726	0.139516	0.141315	0.144402	0.148847	0.153316	0.156421	0.158755	0.160509	0.161762	0.163589	0.166195	0.169092	0.171887	0.174222	0.174793	0.173653	0.173367	0.174052	0.173945	0.172655	0.170586	0.168141	0.165021	0.162371	0.160236	0.157952	0.156042	0.154172	0.151999	0.149942	0.148292	0.146973	0.146414	0.145159	0.143534	0.0715274
0.111463	0.119176	0.120172	0.120664	0.11851	0.119037	0.122881	0.127571	0.130809	0.130987	0.130284	0.131543	0.134999	0.138147	0.139433	0.14094	0.144531	0.149282	0.153528	0.15668	0.159224	0.160782	0.161549	0.16348	0.166588	0.170066	0.172926	0.174301	0.174369	0.173878	0.1746	0.175521	0.174805	0.172885	0.170542	0.168366	0.165419	0.162509	0.160326	0.158308	0.156378	0.154264	0.151986	0.150053	0.149005	0.14777	0.146215	0.14455	0.143442	0.0716401
0.111933	0.119539	0.120189	0.120432	0.118127	0.11894	0.123461	0.128142	0.13077	0.130577	0.130254	0.132312	0.13582	0.138353	0.139157	0.140845	0.144981	0.149755	0.153742	0.156815	0.159595	0.161035	0.16158	0.163742	0.16736	0.171276	0.173424	0.174046	0.17449	0.174836	0.175868	0.176468	0.175106	0.172686	0.170781	0.168807	0.165738	0.162839	0.160604	0.158607	0.156462	0.154355	0.152354	0.150665	0.149321	0.147376	0.14575	0.144517	0.144014	0.0721266
0.112411	0.119849	0.120131	0.120041	0.117704	0.119001	0.124126	0.128613	0.130435	0.130163	0.13047	0.132941	0.136327	0.138325	0.138663	0.140932	0.145651	0.150065	0.153891	0.157097	0.159781	0.160979	0.161774	0.164375	0.16852	0.17204	0.173183	0.173788	0.174867	0.175849	0.17673	0.176611	0.174859	0.17313	0.17182	0.169405	0.165919	0.162852	0.160521	0.158443	0.156453	0.154816	0.153181	0.15108	0.149109	0.147241	0.145941	0.145191	0.144605	0.0721973
0.113006	0.120172	0.119967	0.119473	0.117253	0.119166	0.124792	0.128846	0.129859	0.129591	0.13089	0.133809	0.136697	0.138024	0.138244	0.141307	0.14631	0.150401	0.154168	0.1573	0.1597	0.16088	0.161972	0.164995	0.169257	0.171864	0.172641	0.173879	0.175658	0.176758	0.176975	0.176216	0.174919	0.173932	0.172358	0.169369	0.16563	0.163033	0.160975	0.158752	0.15667	0.155196	0.153445	0.150983	0.149214	0.147592	0.146372	0.145266	0.144188	0.0719211
0.113602	0.120527	0.119901	0.118893	0.116788	0.11944	0.125457	0.128937	0.129254	0.129228	0.131571	0.134704	0.136814	0.137525	0.138114	0.141836	0.146795	0.150677	0.154414	0.157414	0.159445	0.160753	0.162267	0.165594	0.169374	0.171372	0.172532	0.1743	0.176265	0.176866	0.176372	0.176022	0.175575	0.174495	0.172614	0.169174	0.165501	0.163402	0.161371	0.159176	0.157216	0.155403	0.153321	0.150991	0.149412	0.148018	0.14632	0.144621	0.143887	0.0719667
0.114291	0.120922	0.119832	0.118278	0.116463	0.119895	0.126112	0.128781	0.128675	0.129115	0.13213	0.135205	0.136691	0.137136	0.138203	0.142462	0.14721	0.150917	0.154625	0.157399	0.159231	0.160587	0.162759	0.166057	0.169012	0.171113	0.17292	0.174953	0.176468	0.176535	0.176176	0.176739	0.17653	0.174787	0.172425	0.169051	0.165879	0.1638	0.161657	0.159503	0.157343	0.155412	0.153382	0.151486	0.150175	0.148076	0.145988	0.144616	0.144387	0.0723761
0.114974	0.1213	0.119742	0.117725	0.116323	0.12038	0.126564	0.128328	0.128033	0.129404	0.132953	0.135642	0.136317	0.136731	0.138501	0.142854	0.147397	0.151164	0.154789	0.157524	0.159305	0.160912	0.163404	0.166084	0.168743	0.171569	0.174024	0.175813	0.176407	0.176191	0.176676	0.1777	0.177062	0.174684	0.172195	0.169241	0.166086	0.163966	0.161874	0.159652	0.15737	0.155496	0.153868	0.152115	0.150177	0.147825	0.146241	0.145389	0.145037	0.0725023
0.115633	0.121707	0.119702	0.117138	0.116189	0.120923	0.126943	0.127924	0.127612	0.12977	0.133503	0.135791	0.13582	0.136458	0.138984	0.143257	0.147516	0.151249	0.154881	0.1574	0.15928	0.161499	0.163927	0.165998	0.168906	0.17238	0.174991	0.176059	0.176078	0.176534	0.177649	0.178452	0.177132	0.174413	0.172395	0.169685	0.166423	0.164242	0.162022	0.159661	0.157494	0.155947	0.154252	0.152222	0.150179	0.148169	0.146981	0.145687	0.144624	0.0721895
0.116279	0.122121	0.119726	0.116591	0.11616	0.12156	0.127121	0.127364	0.127388	0.130424	0.13409	0.135698	0.135344	0.136515	0.139464	0.143475	0.14753	0.151261	0.155109	0.157569	0.159577	0.162127	0.163968	0.165895	0.169511	0.173525	0.175681	0.175851	0.176174	0.177474	0.178653	0.178597	0.176895	0.174899	0.173167	0.169952	0.166448	0.16422	0.162156	0.159825	0.157784	0.15631	0.154357	0.152136	0.150168	0.148636	0.147284	0.145353	0.144375	0.0721931
0.116935	0.122488	0.11982	0.116222	0.116252	0.122197	0.127168	0.126868	0.127326	0.131084	0.134532	0.135298	0.134902	0.136705	0.139859	0.143686	0.147562	0.151416	0.155518	0.157882	0.15989	0.162317	0.163888	0.166131	0.170288	0.174282	0.175581	0.175551	0.176796	0.178304	0.1788	0.178233	0.177044	0.175535	0.173343	0.169588	0.166333	0.164513	0.16236	0.160079	0.158128	0.156403	0.154285	0.152301	0.150743	0.148959	0.147082	0.145579	0.145004	0.0725084
0.117596	0.122831	0.11996	0.115986	0.116343	0.122736	0.12704	0.126409	0.127553	0.131744	0.134772	0.134834	0.134804	0.137261	0.140358	0.143833	0.147577	0.151771	0.15587	0.157953	0.160037	0.162349	0.163914	0.166642	0.171403	0.17482	0.1753	0.175777	0.177591	0.178637	0.178154	0.177918	0.177844	0.176141	0.173005	0.169273	0.166634	0.164921	0.162461	0.160123	0.158248	0.156441	0.154564	0.15299	0.151016	0.148756	0.147148	0.146291	0.145636	0.0725826
0.118247	0.123048	0.120006	0.115823	0.116535	0.123327	0.126815	0.125898	0.128034	0.132356	0.134635	0.134354	0.134951	0.138015	0.140815	0.14378	0.147746	0.152223	0.156047	0.158152	0.160029	0.16212	0.164012	0.16739	0.172152	0.174677	0.175039	0.176259	0.178128	0.178366	0.177635	0.178246	0.178451	0.176099	0.17265	0.169421	0.167049	0.165062	0.162468	0.160005	0.158175	0.156468	0.154991	0.153349	0.150869	0.148856	0.147859	0.146956	0.145478	0.0722631
0.118864	0.123182	0.11999	0.115766	0.116851	0.123831	0.126485	0.125459	0.128652	0.132901	0.134349	0.133973	0.135248	0.13874	0.141155	0.143591	0.14788	0.152701	0.156178	0.158188	0.159907	0.162039	0.164268	0.168007	0.172211	0.174305	0.175382	0.17696	0.17829	0.17793	0.177784	0.179002	0.178972	0.176027	0.172687	0.16987	0.167364	0.165188	0.16248	0.160142	0.158416	0.156664	0.154956	0.153148	0.150811	0.149202	0.148261	0.146827	0.145377	0.0723861
0.119432	0.123255	0.119891	0.115813	0.117411	0.124412	0.126124	0.125127	0.129366	0.133495	0.133943	0.133591	0.135763	0.139423	0.141219	0.143599	0.148353	0.153162	0.156314	0.158132	0.159696	0.161964	0.164779	0.168642	0.172234	0.174414	0.1762	0.17754	0.177973	0.177782	0.178528	0.179734	0.179027	0.176133	0.173287	0.170392	0.167363	0.16498	0.162532	0.160222	0.158621	0.156709	0.154805	0.15304	0.151011	0.149545	0.148247	0.146946	0.145872	0.0727142
0.120015	0.123192	0.119588	0.115841	0.118144	0.124983	0.125682	0.124885	0.130123	0.133996	0.133425	0.133278	0.136343	0.139917	0.141065	0.143876	0.149117	0.153444	0.156268	0.157865	0.159412	0.161965	0.165539	0.169181	0.172144	0.174769	0.176866	0.177628	0.177589	0.178345	0.179614	0.180104	0.179101	0.176855	0.173895	0.170325	0.167245	0.165048	0.1626	0.160267	0.158728	0.156569	0.154547	0.153289	0.151435	0.149463	0.148213	0.147475	0.146286	0.072725
0.120526	0.122993	0.119123	0.115893	0.1189	0.125379	0.125157	0.124847	0.130948	0.134386	0.133059	0.133366	0.136926	0.14	0.140819	0.1442	0.149811	0.153716	0.156235	0.157611	0.15925	0.162348	0.166128	0.169298	0.172205	0.175528	0.177486	0.177502	0.177702	0.179034	0.179976	0.179716	0.179189	0.177519	0.174029	0.170029	0.167121	0.165133	0.162559	0.160279	0.158691	0.156366	0.15464	0.153467	0.151349	0.14943	0.148664	0.147946	0.145987	0.0723712
0.12102	0.122755	0.118578	0.115916	0.119668	0.125637	0.12467	0.125015	0.131611	0.134269	0.132642	0.13371	0.137494	0.139965	0.140733	0.144699	0.150362	0.153886	0.156222	0.157469	0.159168	0.162855	0.166398	0.169091	0.172587	0.176253	0.177483	0.177111	0.178058	0.179595	0.179785	0.17957	0.179771	0.17798	0.173989	0.170113	0.167465	0.165293	0.162605	0.160089	0.158408	0.156468	0.15485	0.153199	0.15102	0.149678	0.148989	0.147704	0.145641	0.0723374
0.121484	0.122439	0.117908	0.115986	0.120545	0.125755	0.124107	0.125176	0.132125	0.134107	0.132404	0.134176	0.137959	0.139808	0.140962	0.145472	0.150779	0.153967	0.156192	0.157567	0.159431	0.163175	0.166343	0.169076	0.1733	0.17668	0.177214	0.177152	0.17858	0.179658	0.179326	0.179835	0.180321	0.177958	0.173928	0.170296	0.167701	0.165266	0.162488	0.16012	0.158529	0.156663	0.154829	0.152936	0.15102	0.149763	0.148651	0.147474	0.145961	0.0725913
0.121922	0.122109	0.117165	0.116047	0.121354	0.125714	0.123634	0.125486	0.132509	0.13381	0.132356	0.134814	0.138241	0.139605	0.141453	0.146243	0.151032	0.154212	0.156392	0.157683	0.159633	0.163121	0.166391	0.169544	0.173823	0.176576	0.176753	0.177431	0.179057	0.179372	0.17918	0.180514	0.180685	0.177717	0.174054	0.170738	0.16774	0.16514	0.162469	0.160223	0.158671	0.1567	0.154661	0.152947	0.151495	0.149847	0.148391	0.147744	0.146344	0.0726721
0.122312	0.12183	0.116431	0.116096	0.122126	0.125581	0.123241	0.125922	0.132869	0.13349	0.132462	0.135499	0.138323	0.139502	0.141974	0.146746	0.151166	0.154402	0.156616	0.157788	0.159952	0.163354	0.166546	0.170143	0.174046	0.176246	0.176968	0.17806	0.178859	0.178862	0.17972	0.181209	0.180584	0.177935	0.174619	0.17088	0.167515	0.164858	0.162425	0.160195	0.158567	0.156593	0.154721	0.153278	0.151514	0.14958	0.148642	0.148074	0.146123	0.0724344
0.122693	0.121547	0.115668	0.116064	0.122793	0.125455	0.12296	0.126395	0.133032	0.133124	0.132852	0.136175	0.138246	0.139544	0.142453	0.147035	0.151193	0.154572	0.156931	0.157992	0.160104	0.163294	0.166599	0.170623	0.173932	0.17589	0.177574	0.178427	0.178388	0.179142	0.180719	0.181515	0.180465	0.178324	0.17501	0.170668	0.167352	0.164912	0.162565	0.160302	0.158408	0.156446	0.1548	0.153215	0.151223	0.149691	0.149138	0.147994	0.145891	0.0725194
0.123104	0.121388	0.115019	0.116062	0.12336	0.125185	0.122708	0.126818	0.132909	0.132862	0.133422	0.136665	0.137928	0.139508	0.142902	0.147128	0.151117	0.154782	0.157258	0.158173	0.16011	0.163223	0.166974	0.171011	0.17372	0.175934	0.178202	0.178385	0.178045	0.179706	0.181392	0.181332	0.180616	0.178956	0.175128	0.170687	0.167417	0.165004	0.162815	0.160384	0.158353	0.15678	0.155017	0.153049	0.151266	0.149964	0.148939	0.147548	0.1461	0.072824
0.123563	0.12127	0.114437	0.116079	0.123808	0.124829	0.122553	0.127196	0.132584	0.132698	0.133994	0.136983	0.137735	0.139732	0.143508	0.147241	0.151183	0.155158	0.157503	0.158318	0.160131	0.163114	0.16744	0.17124	0.173518	0.176438	0.17876	0.178346	0.178385	0.180455	0.181375	0.181184	0.181107	0.179124	0.174753	0.17068	0.167715	0.165168	0.163014	0.160622	0.158578	0.157008	0.154955	0.15281	0.151584	0.150222	0.148745	0.147676	0.146287	0.072824
0.124042	0.121293	0.114066	0.116122	0.124	0.124332	0.122511	0.127642	0.13232	0.1326	0.134543	0.137141	0.137515	0.140018	0.143958	0.147119	0.151208	0.155466	0.157667	0.158395	0.160186	0.163349	0.167885	0.17124	0.173428	0.177145	0.17907	0.178148	0.178875	0.180743	0.180845	0.181179	0.181401	0.17863	0.174538	0.171079	0.167986	0.165178	0.163015	0.160688	0.158761	0.157294	0.154929	0.15312	0.151933	0.150172	0.14903	0.148074	0.146181	0.0725962
0.124464	0.121361	0.113851	0.116284	0.124044	0.123721	0.122664	0.128116	0.131924	0.132529	0.135067	0.137173	0.13746	0.140479	0.144324	0.14699	0.151278	0.155865	0.157861	0.158432	0.160228	0.163692	0.167949	0.170931	0.173749	0.177642	0.179071	0.178348	0.179488	0.180579	0.180371	0.181413	0.181398	0.178273	0.174802	0.171583	0.167957	0.165077	0.163249	0.160801	0.158666	0.15737	0.155187	0.153302	0.151937	0.150442	0.149731	0.148184	0.145938	0.0726428
0.124861	0.121495	0.113737	0.116533	0.124134	0.123236	0.12299	0.128508	0.13147	0.132577	0.135561	0.137052	0.137602	0.141191	0.144639	0.147014	0.151433	0.156039	0.157886	0.158422	0.160387	0.164194	0.167886	0.170607	0.17437	0.177972	0.178865	0.178779	0.179967	0.180363	0.180602	0.182001	0.181288	0.178382	0.175167	0.171434	0.167929	0.165276	0.163399	0.160917	0.158528	0.157329	0.155431	0.153394	0.151745	0.150752	0.149911	0.147832	0.146166	0.0729602
0.125226	0.121656	0.113811	0.116931	0.124165	0.122844	0.123382	0.128821	0.131333	0.133223	0.136061	0.136691	0.137813	0.141809	0.144631	0.147003	0.151641	0.156037	0.157854	0.158461	0.160526	0.164176	0.167901	0.171067	0.174862	0.177843	0.178867	0.179386	0.179869	0.180074	0.181158	0.182321	0.18128	0.178799	0.17542	0.171421	0.168161	0.165529	0.163616	0.161059	0.158555	0.157612	0.155518	0.153182	0.152013	0.151066	0.14987	0.147961	0.146401	0.0730242
0.12558	0.121836	0.114002	0.117489	0.124154	0.122408	0.123827	0.12911	0.131272	0.133934	0.13645	0.136314	0.138206	0.142371	0.144291	0.14686	0.151873	0.155975	0.157834	0.158719	0.160913	0.164237	0.167885	0.171549	0.174971	0.177526	0.179268	0.179821	0.179706	0.180532	0.181938	0.182187	0.181383	0.179261	0.17532	0.171462	0.168308	0.165603	0.16379	0.16132	0.158829	0.15772	0.155588	0.153341	0.152268	0.151209	0.150134	0.148363	0.146288	0.072769
0.125858	0.121952	0.114344	0.118098	0.124079	0.122048	0.124245	0.129264	0.131184	0.134595	0.136709	0.136065	0.138712	0.142705	0.143917	0.146902	0.152114	0.155848	0.157811	0.158913	0.16135	0.164516	0.167809	0.17186	0.175064	0.177506	0.179963	0.180136	0.179637	0.180908	0.182046	0.181986	0.181682	0.179494	0.175216	0.171586	0.168621	0.165766	0.163735	0.161249	0.158845	0.157757	0.155719	0.153715	0.152266	0.151201	0.150708	0.148489	0.146038	0.0727547
0.12609	0.121975	0.114649	0.118672	0.123959	0.121776	0.124675	0.1292	0.131058	0.135225	0.136812	0.135986	0.139329	0.142888	0.143888	0.147231	0.152161	0.155836	0.157931	0.159189	0.161473	0.164376	0.167944	0.172115	0.175035	0.17757	0.180255	0.180197	0.180043	0.181443	0.181673	0.18196	0.182164	0.179335	0.175386	0.172152	0.168714	0.16591	0.163963	0.161416	0.15892	0.157539	0.155807	0.153733	0.152173	0.151663	0.150751	0.148048	0.146196	0.073053
0.126298	0.121996	0.115037	0.119315	0.123836	0.121611	0.125177	0.129077	0.131059	0.135869	0.136556	0.135921	0.139835	0.142581	0.14393	0.147738	0.152104	0.155783	0.158053	0.15937	0.161305	0.16418	0.168408	0.172156	0.174747	0.178095	0.180449	0.180077	0.180504	0.181361	0.181239	0.182163	0.182297	0.179402	0.175921	0.172326	0.168709	0.166275	0.16427	0.161537	0.158791	0.157565	0.15596	0.153515	0.152121	0.151767	0.150512	0.148033	0.146508	0.0731851
0.126363	0.121834	0.115325	0.119874	0.123667	0.121517	0.125582	0.128963	0.131324	0.136446	0.136401	0.136157	0.140366	0.142434	0.143996	0.148075	0.152025	0.155719	0.15813	0.159525	0.161357	0.16417	0.168685	0.172178	0.174737	0.178495	0.180509	0.180245	0.181033	0.181217	0.181178	0.182674	0.182423	0.179734	0.176316	0.172157	0.168836	0.166662	0.164518	0.16172	0.158885	0.157644	0.155736	0.153109	0.152204	0.151825	0.150507	0.148382	0.146487	0.0729528
0.126396	0.121683	0.115614	0.120364	0.123474	0.121517	0.125988	0.128906	0.131758	0.136908	0.136334	0.136602	0.140736	0.142173	0.143983	0.148259	0.151964	0.155645	0.158215	0.159548	0.161307	0.164559	0.169054	0.172178	0.17522	0.17893	0.180345	0.180621	0.181299	0.180871	0.181494	0.183005	0.182432	0.180215	0.176677	0.172238	0.169039	0.166871	0.164683	0.161899	0.159061	0.15767	0.155598	0.153367	0.152331	0.151521	0.150728	0.148641	0.146497	0.0730054
0.126378	0.121426	0.11581	0.120815	0.123347	0.121629	0.126348	0.128787	0.132077	0.137164	0.136249	0.13702	0.140857	0.142055	0.14427	0.148386	0.151899	0.155604	0.158199	0.159495	0.16128	0.164979	0.169301	0.172339	0.176146	0.179163	0.180146	0.181151	0.181361	0.180968	0.181951	0.18277	0.182564	0.180737	0.176597	0.172286	0.169385	0.167042	0.16468	0.161962	0.159142	0.157519	0.155614	0.153463	0.152214	0.151654	0.150657	0.148117	0.146593	0.0733702
0.126377	0.121261	0.115994	0.121127	0.123192	0.121779	0.126536	0.128589	0.132462	0.13731	0.136165	0.137398	0.140753	0.141964	0.144596	0.148207	0.151754	0.155826	0.158264	0.159471	0.161463	0.165539	0.169563	0.172592	0.176754	0.179324	0.180376	0.18142	0.181257	0.181234	0.18227	0.182729	0.182869	0.180919	0.176684	0.17264	0.169511	0.167213	0.164798	0.162202	0.159384	0.157388	0.155665	0.153451	0.152119	0.151681	0.150293	0.148047	0.147065	0.0735826
0.126341	0.120995	0.116168	0.121394	0.122924	0.121859	0.126562	0.12829	0.132782	0.137306	0.136137	0.137814	0.140478	0.141787	0.144857	0.147976	0.151641	0.155959	0.158243	0.159569	0.161737	0.165603	0.169608	0.173195	0.176871	0.179039	0.180776	0.18157	0.181117	0.181489	0.182102	0.182693	0.18321	0.180783	0.176924	0.173153	0.16972	0.167525	0.1651	0.16232	0.159435	0.15764	0.155811	0.15321	0.152235	0.151618	0.149913	0.148268	0.147079	0.0733314
0.126268	0.120637	0.11619	0.12154	0.122684	0.121998	0.126533	0.128047	0.132946	0.136987	0.136303	0.138425	0.140187	0.141718	0.145149	0.147917	0.151697	0.156076	0.158122	0.159503	0.162025	0.16573	0.169535	0.173442	0.17685	0.178981	0.181059	0.181593	0.1816	0.181956	0.181708	0.182654	0.183142	0.180721	0.177362	0.173191	0.16979	0.167872	0.1652	0.162416	0.159692	0.157769	0.155803	0.153441	0.152366	0.151254	0.149891	0.148343	0.146919	0.0733442
0.126098	0.120181	0.11624	0.121625	0.122427	0.122149	0.126341	0.127757	0.133033	0.13661	0.136565	0.138994	0.139825	0.141668	0.145391	0.147929	0.151843	0.156178	0.158123	0.159511	0.162319	0.165897	0.16969	0.173765	0.17689	0.179325	0.181259	0.181464	0.181953	0.18191	0.181633	0.183135	0.183242	0.181063	0.177995	0.173576	0.170215	0.168166	0.165341	0.16255	0.159926	0.157864	0.155738	0.153684	0.152461	0.151318	0.149845	0.14788	0.146933	0.0735856
0.126009	0.119764	0.116238	0.121662	0.122278	0.122446	0.126197	0.127653	0.133166	0.136195	0.136762	0.139285	0.13959	0.141832	0.14549	0.147986	0.152071	0.156084	0.157841	0.159439	0.162346	0.165817	0.169979	0.173791	0.176666	0.179714	0.181283	0.181507	0.182265	0.181794	0.181813	0.183405	0.183356	0.181458	0.178246	0.173775	0.170479	0.168277	0.165474	0.16273	0.160092	0.157842	0.155863	0.153708	0.152271	0.151358	0.149637	0.147798	0.147304	0.073769
0.125909	0.119281	0.116238	0.121645	0.122092	0.122747	0.125967	0.127765	0.133402	0.135808	0.137005	0.139352	0.139467	0.142147	0.145451	0.14794	0.152255	0.156025	0.157732	0.159525	0.162322	0.165845	0.170407	0.173858	0.176789	0.180137	0.181146	0.18167	0.182541	0.181879	0.182209	0.183238	0.183323	0.181643	0.178089	0.173885	0.170666	0.168337	0.165507	0.162833	0.160166	0.158088	0.156036	0.153506	0.152186	0.151168	0.149376	0.148047	0.147394	0.0735865
0.125781	0.118775	0.116256	0.121582	0.121886	0.122919	0.125582	0.127852	0.133482	0.135393	0.137359	0.139249	0.139263	0.142465	0.145273	0.147859	0.152436	0.156007	0.157656	0.159543	0.162393	0.166036	0.170584	0.173912	0.177286	0.180238	0.180957	0.181996	0.182585	0.182172	0.182509	0.183008	0.183279	0.181451	0.178056	0.174361	0.170737	0.168236	0.165699	0.162997	0.160332	0.15845	0.156262	0.153518	0.152276	0.151115	0.149537	0.148185	0.14719	0.0735165
0.125684	0.118304	0.116336	0.121613	0.121798	0.123169	0.125353	0.128058	0.133464	0.135101	0.13767	0.138986	0.139246	0.142733	0.145281	0.148086	0.152519	0.156009	0.157729	0.159563	0.162405	0.166346	0.170713	0.173921	0.177838	0.180335	0.181101	0.182473	0.182728	0.18254	0.182492	0.182903	0.183253	0.181071	0.178171	0.17461	0.170939	0.168526	0.165628	0.16295	0.160516	0.158503	0.156276	0.15387	0.152298	0.150944	0.149548	0.147883	0.147174	0.0737337
0.125557	0.117754	0.116414	0.121694	0.12172	0.123393	0.125177	0.128364	0.133451	0.134975	0.138024	0.138674	0.13929	0.142909	0.145416	0.148439	0.152497	0.155871	0.157641	0.159511	0.162443	0.166715	0.170785	0.173949	0.177978	0.18012	0.181401	0.18265	0.182898	0.182924	0.182168	0.182773	0.183215	0.181078	0.178557	0.174808	0.171051	0.168508	0.165483	0.162904	0.160692	0.158646	0.156384	0.153923	0.152259	0.151164	0.149454	0.147564	0.147211	0.0738045
0.125424	0.11724	0.116539	0.121804	0.121711	0.123617	0.124987	0.128516	0.133298	0.135023	0.138402	0.138506	0.139514	0.14295	0.145545	0.148746	0.152496	0.155968	0.157696	0.159533	0.162583	0.166914	0.170748	0.174127	0.177745	0.179733	0.181736	0.18276	0.183261	0.183131	0.182227	0.183288	0.183374	0.18149	0.178954	0.17481	0.171177	0.168576	0.165449	0.16295	0.160683	0.158534	0.15647	0.153875	0.152159	0.151008	0.149173	0.147815	0.147224	0.0735047
0.125282	0.1167	0.116641	0.121839	0.12163	0.123826	0.12487	0.12868	0.133161	0.135267	0.138857	0.13848	0.139818	0.142889	0.14558	0.14901	0.152534	0.155924	0.157705	0.159546	0.162661	0.16701	0.170914	0.174474	0.177427	0.17961	0.182021	0.18289	0.18374	0.183255	0.182332	0.183629	0.183548	0.181797	0.17883	0.174752	0.171401	0.168471	0.165348	0.162942	0.160543	0.158715	0.156716	0.153689	0.152185	0.150944	0.149244	0.14789	0.146875	0.0733639
0.125153	0.116216	0.116762	0.121855	0.121615	0.123993	0.124829	0.128982	0.133071	0.135634	0.139201	0.138574	0.140252	0.142927	0.14574	0.149202	0.152847	0.156298	0.157827	0.15947	0.162875	0.167371	0.171125	0.174581	0.177332	0.179953	0.182157	0.182965	0.184085	0.183342	0.182598	0.183761	0.183786	0.182055	0.178804	0.174918	0.171184	0.168098	0.165187	0.16278	0.160649	0.159002	0.156776	0.15377	0.152241	0.150865	0.149309	0.147658	0.146959	0.0737188
0.125044	0.115918	0.117034	0.121823	0.121583	0.124024	0.124729	0.129249	0.132955	0.135976	0.139235	0.138507	0.140679	0.143025	0.145949	0.149213	0.15289	0.156456	0.157821	0.159572	0.163256	0.16762	0.17133	0.174535	0.177105	0.180266	0.182202	0.183089	0.18428	0.183641	0.183149	0.183868	0.183999	0.181968	0.178604	0.174914	0.171189	0.168169	0.165038	0.162522	0.160597	0.159006	0.156608	0.153763	0.152301	0.151193	0.149321	0.147409	0.14709	0.0737782
0.125019	0.115801	0.117393	0.121837	0.121697	0.124162	0.124651	0.129407	0.132901	0.136308	0.139162	0.138496	0.141055	0.14321	0.14621	0.149193	0.152902	0.156497	0.157787	0.159705	0.163339	0.167758	0.171726	0.174585	0.177168	0.180375	0.182077	0.183346	0.184369	0.183821	0.183218	0.183677	0.183891	0.181772	0.178537	0.17473	0.171188	0.168203	0.164753	0.162375	0.160772	0.159034	0.1566	0.153592	0.152065	0.151003	0.149098	0.147749	0.1472	0.0735402
0.124895	0.115695	0.117797	0.12187	0.121807	0.124166	0.12455	0.129493	0.132909	0.136656	0.139017	0.138503	0.141193	0.143424	0.146689	0.149232	0.152863	0.156449	0.157749	0.159886	0.163307	0.167751	0.171971	0.174694	0.17757	0.180491	0.182258	0.183613	0.184372	0.184008	0.182979	0.18362	0.183846	0.181896	0.178776	0.174735	0.171431	0.168188	0.16458	0.162314	0.160779	0.159105	0.156578	0.153383	0.152126	0.150857	0.148999	0.147909	0.146948	0.0733727
0.124759	0.115654	0.118181	0.12189	0.122016	0.124243	0.124567	0.129488	0.132813	0.136966	0.138816	0.13855	0.141125	0.143475	0.147097	0.149399	0.153047	0.156305	0.157626	0.159964	0.163304	0.167843	0.171976	0.174711	0.177851	0.180693	0.182749	0.183882	0.184513	0.184176	0.183024	0.184	0.183934	0.182128	0.178936	0.174793	0.17164	0.168051	0.164382	0.162401	0.160886	0.159179	0.156664	0.153459	0.152296	0.150894	0.149173	0.147817	0.146823	0.07351
0.124611	0.115618	0.118433	0.121878	0.122314	0.124302	0.124632	0.12952	0.13282	0.137435	0.138771	0.138663	0.14113	0.143648	0.147482	0.149562	0.153165	0.156404	0.157853	0.160271	0.163545	0.168243	0.172305	0.17494	0.177892	0.180576	0.183089	0.184051	0.184884	0.184266	0.183149	0.184535	0.184295	0.182453	0.178828	0.174794	0.171771	0.168021	0.164204	0.162274	0.161085	0.159271	0.156508	0.153638	0.152533	0.151048	0.149109	0.147675	0.146929	0.0734946
0.124504	0.115696	0.118648	0.12176	0.122575	0.124367	0.124753	0.129512	0.132852	0.137769	0.138723	0.138879	0.141084	0.143759	0.147541	0.149505	0.15324	0.15637	0.158013	0.16045	0.163731	0.168651	0.172596	0.175174	0.177892	0.180621	0.18328	0.184002	0.184924	0.18414	0.183349	0.184578	0.184442	0.182778	0.178839	0.174852	0.171672	0.168007	0.164146	0.162135	0.161212	0.159434	0.156534	0.153475	0.152398	0.151187	0.149168	0.148033	0.147102	0.0733053
0.124413	0.115888	0.118871	0.121669	0.122851	0.124403	0.124843	0.129325	0.132762	0.13793	0.138698	0.139079	0.141054	0.144037	0.147526	0.149416	0.153248	0.156412	0.15839	0.160658	0.163885	0.168737	0.172528	0.175371	0.177846	0.180673	0.183392	0.184058	0.184974	0.184212	0.183807	0.184578	0.184287	0.18252	0.178577	0.17479	0.171728	0.168089	0.164033	0.162116	0.161317	0.159394	0.156689	0.153546	0.152284	0.151084	0.149066	0.148213	0.147209	0.0733029
0.124266	0.116033	0.11902	0.121512	0.123058	0.124437	0.124928	0.129292	0.132857	0.137917	0.138579	0.139182	0.141083	0.144281	0.147512	0.149422	0.153101	0.156265	0.158573	0.160828	0.164046	0.168887	0.172555	0.175241	0.17765	0.180893	0.183484	0.18416	0.185034	0.184355	0.183946	0.18444	0.184229	0.182385	0.178706	0.175019	0.171808	0.167997	0.163984	0.162076	0.16131	0.15969	0.156937	0.15349	0.152362	0.151125	0.149241	0.148388	0.147401	0.0735839
0.124146	0.116155	0.119151	0.121462	0.123352	0.124484	0.125022	0.129277	0.132945	0.137829	0.13847	0.13922	0.1411	0.144541	0.147632	0.149663	0.153063	0.156265	0.158731	0.160911	0.164242	0.168888	0.172458	0.175198	0.1778	0.18103	0.183316	0.184069	0.184736	0.184396	0.184051	0.184426	0.184153	0.182463	0.178997	0.175111	0.172013	0.168186	0.164063	0.162138	0.161435	0.159848	0.157047	0.153731	0.152564	0.15135	0.14928	0.148211	0.147537	0.0736533
0.123994	0.116319	0.119296	0.121388	0.123563	0.124546	0.125051	0.129156	0.133004	0.137593	0.138341	0.139106	0.140962	0.144713	0.147746	0.14995	0.152903	0.156197	0.158956	0.161168	0.164414	0.168758	0.17245	0.175283	0.177894	0.180803	0.183146	0.183949	0.184498	0.184387	0.183963	0.184505	0.184141	0.18271	0.179121	0.175124	0.172375	0.168459	0.164199	0.162229	0.161534	0.159843	0.157031	0.153844	0.15269	0.151519	0.149443	0.148642	0.14772	0.0734503
0.123826	0.116422	0.11941	0.121394	0.123702	0.124586	0.125108	0.129043	0.133099	0.137423	0.138325	0.139118	0.140863	0.144701	0.147792	0.150252	0.153063	0.156353	0.159074	0.161287	0.164338	0.16871	0.172466	0.17523	0.178341	0.180969	0.183259	0.184192	0.184538	0.18431	0.183965	0.184862	0.184401	0.182844	0.179111	0.175481	0.172558	0.168491	0.164289	0.162246	0.161636	0.159859	0.157186	0.153854	0.152587	0.151399	0.14947	0.148953	0.147896	0.0735322
0.123644	0.116486	0.119442	0.121308	0.12372	0.124597	0.125293	0.129103	0.133165	0.137293	0.13838	0.139155	0.140853	0.144662	0.147856	0.150514	0.153196	0.156374	0.159059	0.161459	0.164263	0.16858	0.172256	0.174988	0.178267	0.1809	0.18337	0.184236	0.184774	0.184353	0.184032	0.185111	0.18467	0.182988	0.178988	0.175469	0.172556	0.168678	0.164379	0.162272	0.161642	0.159886	0.157276	0.153965	0.15287	0.151539	0.149691	0.14907	0.147975	0.0738263
0.123496	0.116574	0.119397	0.121213	0.123726	0.124668	0.125507	0.129108	0.13315	0.137218	0.138592	0.139335	0.140912	0.144598	0.147815	0.150588	0.153237	0.156504	0.159223	0.161576	0.164297	0.168689	0.17217	0.174969	0.178133	0.180775	0.183364	0.184181	0.184684	0.184305	0.184321	0.185172	0.184674	0.18282	0.178849	0.175624	0.172601	0.16865	0.164478	0.16247	0.161715	0.160121	0.157495	0.15419	0.153109	0.15189	0.149909	0.148963	0.148098	0.0739344
0.123356	0.116695	0.119398	0.121237	0.123717	0.124655	0.125673	0.12918	0.13313	0.137095	0.138739	0.139401	0.141001	0.144628	0.147805	0.150672	0.153182	0.156454	0.159402	0.161858	0.164488	0.16886	0.172135	0.175091	0.178301	0.180679	0.183151	0.184206	0.184651	0.184361	0.184588	0.185239	0.184631	0.182746	0.179105	0.175857	0.172807	0.169006	0.164778	0.162546	0.161866	0.160332	0.157684	0.154465	0.153185	0.152	0.150211	0.149441	0.148435	0.0738987
0.123255	0.116837	0.119411	0.121246	0.12363	0.124695	0.12588	0.129301	0.133082	0.136859	0.138878	0.139596	0.141174	0.14477	0.147977	0.150736	0.153178	0.156352	0.159455	0.162	0.164603	0.168988	0.172012	0.175168	0.178474	0.180891	0.183271	0.184396	0.184717	0.184574	0.184796	0.185035	0.18442	0.182846	0.179611	0.176128	0.17313	0.169324	0.165054	0.162757	0.162019	0.160445	0.157803	0.154486	0.153115	0.151918	0.15029	0.149483	0.148473	0.0740469
0.123137	0.116874	0.119408	0.12126	0.123474	0.124698	0.125935	0.129351	0.132981	0.136655	0.138973	0.139654	0.141306	0.144908	0.148322	0.151048	0.153404	0.156518	0.159749	0.162183	0.164649	0.168878	0.171891	0.175105	0.178359	0.180876	0.18326	0.184318	0.184699	0.184802	0.184987	0.185308	0.18467	0.18306	0.179922	0.176567	0.173384	0.169334	0.165297	0.162897	0.162085	0.160288	0.157855	0.154767	0.153327	0.152043	0.150633	0.149661	0.148501	0.0742742
0.123006	0.116835	0.119324	0.121223	0.123326	0.124694	0.126018	0.129554	0.133057	0.136667	0.139094	0.139704	0.141379	0.144898	0.148586	0.151263	0.15366	0.156635	0.159878	0.162172	0.164587	0.168717	0.171991	0.175042	0.178432	0.181127	0.183294	0.184201	0.184654	0.184897	0.185125	0.185738	0.185114	0.183478	0.180301	0.176831	0.173538	0.169689	0.165531	0.162995	0.162123	0.160169	0.157797	0.154903	0.153454	0.152152	0.150881	0.149822	0.148501	0.0742877
0.122855	0.116772	0.119212	0.121217	0.123183	0.124677	0.126135	0.12974	0.133148	0.136706	0.139211	0.139794	0.141464	0.144893	0.148614	0.15123	0.153818	0.156724	0.159948	0.162025	0.164582	0.168482	0.172056	0.175176	0.178607	0.181302	0.183293	0.184169	0.184673	0.185039	0.185441	0.186146	0.18529	0.183584	0.180135	0.176695	0.173649	0.16988	0.165646	0.163206	0.162094	0.160091	0.157747	0.155074	0.153501	0.152252	0.151105	0.150079	0.148705	0.0741511
0.122674	0.116764	0.119185	0.12128	0.123079	0.124573	0.126182	0.129942	0.133421	0.136845	0.139219	0.139931	0.141694	0.144901	0.148625	0.15117	0.153954	0.156687	0.160066	0.162133	0.164646	0.168447	0.171949	0.175097	0.178793	0.181555	0.183487	0.184383	0.184912	0.185251	0.185478	0.18614	0.185186	0.183347	0.179971	0.176851	0.173754	0.16989	0.165751	0.163392	0.162293	0.160096	0.157614	0.155127	0.153538	0.15216	0.15116	0.150238	0.148837	0.0742329
0.122518	0.116776	0.119147	0.121409	0.123096	0.124393	0.126185	0.130087	0.133646	0.137028	0.139155	0.139875	0.141905	0.145028	0.148685	0.151107	0.154026	0.156681	0.160067	0.162158	0.164605	0.168397	0.171963	0.175056	0.178735	0.181739	0.183578	0.184592	0.185159	0.185616	0.185936	0.186327	0.185221	0.183422	0.180252	0.176981	0.173822	0.170042	0.166033	0.163657	0.162643	0.160292	0.157779	0.155284	0.153542	0.152123	0.151356	0.150296	0.148873	0.0744981
0.122356	0.116739	0.119066	0.121509	0.123128	0.124282	0.126209	0.130133	0.133788	0.137042	0.139097	0.139872	0.142125	0.145232	0.148811	0.15105	0.1539	0.156677	0.160217	0.162262	0.164559	0.168369	0.171918	0.17515	0.178542	0.181753	0.183634	0.184552	0.18513	0.185795	0.186113	0.186076	0.185151	0.183766	0.180779	0.177162	0.173824	0.170043	0.166443	0.163999	0.162951	0.16051	0.15782	0.155408	0.153737	0.15233	0.151533	0.150416	0.148796	0.0744067
0.122223	0.116759	0.118977	0.121655	0.123277	0.12423	0.126208	0.130055	0.133856	0.13707	0.139081	0.139704	0.142236	0.145383	0.148881	0.151029	0.153784	0.156731	0.160258	0.162343	0.164573	0.168444	0.172072	0.175588	0.179003	0.182217	0.183932	0.184773	0.185192	0.185913	0.186454	0.186249	0.185415	0.184002	0.181261	0.177622	0.173888	0.170052	0.166676	0.16421	0.163036	0.160607	0.157897	0.155542	0.153721	0.152431	0.151665	0.150558	0.148973	0.0742862
0.12208	0.116712	0.11884	0.121764	0.12342	0.124075	0.126138	0.130034	0.134046	0.137076	0.139084	0.1396	0.142345	0.145538	0.148983	0.151214	0.153791	0.156733	0.160286	0.162545	0.164515	0.168494	0.172344	0.175839	0.179201	0.182502	0.184095	0.184652	0.185431	0.186242	0.18691	0.186785	0.185927	0.184337	0.181526	0.17779	0.173917	0.170403	0.167026	0.164564	0.163146	0.16051	0.157959	0.155801	0.153851	0.152355	0.15162	0.150644	0.149175	0.0743738
0.12198	0.116714	0.118657	0.12177	0.123543	0.123859	0.126127	0.130066	0.134274	0.137202	0.139234	0.1396	0.142445	0.145602	0.148893	0.151284	0.153843	0.156947	0.16034	0.162659	0.164647	0.168681	0.17268	0.175873	0.179051	0.182564	0.184273	0.184494	0.18562	0.186743	0.187378	0.18711	0.186156	0.18464	0.181641	0.177886	0.173815	0.170345	0.167143	0.164776	0.163286	0.16052	0.157856	0.155721	0.153864	0.152244	0.151566	0.150542	0.149233	0.0746169
0.12185	0.116704	0.118578	0.12181	0.123722	0.123756	0.126155	0.130039	0.134599	0.137383	0.139299	0.139572	0.142446	0.145567	0.148636	0.151307	0.153779	0.156938	0.160405	0.162773	0.164633	0.168625	0.172965	0.175797	0.178996	0.182731	0.184435	0.184437	0.1856	0.186877	0.187512	0.187464	0.186217	0.184621	0.18151	0.177891	0.173888	0.170356	0.167312	0.164948	0.163419	0.160515	0.157999	0.155912	0.153942	0.152321	0.15158	0.150629	0.149151	0.0745535
0.121671	0.116745	0.118562	0.121857	0.123955	0.123677	0.126304	0.130005	0.134782	0.137542	0.13947	0.139748	0.142529	0.145692	0.148359	0.15114	0.153662	0.156945	0.160475	0.1628	0.164564	0.168485	0.173102	0.175911	0.179229	0.183002	0.184427	0.184548	0.185773	0.187158	0.187725	0.187621	0.186193	0.184688	0.18172	0.178013	0.173921	0.170421	0.167608	0.165223	0.16364	0.160651	0.158037	0.156019	0.153978	0.152369	0.151446	0.150573	0.149155	0.0743893
0.121487	0.116775	0.118604	0.121928	0.124268	0.123718	0.126429	0.129907	0.134888	0.137614	0.139408	0.139827	0.142609	0.145835	0.148264	0.151081	0.153505	0.156927	0.160624	0.163017	0.164883	0.16852	0.172999	0.175965	0.179308	0.183101	0.184341	0.184683	0.185946	0.18747	0.18785	0.187567	0.186308	0.18488	0.181981	0.178221	0.174093	0.17036	0.167648	0.165369	0.163771	0.160987	0.158195	0.156121	0.15407	0.152425	0.151427	0.150467	0.149333	0.074467
0.12136	0.116848	0.118692	0.121993	0.124625	0.123747	0.126583	0.129891	0.134903	0.13771	0.139418	0.139986	0.142553	0.146006	0.148385	0.151208	0.153539	0.156941	0.160867	0.163134	0.164925	0.16843	0.172586	0.175805	0.179227	0.183154	0.184368	0.184861	0.186056	0.187604	0.188069	0.187702	0.186674	0.185012	0.182518	0.178828	0.1744	0.170632	0.167911	0.165729	0.164038	0.161077	0.158198	0.156173	0.15415	0.152287	0.151397	0.150273	0.149252	0.0746996
0.121269	0.116905	0.118727	0.121939	0.124822	0.123692	0.126697	0.12981	0.13474	0.137801	0.139439	0.14015	0.142487	0.1462	0.148462	0.151123	0.153459	0.156851	0.160795	0.162991	0.164848	0.168417	0.172567	0.175772	0.178934	0.183191	0.184595	0.185053	0.186327	0.187573	0.188334	0.188008	0.187167	0.185445	0.182856	0.179124	0.174469	0.170869	0.168102	0.165901	0.164108	0.161179	0.158471	0.156294	0.15423	0.152303	0.151443	0.150436	0.149341	0.0747435
0.121145	0.116906	0.118752	0.12172	0.124884	0.123668	0.126817	0.129876	0.134569	0.137884	0.139643	0.14065	0.14263	0.1463	0.148429	0.150938	0.153337	0.156688	0.160818	0.163079	0.164835	0.168475	0.172558	0.175831	0.179187	0.183509	0.184809	0.184994	0.18661	0.187676	0.188519	0.188322	0.187285	0.185395	0.182678	0.17934	0.174778	0.171044	0.168221	0.165927	0.164083	0.161102	0.15837	0.156258	0.154192	0.152361	0.151359	0.150383	0.149146	0.0744432
0.120999	0.116836	0.118779	0.121533	0.125005	0.123645	0.126902	0.130099	0.134527	0.138159	0.139886	0.140903	0.142621	0.146297	0.148268	0.150737	0.153342	0.156609	0.160786	0.163201	0.164929	0.168599	0.172757	0.175938	0.179352	0.183481	0.184968	0.185178	0.186995	0.187953	0.188841	0.188755	0.187233	0.185298	0.182515	0.179417	0.174968	0.171055	0.168179	0.165938	0.164123	0.16107	0.158427	0.156531	0.154039	0.152159	0.15131	0.150189	0.149242	0.0745738
0.120789	0.116681	0.1188	0.121278	0.124981	0.123575	0.127029	0.13037	0.134472	0.138435	0.140156	0.141364	0.142755	0.146232	0.148197	0.150491	0.153304	0.156645	0.16079	0.163084	0.164798	0.16874	0.172886	0.175759	0.179365	0.183239	0.184923	0.185226	0.18706	0.18821	0.188832	0.188903	0.18713	0.185356	0.182696	0.179473	0.175106	0.171111	0.168264	0.166008	0.164092	0.161185	0.15866	0.156594	0.154124	0.152198	0.151326	0.149979	0.149149	0.0747386
0.120628	0.116593	0.118934	0.12107	0.124907	0.123572	0.127162	0.130475	0.134167	0.138691	0.140299	0.141553	0.142882	0.14615	0.148255	0.150322	0.153312	0.156714	0.160753	0.163182	0.165042	0.168831	0.172942	0.175559	0.179395	0.183162	0.184774	0.185588	0.187227	0.188472	0.188791	0.188742	0.187095	0.18541	0.182938	0.179633	0.175487	0.171261	0.168156	0.166144	0.164322	0.161341	0.1586	0.156467	0.154167	0.152265	0.151524	0.150068	0.149016	0.0747035
0.120413	0.11641	0.119117	0.120945	0.124877	0.123675	0.127208	0.130528	0.133853	0.138842	0.140282	0.141657	0.143191	0.146139	0.148418	0.150247	0.153272	0.156823	0.16079	0.163143	0.165077	0.168749	0.172822	0.175452	0.179543	0.183273	0.184563	0.185886	0.187153	0.188148	0.188639	0.188747	0.187405	0.18556	0.183193	0.179915	0.175795	0.171538	0.168307	0.166316	0.164437	0.161411	0.158865	0.156697	0.154254	0.152409	0.151475	0.150089	0.148823	0.0743953
0.120205	0.116191	0.119218	0.120796	0.124808	0.123726	0.12727	0.130736	0.133537	0.138939	0.140414	0.141754	0.143551	0.146179	0.148723	0.150472	0.153311	0.15685	0.160753	0.163079	0.165098	0.168571	0.172513	0.175381	0.17957	0.183348	0.184242	0.186061	0.187297	0.187904	0.188783	0.188862	0.187818	0.185914	0.183353	0.180225	0.176022	0.171745	0.168468	0.166337	0.164512	0.161501	0.158836	0.156676	0.154171	0.152503	0.151479	0.150111	0.149136	0.0744795
0.120035	0.115956	0.119292	0.120666	0.124842	0.123918	0.127215	0.130896	0.133282	0.139034	0.140512	0.141617	0.143796	0.146164	0.148978	0.150656	0.153253	0.156948	0.160752	0.163072	0.165261	0.168471	0.172149	0.175181	0.179295	0.183339	0.184451	0.186332	0.187482	0.187696	0.18891	0.189242	0.187947	0.185875	0.183331	0.18036	0.176273	0.171839	0.168569	0.166531	0.164559	0.161706	0.158942	0.156647	0.154251	0.152545	0.151483	0.149989	0.149319	0.0747686
0.119852	0.115735	0.119364	0.120519	0.124886	0.124126	0.127073	0.131066	0.133102	0.13905	0.140692	0.14157	0.144122	0.146155	0.148963	0.150724	0.153267	0.157221	0.160884	0.162896	0.165134	0.168443	0.172055	0.175164	0.179155	0.183423	0.184676	0.186374	0.187709	0.187754	0.189241	0.189605	0.187823	0.185815	0.183192	0.180202	0.17623	0.171943	0.168801	0.166685	0.164537	0.161731	0.159023	0.15661	0.154362	0.15252	0.151556	0.150075	0.149246	0.0748449
0.119694	0.115521	0.119438	0.120329	0.12476	0.124289	0.126912	0.131173	0.133034	0.139062	0.140899	0.141468	0.144517	0.146283	0.148799	0.150714	0.153235	0.157339	0.160874	0.162739	0.164976	0.168582	0.172169	0.175335	0.179486	0.183454	0.184772	0.186497	0.187944	0.187813	0.189092	0.189678	0.18774	0.186013	0.183328	0.180042	0.176276	0.171985	0.168852	0.166772	0.164631	0.161769	0.159121	0.156611	0.154504	0.152819	0.151536	0.150207	0.14916	0.0745643
0.119505	0.115251	0.119528	0.120212	0.124663	0.124499	0.12671	0.131321	0.133081	0.138953	0.141053	0.141264	0.144716	0.146499	0.148775	0.15089	0.153218	0.157329	0.160972	0.16283	0.164986	0.168558	0.172164	0.175528	0.179834	0.183401	0.184783	0.186585	0.18778	0.188037	0.189143	0.189655	0.187739	0.186015	0.183664	0.180123	0.176331	0.172071	0.168848	0.166756	0.164709	0.161748	0.159053	0.156512	0.154433	0.153113	0.151624	0.150123	0.149171	0.0745543
0.119323	0.115025	0.119657	0.120198	0.12452	0.124653	0.126532	0.13148	0.133368	0.138893	0.141118	0.141062	0.144816	0.146698	0.148759	0.151158	0.153312	0.157254	0.160939	0.162819	0.165024	0.168768	0.172232	0.175424	0.180008	0.183246	0.18473	0.186933	0.187629	0.187969	0.189101	0.189714	0.188114	0.186223	0.184018	0.18036	0.176411	0.172281	0.16903	0.166845	0.164725	0.161737	0.159072	0.156796	0.154611	0.153106	0.151629	0.150041	0.149428	0.074841
0.119165	0.114891	0.119849	0.12014	0.124344	0.124878	0.126337	0.131452	0.133549	0.138722	0.141126	0.140916	0.144776	0.146965	0.1489	0.151347	0.153448	0.157317	0.161024	0.162803	0.164979	0.168845	0.172366	0.175368	0.180243	0.183434	0.18454	0.187162	0.187451	0.187767	0.189322	0.190016	0.18871	0.186539	0.184142	0.180616	0.176664	0.172558	0.169424	0.167124	0.164707	0.161949	0.159222	0.15657	0.154767	0.153287	0.151727	0.150201	0.149378	0.0747846
0.119014	0.114777	0.120087	0.120153	0.124187	0.125155	0.126218	0.131442	0.133893	0.138552	0.141093	0.140923	0.144619	0.147208	0.149065	0.151522	0.153652	0.157304	0.160952	0.162902	0.165259	0.168813	0.172309	0.175224	0.18016	0.183731	0.184527	0.187491	0.187768	0.187564	0.189469	0.190295	0.188919	0.186507	0.183899	0.180571	0.176822	0.172717	0.169577	0.167398	0.164888	0.161967	0.15918	0.156571	0.154972	0.153391	0.15163	0.150373	0.149374	0.0745595
0.118858	0.114664	0.12033	0.120256	0.124062	0.125458	0.126223	0.131509	0.134312	0.138325	0.141054	0.141067	0.144456	0.147486	0.149134	0.15145	0.153772	0.157417	0.16099	0.162981	0.165507	0.168804	0.172158	0.175219	0.180085	0.183896	0.184786	0.187658	0.188045	0.187647	0.189862	0.19072	0.188911	0.186528	0.183761	0.180322	0.176681	0.172775	0.169815	0.167504	0.164788	0.161964	0.159502	0.156561	0.154757	0.153501	0.151632	0.150368	0.149546	0.0746361
0.118696	0.11458	0.120566	0.120362	0.123958	0.125765	0.126193	0.131382	0.134726	0.13828	0.14116	0.141391	0.144336	0.147684	0.149236	0.151444	0.153923	0.157373	0.160963	0.163251	0.165596	0.168476	0.171991	0.175287	0.179846	0.183974	0.1851	0.187537	0.188316	0.187878	0.189898	0.190958	0.188849	0.186468	0.183784	0.180174	0.176697	0.172844	0.16981	0.16756	0.164974	0.161945	0.159371	0.156632	0.154722	0.153626	0.151742	0.150199	0.149699	0.0748773
0.118544	0.114572	0.120844	0.12046	0.123839	0.126018	0.126065	0.131125	0.135091	0.13824	0.141102	0.141727	0.144263	0.147695	0.149147	0.151144	0.154068	0.157641	0.160958	0.163218	0.165793	0.168493	0.171854	0.175412	0.179794	0.183911	0.185465	0.187579	0.188377	0.188218	0.189793	0.190924	0.188854	0.186324	0.18415	0.180451	0.176723	0.17294	0.169827	0.167538	0.164794	0.1618	0.159353	0.156786	0.154846	0.153553	0.151874	0.150259	0.14961	0.0749033
0.118433	0.114584	0.121148	0.120699	0.123618	0.126054	0.125924	0.130807	0.135522	0.138259	0.140972	0.142137	0.144212	0.147613	0.149218	0.151115	0.154206	0.157642	0.160852	0.163192	0.165821	0.168697	0.171816	0.175478	0.179972	0.183781	0.185544	0.187594	0.188236	0.188442	0.189728	0.190673	0.189096	0.186508	0.184261	0.18063	0.176844	0.173043	0.169717	0.167254	0.164543	0.161874	0.159507	0.156786	0.155012	0.153676	0.151799	0.150397	0.149525	0.0746107
0.118411	0.114667	0.121448	0.12096	0.123276	0.126018	0.125973	0.130561	0.135865	0.138309	0.140779	0.142485	0.144222	0.147578	0.14943	0.151254	0.154343	0.157617	0.160894	0.163459	0.165932	0.16886	0.171852	0.1756	0.180261	0.183538	0.185558	0.187795	0.187943	0.188393	0.189622	0.190591	0.189609	0.186813	0.184386	0.180951	0.177067	0.17301	0.169657	0.1673	0.164556	0.161853	0.159575	0.156735	0.154897	0.153911	0.151936	0.150464	0.149673	0.0745847
0.118406	0.114756	0.121703	0.121294	0.123001	0.125927	0.125987	0.130275	0.136171	0.138568	0.140661	0.142773	0.144258	0.147345	0.149585	0.151505	0.154551	0.157758	0.160914	0.163553	0.165996	0.168857	0.17189	0.175587	0.180378	0.18357	0.185395	0.187946	0.18794	0.188287	0.189979	0.190891	0.189688	0.186759	0.184326	0.180934	0.177071	0.173092	0.169681	0.167341	0.164647	0.161983	0.159704	0.156681	0.154711	0.154009	0.152138	0.15039	0.149847	0.0748235
0.118386	0.114801	0.121912	0.121651	0.122753	0.125836	0.126098	0.129969	0.136321	0.138872	0.140545	0.143049	0.144507	0.147081	0.149617	0.15165	0.154613	0.158022	0.161138	0.163774	0.166133	0.169138	0.172233	0.175532	0.180631	0.183865	0.185231	0.188096	0.188455	0.188438	0.190164	0.191133	0.189644	0.186844	0.184306	0.180906	0.177358	0.173235	0.169711	0.16746	0.1649	0.162074	0.159511	0.156807	0.154645	0.153698	0.152156	0.150458	0.149783	0.0747648
0.11845	0.114835	0.122101	0.122112	0.122643	0.125803	0.126291	0.129609	0.136113	0.13902	0.140368	0.143057	0.144631	0.146812	0.149568	0.151724	0.154682	0.158208	0.16127	0.163988	0.166261	0.169169	0.172471	0.175548	0.180525	0.184154	0.185445	0.188261	0.188978	0.18879	0.190349	0.191279	0.189497	0.186816	0.184424	0.180928	0.177328	0.173187	0.169769	0.167492	0.164801	0.162122	0.159534	0.156499	0.154502	0.153758	0.152139	0.150587	0.149719	0.0745776
0.118585	0.114879	0.122206	0.122654	0.12257	0.125655	0.126616	0.129402	0.135878	0.13929	0.140318	0.143091	0.144939	0.146658	0.149403	0.151868	0.154703	0.158083	0.161222	0.164122	0.166558	0.169369	0.172464	0.175541	0.180377	0.184302	0.185659	0.18788	0.189213	0.18906	0.189904	0.190964	0.189355	0.18674	0.184742	0.181258	0.177396	0.173218	0.169541	0.167265	0.164717	0.162133	0.159538	0.156523	0.154515	0.153776	0.152143	0.150639	0.149908	0.0746423
0.118789	0.114935	0.12225	0.123218	0.122566	0.125445	0.126918	0.129279	0.135583	0.139659	0.140322	0.142797	0.145303	0.146807	0.149332	0.152131	0.155031	0.158283	0.161386	0.164354	0.166695	0.169436	0.172565	0.175632	0.180239	0.184197	0.18575	0.187597	0.189093	0.189336	0.189728	0.190784	0.189669	0.186926	0.184868	0.181628	0.177588	0.173128	0.169537	0.167347	0.164788	0.1622	0.159708	0.156579	0.154355	0.153997	0.152337	0.15045	0.150016	0.0748489
0.118963	0.114988	0.122166	0.123636	0.122633	0.125238	0.127199	0.129348	0.135324	0.139986	0.14045	0.142527	0.145608	0.146892	0.149192	0.152342	0.155279	0.158346	0.161505	0.164531	0.166696	0.169237	0.17249	0.175937	0.180356	0.183917	0.185626	0.187444	0.188884	0.189366	0.189548	0.1907	0.189985	0.187276	0.18527	0.182131	0.177811	0.173111	0.169588	0.167467	0.165007	0.162222	0.159576	0.156862	0.154549	0.1539	0.152347	0.150353	0.149749	0.0746873
0.119136	0.115039	0.121996	0.12398	0.1226	0.124913	0.127531	0.129561	0.13504	0.140159	0.140592	0.1422	0.145656	0.147064	0.149126	0.152356	0.155403	0.158269	0.16142	0.164437	0.166691	0.169412	0.172441	0.176104	0.180557	0.183696	0.185761	0.187699	0.188704	0.189486	0.18991	0.190849	0.190141	0.187498	0.185418	0.182332	0.178135	0.173169	0.169626	0.167519	0.16488	0.162183	0.159453	0.156749	0.154653	0.153827	0.152262	0.150489	0.14962	0.0744911
0.119327	0.115092	0.121799	0.124319	0.122601	0.124575	0.127824	0.129656	0.13455	0.140258	0.140779	0.14178	0.145494	0.14726	0.149163	0.152425	0.155588	0.158276	0.161422	0.164395	0.166527	0.169524	0.172394	0.176165	0.181009	0.183739	0.185638	0.187926	0.188944	0.189463	0.190206	0.191159	0.190121	0.187804	0.185546	0.182164	0.178059	0.173063	0.169757	0.167687	0.165016	0.16252	0.159565	0.156688	0.154861	0.154057	0.152335	0.150596	0.149639	0.0744131
0.119489	0.115164	0.121527	0.124454	0.12262	0.124308	0.128224	0.130064	0.134096	0.140195	0.141018	0.141375	0.14527	0.147557	0.149248	0.152355	0.155761	0.158338	0.161303	0.164282	0.166506	0.169718	0.172595	0.176317	0.181501	0.184082	0.185527	0.188171	0.189433	0.189605	0.190426	0.191422	0.190008	0.18779	0.185874	0.18235	0.178115	0.173254	0.169907	0.167814	0.165063	0.162394	0.15952	0.156761	0.154845	0.154229	0.15256	0.150357	0.149568	0.0746015
0.119638	0.115219	0.12122	0.124543	0.122706	0.124069	0.128503	0.130428	0.133694	0.140003	0.141242	0.141047	0.144835	0.147651	0.149282	0.152212	0.155838	0.158336	0.161104	0.163998	0.166331	0.169904	0.172796	0.176284	0.181759	0.184606	0.185642	0.188295	0.19	0.189808	0.190368	0.191573	0.189968	0.187655	0.186118	0.18285	0.178355	0.173358	0.170092	0.167985	0.165118	0.162571	0.159727	0.156812	0.154828	0.154098	0.152508	0.150187	0.14933	0.0745643
0.119753	0.115269	0.120906	0.124583	0.122843	0.123831	0.128664	0.13087	0.133419	0.139617	0.141253	0.140767	0.144431	0.147741	0.14946	0.152144	0.155831	0.158355	0.161023	0.164021	0.166329	0.170137	0.173197	0.176322	0.181664	0.184955	0.185993	0.188105	0.190212	0.190176	0.190086	0.191459	0.190237	0.187673	0.186136	0.183124	0.178437	0.173283	0.170133	0.168138	0.165211	0.162366	0.159656	0.157191	0.155029	0.153921	0.152512	0.15035	0.149187	0.0743839
0.119901	0.115374	0.120546	0.124553	0.123105	0.123717	0.128766	0.131292	0.133256	0.139209	0.141279	0.140727	0.144092	0.147755	0.149687	0.152244	0.155938	0.158329	0.160769	0.163941	0.166479	0.170258	0.173205	0.176421	0.181497	0.184992	0.186256	0.187809	0.189943	0.190242	0.189944	0.191395	0.190553	0.187845	0.18615	0.183152	0.178563	0.173445	0.170291	0.16823	0.1651	0.162411	0.159839	0.157124	0.155207	0.154236	0.152556	0.150437	0.149315	0.0744067
0.119944	0.115384	0.120026	0.12438	0.12333	0.123582	0.128703	0.131666	0.133358	0.138945	0.141402	0.140945	0.143942	0.147736	0.149843	0.152285	0.155917	0.158348	0.160704	0.163813	0.166488	0.170263	0.173121	0.176459	0.181489	0.184866	0.186194	0.187606	0.189536	0.190152	0.190154	0.19155	0.190688	0.188147	0.186274	0.183048	0.178578	0.173447	0.170356	0.168341	0.165145	0.162628	0.159968	0.157179	0.15533	0.154335	0.152628	0.150322	0.14936	0.0745506
0.119957	0.115367	0.11947	0.124145	0.123624	0.123503	0.128414	0.13205	0.13373	0.138646	0.141427	0.141244	0.143819	0.147579	0.149934	0.152365	0.155884	0.158434	0.160771	0.163869	0.166595	0.170237	0.173118	0.17679	0.181705	0.184642	0.18638	0.188072	0.189419	0.190045	0.190645	0.191891	0.190513	0.188151	0.186239	0.182751	0.178503	0.173494	0.170467	0.168503	0.165025	0.162359	0.159981	0.157177	0.15526	0.154436	0.152682	0.150057	0.149004	0.0744436
0.119934	0.115338	0.118902	0.123864	0.123986	0.123565	0.128059	0.132344	0.134168	0.138377	0.141454	0.141671	0.143717	0.147328	0.150047	0.152505	0.155657	0.158267	0.160826	0.163995	0.166749	0.170032	0.172842	0.177091	0.181969	0.18456	0.186582	0.188529	0.189822	0.190276	0.191095	0.192317	0.190369	0.187952	0.186364	0.18302	0.178758	0.173649	0.170557	0.168541	0.164785	0.162133	0.159899	0.157398	0.155449	0.154059	0.152601	0.150242	0.148845	0.0742953
0.11992	0.115285	0.118341	0.123541	0.124307	0.123664	0.127619	0.132372	0.134546	0.138126	0.141267	0.142077	0.143844	0.147053	0.149932	0.152608	0.155766	0.158217	0.160703	0.163982	0.166845	0.170164	0.172693	0.17705	0.182491	0.185069	0.186735	0.188848	0.19027	0.190347	0.191141	0.192387	0.190334	0.18768	0.186035	0.183069	0.178835	0.173622	0.170551	0.168492	0.164778	0.162032	0.159731	0.157259	0.155402	0.154032	0.152587	0.150452	0.149078	0.074392
0.119912	0.115227	0.117892	0.123301	0.124625	0.123826	0.127218	0.132386	0.134963	0.138001	0.140903	0.142234	0.144047	0.146754	0.149618	0.152598	0.155922	0.158284	0.160655	0.164018	0.166863	0.170219	0.172677	0.176912	0.182989	0.185773	0.186868	0.188965	0.190651	0.190455	0.190752	0.192229	0.190526	0.18761	0.185954	0.183158	0.178832	0.173653	0.170559	0.168446	0.164683	0.162159	0.159905	0.157324	0.155549	0.154247	0.152724	0.150316	0.149092	0.0745114
0.119864	0.115107	0.117405	0.123039	0.124877	0.123962	0.126896	0.132483	0.135553	0.138056	0.14063	0.142408	0.144386	0.146719	0.149485	0.152697	0.156027	0.158153	0.160503	0.164019	0.166964	0.170409	0.172882	0.176908	0.182973	0.18602	0.187002	0.188881	0.190766	0.190861	0.190714	0.192099	0.190917	0.187748	0.185787	0.183227	0.17907	0.173842	0.170648	0.168413	0.164601	0.162235	0.160041	0.157327	0.155457	0.154239	0.152688	0.150039	0.148832	0.0744562
0.119808	0.114997	0.116932	0.122815	0.125131	0.124112	0.126512	0.132314	0.136109	0.13829	0.140349	0.142557	0.144857	0.146707	0.149146	0.152657	0.156154	0.158251	0.160604	0.164047	0.166892	0.170425	0.173045	0.176854	0.182656	0.186177	0.187116	0.188458	0.190592	0.191013	0.19089	0.192277	0.191114	0.187951	0.185678	0.183055	0.179038	0.173818	0.170753	0.168537	0.164718	0.162347	0.160179	0.157519	0.155486	0.153896	0.152551	0.150258	0.148845	0.0743619
0.119711	0.114949	0.116522	0.122591	0.125416	0.124337	0.126161	0.132102	0.136642	0.138643	0.140132	0.14265	0.145459	0.147003	0.149093	0.15265	0.156307	0.158509	0.160704	0.16402	0.166834	0.170381	0.173052	0.176896	0.182446	0.185931	0.187106	0.188222	0.190183	0.191053	0.191551	0.192646	0.191014	0.187997	0.185682	0.182911	0.179038	0.173953	0.170785	0.168649	0.164878	0.162185	0.16012	0.157787	0.155623	0.153807	0.152455	0.150443	0.148999	0.0743159
0.11963	0.114899	0.11613	0.122321	0.12568	0.124667	0.12592	0.131885	0.137034	0.139017	0.140136	0.142693	0.145718	0.147223	0.149152	0.152615	0.156435	0.158684	0.160741	0.163998	0.166855	0.170424	0.173098	0.176943	0.182388	0.185711	0.187166	0.188507	0.190053	0.190908	0.192002	0.192941	0.19085	0.188058	0.185847	0.183166	0.179217	0.174023	0.170945	0.168639	0.164851	0.162211	0.160031	0.157632	0.155723	0.154024	0.152351	0.150339	0.149205	0.0745003
0.119535	0.114895	0.115778	0.121971	0.125822	0.124947	0.125731	0.131661	0.137304	0.139401	0.140171	0.142496	0.145713	0.147407	0.149098	0.152396	0.156394	0.158816	0.160818	0.163958	0.166799	0.170272	0.173142	0.177145	0.182293	0.185329	0.187167	0.189042	0.190478	0.190941	0.192164	0.193106	0.19084	0.188007	0.18578	0.183349	0.179308	0.174039	0.17098	0.168566	0.164815	0.162288	0.160101	0.157751	0.155738	0.153943	0.152332	0.150147	0.14894	0.0743923
0.119499	0.11495	0.115538	0.121745	0.126081	0.12535	0.125633	0.131332	0.137315	0.139757	0.140275	0.142138	0.145558	0.147643	0.149274	0.152505	0.15642	0.158841	0.160792	0.163898	0.166842	0.170066	0.172969	0.177433	0.182493	0.185222	0.187141	0.189334	0.190966	0.19114	0.191962	0.192929	0.191057	0.188159	0.185769	0.183504	0.179611	0.174264	0.171058	0.168544	0.164698	0.162186	0.160275	0.157923	0.155742	0.153981	0.152476	0.150246	0.148714	0.074214
0.119401	0.115035	0.11535	0.121431	0.126171	0.125723	0.125645	0.130875	0.137068	0.140079	0.140354	0.141746	0.145385	0.147943	0.14963	0.152623	0.156473	0.158813	0.160726	0.163835	0.166735	0.169697	0.172617	0.177351	0.1827	0.185515	0.187177	0.189274	0.191255	0.19156	0.191953	0.193016	0.191666	0.188773	0.186063	0.183589	0.179598	0.174426	0.171143	0.168492	0.164822	0.162281	0.160332	0.158266	0.155994	0.153814	0.152341	0.150449	0.148816	0.0741193
0.119294	0.11515	0.115272	0.121148	0.126041	0.125942	0.12565	0.130325	0.136659	0.140255	0.140523	0.141471	0.145113	0.147941	0.149761	0.152796	0.15655	0.158753	0.160685	0.163744	0.166667	0.16975	0.172688	0.177331	0.182949	0.185838	0.186962	0.18893	0.191184	0.191741	0.192065	0.193033	0.191988	0.189388	0.18637	0.183385	0.179494	0.174578	0.171146	0.168483	0.16497	0.162352	0.160379	0.158195	0.156072	0.154031	0.152279	0.150435	0.148928	0.0741656
0.119186	0.115289	0.115252	0.120902	0.125814	0.125971	0.125637	0.129895	0.136324	0.140583	0.140901	0.141243	0.144653	0.147805	0.150015	0.153016	0.156408	0.158695	0.160867	0.163696	0.1665	0.169759	0.173029	0.177433	0.182753	0.186057	0.187151	0.188685	0.190957	0.191993	0.192656	0.1934	0.192043	0.189674	0.186918	0.183817	0.179756	0.174651	0.171203	0.168563	0.164969	0.162457	0.160442	0.158228	0.156261	0.154312	0.152344	0.150265	0.148801	0.0740927
0.119098	0.115456	0.115196	0.120587	0.125526	0.125971	0.125694	0.129561	0.135961	0.140695	0.141375	0.141314	0.144337	0.147763	0.150379	0.153404	0.156471	0.158665	0.160958	0.163627	0.166456	0.169844	0.173264	0.177628	0.182454	0.185818	0.187152	0.188492	0.190692	0.192057	0.193279	0.193874	0.19212	0.189803	0.187	0.184074	0.18003	0.174806	0.171342	0.168544	0.164943	0.162535	0.160531	0.158083	0.156071	0.154257	0.152432	0.15036	0.148671	0.0739807
0.11904	0.115673	0.115183	0.120293	0.12528	0.126106	0.12587	0.129328	0.135549	0.140581	0.141645	0.141397	0.144097	0.147634	0.150485	0.153586	0.156586	0.158697	0.161056	0.163522	0.166133	0.1698	0.173411	0.177624	0.182212	0.185538	0.187159	0.188555	0.190529	0.191819	0.193391	0.194054	0.192075	0.189758	0.187173	0.184168	0.179948	0.174771	0.171294	0.168487	0.164861	0.16241	0.160429	0.158133	0.155978	0.153977	0.152258	0.150568	0.148947	0.0740195
0.119009	0.115934	0.115266	0.120025	0.124993	0.126228	0.126123	0.129263	0.135108	0.140251	0.141871	0.141596	0.143843	0.147315	0.150499	0.153738	0.156528	0.158504	0.161005	0.163508	0.16608	0.169837	0.173601	0.177715	0.181983	0.185072	0.187182	0.189064	0.19071	0.19176	0.193157	0.193816	0.192332	0.190043	0.18718	0.184083	0.179854	0.174682	0.171222	0.168509	0.164756	0.162254	0.160449	0.158106	0.155873	0.153944	0.152167	0.150547	0.149083	0.0741162
0.118924	0.116115	0.115328	0.119718	0.124581	0.126181	0.126399	0.129303	0.134641	0.139807	0.142087	0.141978	0.14372	0.146954	0.150341	0.153824	0.156469	0.158258	0.160956	0.16356	0.165973	0.169681	0.173707	0.177863	0.181844	0.184873	0.187128	0.189331	0.191133	0.191843	0.1927	0.193604	0.192812	0.190569	0.187404	0.184051	0.179888	0.174769	0.171148	0.168321	0.164613	0.162196	0.160295	0.157938	0.155921	0.154261	0.152299	0.150439	0.149062	0.0741018
0.118798	0.116295	0.115415	0.119425	0.124148	0.126131	0.126721	0.129319	0.134226	0.139287	0.14207	0.142423	0.143936	0.14679	0.150105	0.153815	0.156422	0.158196	0.161095	0.163808	0.166109	0.16944	0.17356	0.178126	0.181997	0.18476	0.187002	0.189323	0.191461	0.192191	0.192613	0.193564	0.193141	0.191012	0.187812	0.18427	0.179914	0.174662	0.171038	0.168204	0.164514	0.162332	0.160412	0.157929	0.155793	0.154171	0.152401	0.15048	0.148905	0.0739679
0.118708	0.116469	0.115509	0.119195	0.123685	0.125984	0.126965	0.129355	0.133884	0.138821	0.142099	0.142845	0.144248	0.146755	0.149943	0.153887	0.156521	0.158158	0.161038	0.163902	0.16615	0.169199	0.173274	0.178054	0.182447	0.185237	0.186865	0.188897	0.191367	0.192574	0.193195	0.193969	0.193294	0.191282	0.188118	0.184549	0.18001	0.174573	0.171058	0.168243	0.164543	0.162439	0.160609	0.158032	0.155785	0.154014	0.152332	0.15086	0.149234	0.0740193
0.118595	0.116705	0.115653	0.118892	0.123088	0.125648	0.127212	0.12967	0.133828	0.13844	0.141869	0.143134	0.144644	0.146787	0.149789	0.153616	0.156426	0.158309	0.161107	0.164106	0.166391	0.169176	0.17317	0.178004	0.182703	0.185803	0.187103	0.188665	0.191137	0.192539	0.193571	0.194383	0.193303	0.191195	0.188213	0.184707	0.180099	0.17464	0.170986	0.168206	0.164503	0.162381	0.160552	0.158141	0.15583	0.153786	0.152085	0.150886	0.149593	0.074216
0.1185	0.116933	0.115845	0.118668	0.122501	0.125295	0.127462	0.130095	0.133973	0.138169	0.141677	0.143353	0.144944	0.146871	0.149726	0.153441	0.156356	0.158454	0.16124	0.164328	0.166524	0.169247	0.173426	0.178177	0.182656	0.186017	0.187283	0.18852	0.190866	0.192365	0.193742	0.194511	0.193309	0.191119	0.188025	0.184698	0.180249	0.174631	0.170898	0.168248	0.164543	0.162354	0.160594	0.158031	0.155841	0.153988	0.152058	0.150791	0.149654	0.0743082
0.118389	0.117115	0.115957	0.118394	0.121913	0.124909	0.127861	0.130763	0.134274	0.138008	0.141314	0.143429	0.145377	0.147158	0.149762	0.153206	0.156266	0.158637	0.161387	0.164419	0.166549	0.16937	0.173521	0.178101	0.182465	0.185948	0.187517	0.18871	0.190849	0.192217	0.193598	0.194424	0.193484	0.191336	0.187918	0.184447	0.18005	0.174659	0.171022	0.168213	0.164564	0.162357	0.160375	0.157921	0.1557	0.154043	0.15226	0.150711	0.149583	0.0743091
0.118277	0.117302	0.116102	0.118218	0.121396	0.124572	0.128242	0.131477	0.134639	0.137778	0.140891	0.143458	0.145758	0.147573	0.150019	0.15318	0.156228	0.158757	0.161491	0.164448	0.166499	0.169421	0.173426	0.177972	0.18228	0.185551	0.18753	0.189024	0.191101	0.191987	0.192988	0.194166	0.193878	0.191786	0.187886	0.184178	0.179883	0.174669	0.171065	0.168047	0.164301	0.162405	0.160587	0.15787	0.155498	0.153789	0.152151	0.150935	0.149735	0.074298
0.118176	0.117508	0.116277	0.118101	0.120992	0.124213	0.128483	0.132125	0.135094	0.137791	0.140591	0.143402	0.145991	0.147828	0.150234	0.15326	0.156095	0.158645	0.161421	0.16434	0.166397	0.16951	0.173513	0.177839	0.181966	0.185229	0.187425	0.189245	0.19141	0.191935	0.192723	0.194025	0.193888	0.191953	0.188215	0.18439	0.179854	0.174506	0.170854	0.167882	0.164251	0.162451	0.1607	0.158007	0.155372	0.153431	0.151876	0.150942	0.149942	0.0743692
0.118024	0.117688	0.11648	0.118019	0.120556	0.12377	0.128456	0.132571	0.135644	0.137872	0.140316	0.143198	0.145952	0.147954	0.150565	0.153338	0.155905	0.158521	0.16125	0.164344	0.166454	0.169408	0.173476	0.17798	0.181933	0.185151	0.187495	0.189277	0.191704	0.192365	0.193057	0.194278	0.194015	0.192005	0.188191	0.184712	0.18027	0.174704	0.170925	0.167824	0.164172	0.162391	0.160871	0.158122	0.155456	0.153571	0.151913	0.150861	0.149809	0.0743438
0.117898	0.117848	0.116676	0.117973	0.120146	0.123288	0.128264	0.132901	0.13626	0.138157	0.140202	0.143028	0.145842	0.148093	0.151043	0.153607	0.155992	0.15861	0.161228	0.164323	0.166333	0.169097	0.173233	0.178168	0.182266	0.185402	0.187469	0.189018	0.191776	0.192702	0.193716	0.194887	0.194011	0.191913	0.188278	0.18489	0.180566	0.175017	0.170953	0.167945	0.164491	0.162459	0.160887	0.158198	0.155527	0.15391	0.152326	0.150904	0.149595	0.0741917
0.117851	0.118032	0.116916	0.11803	0.119833	0.122859	0.127975	0.13304	0.136908	0.138692	0.140201	0.142719	0.145581	0.148149	0.151288	0.1537	0.155999	0.158635	0.161082	0.164179	0.166376	0.168973	0.173011	0.178224	0.182765	0.186025	0.187794	0.189047	0.191681	0.192816	0.194199	0.195286	0.194205	0.192065	0.188268	0.184779	0.180486	0.175059	0.171018	0.167948	0.164516	0.162504	0.160962	0.158165	0.1554	0.153755	0.152307	0.151041	0.149537	0.074126
0.117837	0.118191	0.117083	0.118148	0.119642	0.122428	0.127655	0.13314	0.137289	0.139132	0.140291	0.142433	0.145328	0.148162	0.151474	0.153777	0.15606	0.158706	0.161017	0.164157	0.166369	0.168796	0.172775	0.178168	0.183001	0.186423	0.187961	0.188852	0.191398	0.192728	0.194239	0.195381	0.194513	0.192311	0.188177	0.184432	0.180382	0.175232	0.171096	0.167907	0.164413	0.162581	0.161102	0.158181	0.155324	0.153657	0.152319	0.150977	0.149472	0.0741344
0.117753	0.118303	0.117278	0.118364	0.119601	0.122068	0.12731	0.133209	0.137649	0.139464	0.140319	0.142323	0.145153	0.148043	0.151446	0.153749	0.156271	0.159005	0.161196	0.164238	0.166455	0.168731	0.17276	0.17823	0.182819	0.186453	0.18837	0.189172	0.19135	0.192368	0.193729	0.195143	0.194801	0.192608	0.188404	0.184518	0.180256	0.175059	0.170937	0.167762	0.164266	0.162529	0.160957	0.158009	0.15525	0.153651	0.152262	0.150612	0.149168	0.0741121
0.117702	0.118426	0.1175	0.118637	0.119653	0.12178	0.126807	0.133039	0.137846	0.139698	0.14058	0.142477	0.145107	0.147995	0.151508	0.153952	0.156573	0.159241	0.161252	0.164236	0.166352	0.168698	0.173022	0.178282	0.182505	0.186142	0.188478	0.189655	0.19169	0.192394	0.193559	0.19499	0.194834	0.192675	0.188454	0.184739	0.180339	0.175001	0.171061	0.167764	0.164279	0.162593	0.16104	0.157933	0.155192	0.153929	0.152427	0.150488	0.148775	0.073847
0.117648	0.118505	0.117729	0.119019	0.119853	0.121541	0.126248	0.132774	0.137903	0.139902	0.140897	0.142709	0.145218	0.147971	0.151511	0.154078	0.156717	0.159447	0.161318	0.164183	0.166413	0.168849	0.173109	0.178181	0.18221	0.185679	0.188264	0.189973	0.192163	0.192518	0.193652	0.195207	0.194803	0.192599	0.188692	0.184921	0.180387	0.175187	0.171205	0.167863	0.164399	0.162559	0.160823	0.157811	0.155086	0.153946	0.152699	0.150668	0.148697	0.0737306
0.117602	0.118593	0.117965	0.119473	0.120323	0.121478	0.125545	0.132324	0.137761	0.139876	0.141203	0.142952	0.14523	0.147976	0.151513	0.154004	0.156685	0.159705	0.161493	0.164128	0.166344	0.168759	0.173233	0.178325	0.182073	0.185419	0.188214	0.189976	0.192194	0.192924	0.194347	0.195592	0.194643	0.192378	0.188702	0.185131	0.180532	0.175133	0.17108	0.167685	0.16429	0.162683	0.161012	0.157766	0.154909	0.15374	0.152661	0.15079	0.148743	0.0737445
0.117555	0.118711	0.118258	0.119851	0.120785	0.121535	0.124946	0.13176	0.137403	0.139794	0.141547	0.143241	0.145428	0.148111	0.151447	0.153734	0.156473	0.159771	0.161424	0.163986	0.166321	0.168829	0.173598	0.178552	0.182122	0.185407	0.188024	0.189883	0.192252	0.193178	0.19483	0.195986	0.194721	0.192333	0.18873	0.18511	0.180481	0.175289	0.171258	0.167767	0.164457	0.162817	0.160998	0.157722	0.154859	0.153813	0.152888	0.150752	0.148558	0.073736
0.117494	0.118769	0.118503	0.120219	0.121261	0.121713	0.124429	0.131109	0.136944	0.139543	0.141736	0.143613	0.14573	0.148444	0.15168	0.153662	0.156322	0.159808	0.161548	0.163914	0.166123	0.168627	0.173683	0.179009	0.182663	0.185759	0.18815	0.189952	0.192306	0.193448	0.195034	0.196059	0.195046	0.192626	0.188694	0.184805	0.180175	0.175243	0.171377	0.16769	0.164364	0.162821	0.160983	0.157738	0.155048	0.154214	0.153026	0.150712	0.1485	0.0736762
0.117465	0.118798	0.118791	0.120653	0.121757	0.12192	0.124092	0.130526	0.13637	0.139321	0.142015	0.144206	0.146228	0.148817	0.151937	0.153829	0.156298	0.15968	0.1616	0.163893	0.166077	0.168429	0.173523	0.179148	0.183167	0.186307	0.188277	0.189976	0.192223	0.193226	0.194804	0.195998	0.195328	0.193059	0.189024	0.184695	0.179861	0.175192	0.171512	0.167864	0.16443	0.162792	0.160923	0.157725	0.155088	0.154355	0.153217	0.150845	0.148462	0.0735666
0.117382	0.11879	0.119016	0.12104	0.122203	0.122247	0.124031	0.130082	0.135834	0.138999	0.14205	0.144491	0.146595	0.149314	0.152256	0.153914	0.156293	0.159503	0.161367	0.163743	0.166117	0.168445	0.173412	0.179105	0.183363	0.18653	0.188635	0.190387	0.192333	0.193171	0.19439	0.195687	0.195443	0.193194	0.189212	0.184857	0.179812	0.17519	0.171601	0.167722	0.164286	0.162706	0.160601	0.15735	0.154895	0.154064	0.152943	0.150794	0.148498	0.0736295
0.117247	0.118747	0.119229	0.12146	0.12269	0.122604	0.123949	0.129639	0.135138	0.138394	0.141853	0.144671	0.146945	0.149715	0.152788	0.154179	0.156369	0.159541	0.161401	0.163948	0.166211	0.168375	0.173405	0.179088	0.183167	0.186318	0.188563	0.19053	0.192632	0.193307	0.194393	0.1957	0.195246	0.192904	0.189174	0.18495	0.179813	0.175199	0.171666	0.167697	0.164181	0.162742	0.160713	0.157413	0.154771	0.15382	0.152842	0.150585	0.148269	0.0735762
0.117061	0.11864	0.119464	0.121861	0.123122	0.122986	0.123934	0.129344	0.134732	0.137913	0.141604	0.144756	0.147231	0.150075	0.153158	0.154429	0.15643	0.159487	0.161346	0.163896	0.166204	0.1685	0.173637	0.179025	0.18277	0.18604	0.188561	0.190797	0.192875	0.193485	0.194782	0.195951	0.195206	0.192739	0.18903	0.184921	0.179902	0.175443	0.171796	0.167738	0.164236	0.162722	0.160609	0.157307	0.15477	0.153754	0.15269	0.150481	0.148146	0.073512
0.116822	0.118463	0.119629	0.122147	0.123432	0.123347	0.124	0.129134	0.134342	0.137465	0.141395	0.14473	0.14734	0.150336	0.15354	0.154684	0.156441	0.159365	0.161254	0.16388	0.166115	0.168625	0.173777	0.178943	0.182516	0.185656	0.18827	0.190726	0.193142	0.194022	0.195418	0.196467	0.195387	0.192603	0.188823	0.184629	0.179696	0.175511	0.171806	0.167588	0.164088	0.162489	0.160544	0.157274	0.154602	0.153894	0.152886	0.150586	0.148156	0.0734417
0.116581	0.11826	0.119767	0.122406	0.123691	0.123698	0.124171	0.129032	0.13419	0.137195	0.141059	0.144517	0.147194	0.150356	0.153649	0.154723	0.156505	0.159361	0.161109	0.163781	0.166105	0.168634	0.173701	0.178727	0.182135	0.185293	0.188005	0.190364	0.192968	0.194333	0.195802	0.19671	0.19564	0.192726	0.188934	0.184565	0.179508	0.1754	0.17174	0.167646	0.164061	0.162275	0.160187	0.157113	0.15454	0.153731	0.152982	0.150703	0.148285	0.0736105
0.116344	0.118068	0.119886	0.122561	0.123849	0.124003	0.124436	0.129018	0.134089	0.136894	0.1407	0.144246	0.14686	0.150301	0.153678	0.15478	0.156667	0.159342	0.160969	0.163644	0.165973	0.168558	0.173782	0.178706	0.182103	0.185393	0.187973	0.190214	0.192777	0.194432	0.195752	0.196474	0.195922	0.192946	0.188958	0.18469	0.179585	0.175392	0.17167	0.167577	0.164036	0.162358	0.160252	0.157111	0.154374	0.153417	0.152727	0.150467	0.148158	0.0736145
0.116101	0.117795	0.119929	0.122612	0.123864	0.124319	0.124863	0.129188	0.134246	0.136931	0.140461	0.144016	0.146671	0.150219	0.153594	0.154919	0.156912	0.159318	0.160891	0.16349	0.165801	0.168472	0.173864	0.178945	0.182419	0.185768	0.188132	0.190233	0.192831	0.194299	0.195174	0.196221	0.196031	0.192841	0.189242	0.185023	0.179587	0.175457	0.171801	0.167656	0.164027	0.162337	0.160224	0.157112	0.154348	0.153227	0.15249	0.150333	0.147987	0.0734997
0.115814	0.11742	0.119875	0.122708	0.1239	0.124547	0.125148	0.129436	0.13457	0.137053	0.140308	0.143713	0.146304	0.149966	0.153496	0.155065	0.157077	0.159203	0.160736	0.163208	0.165485	0.168138	0.173494	0.179023	0.182725	0.18618	0.188496	0.190288	0.192787	0.194414	0.195281	0.19631	0.196023	0.192698	0.189273	0.18498	0.179586	0.175514	0.171675	0.167567	0.164026	0.16218	0.15999	0.157001	0.154478	0.15348	0.15245	0.150185	0.147892	0.0734202
0.115547	0.117097	0.119867	0.122779	0.123854	0.124717	0.125396	0.129688	0.134893	0.137205	0.140204	0.143427	0.14599	0.149736	0.153283	0.154917	0.157129	0.159319	0.160719	0.163146	0.165451	0.167986	0.173181	0.178856	0.182703	0.186214	0.188603	0.190413	0.19296	0.194435	0.195442	0.196538	0.196048	0.192596	0.189085	0.184812	0.179546	0.175521	0.171619	0.167572	0.16396	0.161901	0.159676	0.156888	0.154358	0.15318	0.152293	0.150142	0.147912	0.0735109
0.115257	0.116808	0.119773	0.122773	0.123784	0.124823	0.125697	0.130097	0.135355	0.1374	0.140146	0.143233	0.145807	0.149599	0.153018	0.154543	0.157044	0.15944	0.160709	0.163063	0.165371	0.168034	0.173256	0.178829	0.182469	0.186018	0.188583	0.190532	0.19316	0.194783	0.19599	0.196982	0.196194	0.192489	0.188967	0.184797	0.179653	0.175532	0.171494	0.167455	0.163843	0.161731	0.159356	0.15655	0.15422	0.153077	0.152172	0.149986	0.147796	0.0735159
0.114944	0.116468	0.11965	0.122781	0.12379	0.124861	0.125837	0.130433	0.135787	0.137675	0.140257	0.143274	0.145754	0.149444	0.152886	0.154464	0.156911	0.159415	0.160808	0.162965	0.165138	0.167845	0.173349	0.178924	0.182126	0.185624	0.188221	0.190304	0.19322	0.19498	0.196297	0.197298	0.196477	0.192561	0.188927	0.184868	0.17979	0.175432	0.171297	0.16738	0.163833	0.161913	0.15953	0.156602	0.154172	0.15299	0.152076	0.149925	0.147779	0.0734765
[truncated: 452 more rows]

## Sheet: Fig3A.PPC Mc
Power_ 1	Power_ 2	Power_ 3	Power_ 4	Power_ 5	Power_ 6	Power_ 7	Power_ 8	Power_ 9	Power_10	Power_11	Power_12	Power_13	Power_14	Power_15	Power_16	Power_17	Power_18	Power_19	Power_20	Power_21	Power_22	Power_23	Power_24	Power_25	Power_26	Power_27	Power_28	Power_29	Power_30	Power_31	Power_32	Power_33	Power_34	Power_35	Power_36	Power_37	Power_38	Power_39	Power_40	Power_41	Power_42	Power_43	Power_44	Power_45	Power_46	Power_47	Power_48	Power_49	Power_50
[truncated: 641 more rows]

[truncated: 54 more sheets: Fig3A.PPC Mj, Fig3B.Time, Fig3B.Frequency, Fig3B.PFC Mc, Fig3B.PFC Mj, Fig3B.PPC Mc, Fig3B.PPC Mj, Fig3C, Fig3D.PFC Mc, Fig3D.PFC Mj, Fig3D.PPC Mc, Fig3D.PPC Mj, Fig3E.PFC Mc, Fig3E.PFC Mj, Fig3E.PPC Mc, Fig3E.PPC Mj, Fig4A.PR, Fig4A.NPR, Fig4B.PFC Mc, Fig4B.PFC Mj …]
