# Supplementary material for: Beta traveling waves in monkey frontal and parietal areas encode recent reward history
Source: Nat Commun. 2023 Sep 5;14:5428. doi: 10.1038/s41467-023-41125-9 (PMC10480436; doi:10.1038/s41467-023-41125-9)
Supplement: Supplementary file 6 — Source Data [file 41467_2023_41125_MOESM6_ESM.zip › Source Data/Source Data Supplementary Figures.xlsx]

## Sheet: FigS3.B
Spearman Correlation between PGD and Licking Rate
session	Mc PFC	Mc PPC	Mj PFC	Mj PPC
1	-0.019	-0.185	-0.1852	-0.131
2	-0.3354	-0.0723	0.2755	-0.2988
3	0.2938	0.2469	0.0154	-0.2249
4	-0.5913	0.3745	0.4554	-0.423
5	-0.1274	0.3512	0.0718	-0.2084
6	0.423	0.0491	-0.0811	0.5521
7	0.126	-0.4912	0.2037	0.4544
8	-0.3275	-0.2224	-0.2715	0.076
9	-0.147	-0.0431	0.101	-0.0946
10	-0.4057	-0.2832	0.3672	-0.2521
11	-0.0894	-0.0834	0.5092	0.4248
12	-0.3544	0.186	-0.3979	-0.028
13			-0.1497	-0.3635
14			0.2652	-0.2183
15			-0.2428	-0.2758
16			-0.1374	-0.1022
17			0.0781	0.3063
18			-0.0056	-0.3573
19			0.0323	-0.1444

## Sheet: FigS5.B PFC Mc
Coefficent High Beta	Coefficient Low Beta	Standard Deviation High Beta	Standard Deviation Low Beta
-0.0634559	-0.0256694	0.0516034	0.0449122
-0.0205816	0.0203454	0.0532161	0.0498173
0.0595209	0.0978979	0.0519215	0.0448627
0.115063	0.140984	0.0480997	0.0418746
0.155421	0.178496	0.0460608	0.0410118
0.191353	0.20267	0.0432903	0.0411797
0.203885	0.213403	0.0431187	0.0408189
0.215393	0.2262	0.0416381	0.0396699
0.237766	0.22847	0.0399636	0.0382885
0.256159	0.236144	0.0386442	0.0379908
0.281055	0.253154	0.0379475	0.0369489
0.299018	0.267548	0.0368036	0.036252
0.322774	0.281042	0.0360386	0.0353419
0.335813	0.288322	0.0356522	0.0344959
0.347674	0.293968	0.0358145	0.0348217
0.359767	0.298169	0.0357273	0.0343557
0.366259	0.304908	0.0346253	0.0340618
0.372056	0.309703	0.0344098	0.0333161
0.378288	0.309422	0.0344409	0.0332299
0.38293	0.312627	0.0343134	0.0331115
0.391398	0.315872	0.0344342	0.0332034
0.401963	0.32124	0.0348652	0.0339604
0.414391	0.328808	0.0346795	0.0343014
0.426134	0.332282	0.0344345	0.0342195
0.439261	0.335503	0.0346323	0.0337148
0.446979	0.342445	0.0348472	0.034323
0.449965	0.345933	0.035199	0.0337015
0.457335	0.349841	0.0347467	0.033612
0.46146	0.351478	0.0341503	0.033287
0.465266	0.355617	0.0350772	0.0327064
0.473033	0.360266	0.0357539	0.0324837
0.471857	0.36446	0.0352034	0.0322422
0.475064	0.368609	0.0357846	0.0326919
0.47563	0.370157	0.0353013	0.0315296
0.472284	0.370297	0.0358711	0.031187
0.476358	0.367275	0.0351563	0.0312024
0.480348	0.360473	0.0352295	0.0321323
0.486039	0.362193	0.0349999	0.0328364
0.488759	0.361625	0.0353446	0.0319498
0.486028	0.358642	0.0353667	0.0318677
0.482592	0.356689	0.0352936	0.0322269
0.480627	0.351313	0.0351737	0.032731
0.480861	0.347002	0.0351131	0.0322196
0.478946	0.34414	0.0348265	0.0321329
0.476479	0.343208	0.0343865	0.0318892
0.475619	0.34424	0.0345104	0.0323699
0.473232	0.343451	0.0342415	0.031891
0.472963	0.344511	0.034887	0.0313298
0.473153	0.345436	0.034871	0.0313687
0.472194	0.344652	0.0356391	0.0315032
0.475313	0.340815	0.0355891	0.0312784
0.477297	0.336547	0.0352239	0.0312695
0.480735	0.333056	0.0360168	0.0317303
0.482481	0.333952	0.035337	0.0312309
0.481631	0.335287	0.0359486	0.0316778
0.481418	0.339469	0.0356253	0.0310242
0.472058	0.338129	0.0350851	0.0314809
0.466882	0.334287	0.0348723	0.0314948
0.46591	0.330775	0.0347615	0.0311426
0.467488	0.327755	0.0347232	0.0314671
0.464983	0.326715	0.0348761	0.0317944
0.464034	0.330428	0.0348157	0.0312751
0.460636	0.333331	0.0351843	0.0307792
0.45882	0.336291	0.0355341	0.0312735
0.456737	0.337491	0.0348142	0.0307985
0.452571	0.338827	0.0349518	0.0310932
0.447372	0.337757	0.0349226	0.0309239
0.440152	0.334008	0.0342727	0.0309982
0.435866	0.330415	0.0344876	0.0310355
0.435226	0.328406	0.0349364	0.0318217
0.431456	0.327907	0.034568	0.0317006
0.42709	0.327607	0.034156	0.0317771
0.424144	0.326568	0.0341599	0.0312389
0.421237	0.326915	0.0342754	0.0305831
0.41952	0.321937	0.0345792	0.0308942
0.42664	0.319805	0.0336788	0.031443
0.43381	0.319367	0.0341056	0.0315665
0.438378	0.322709	0.033795	0.031064
0.440986	0.326592	0.0332224	0.0310911
0.447219	0.331964	0.033543	0.0313264
0.446147	0.332934	0.0337753	0.0313576
0.447369	0.336299	0.0337837	0.0312469
0.448313	0.338842	0.0336914	0.0313977
0.449682	0.339835	0.0332909	0.0308145
0.451123	0.340682	0.0340041	0.0307091
0.454143	0.343153	0.0337325	0.0311297
0.459415	0.34908	0.0345933	0.0310005
0.46472	0.355598	0.0342988	0.0307289
0.467264	0.363216	0.0346217	0.0307299
0.469575	0.365858	0.034399	0.0306145
0.475829	0.366316	0.0337147	0.0301542
0.482825	0.364162	0.0331986	0.0308483
0.488372	0.362764	0.0336534	0.0309803
0.494535	0.368586	0.0341475	0.0314404
0.495106	0.371784	0.0340955	0.0314553
0.493707	0.377923	0.0342536	0.0317351
0.496185	0.379496	0.0341877	0.0312354
0.498924	0.381077	0.0336608	0.0312764
0.500183	0.380177	0.0335774	0.0307287
0.500993	0.380281	0.0329047	0.0310082
0.49922	0.375127	0.0334416	0.031081
0.498589	0.373349	0.0332908	0.0312611
0.49794	0.368765	0.0336195	0.0302658
0.49579	0.367611	0.0339719	0.030218
0.496822	0.36433	0.0333365	0.0298835
0.497775	0.353267	0.0327202	0.0299632
0.498949	0.346203	0.0325993	0.0302263
0.497422	0.338627	0.0328689	0.0299616
0.496287	0.336695	0.0333947	0.0300775
0.493924	0.337472	0.033649	0.0302231
0.491863	0.340027	0.0336422	0.0302764
0.489035	0.342237	0.0344276	0.0306233
0.488286	0.341471	0.035105	0.0299069
0.487357	0.339058	0.0351288	0.0302819
0.483395	0.336877	0.0346408	0.0304371
0.478449	0.334797	0.0339313	0.0306075
0.472351	0.330561	0.0336911	0.0299638
0.464195	0.327227	0.033569	0.0303253
0.458419	0.322703	0.0344524	0.0308765
0.456781	0.321784	0.034721	0.0311174
0.455244	0.319506	0.0348107	0.0315011
0.454673	0.313414	0.0342304	0.0312428
0.454308	0.306123	0.0338855	0.0316445
0.452898	0.299989	0.0344807	0.0316289
0.451793	0.297189	0.0340324	0.0326876
0.443938	0.291683	0.0340681	0.0331768
0.440362	0.289243	0.0346661	0.0328825
0.437574	0.285039	0.0349928	0.0331549
0.435006	0.280671	0.035112	0.0327542
0.432956	0.273387	0.0348425	0.0323896
0.431704	0.268067	0.0350591	0.032475
0.426148	0.262881	0.0352838	0.0326783
0.42509	0.260979	0.0351427	0.0321583
0.426669	0.257843	0.0347629	0.0322708
0.427057	0.253998	0.0354928	0.0321675
0.42832	0.245989	0.0361792	0.0326965
0.428488	0.239818	0.0359226	0.0320708
0.433216	0.234655	0.0364969	0.03184
0.438444	0.229424	0.035475	0.0320604
0.436051	0.224574	0.0356042	0.0317582
0.43364	0.225443	0.0351332	0.031982
0.43574	0.228745	0.0354036	0.0323628
0.436136	0.231394	0.0355018	0.0325022
0.43728	0.23928	0.0358067	0.0330918
0.437353	0.245876	0.0372046	0.0335767
0.437164	0.25103	0.0367755	0.0333899
0.439981	0.252925	0.0371095	0.0338794
0.439283	0.255668	0.037151	0.0338052
0.440301	0.260008	0.0370006	0.0335374
0.438526	0.263851	0.0364721	0.0329964
0.434502	0.265832	0.0363523	0.0333065
0.427558	0.2619	0.0369254	0.0335746
0.417778	0.255396	0.0377821	0.0331329
0.411997	0.253066	0.038066	0.0343571
0.408096	0.258002	0.0375846	0.0334935
0.410036	0.261732	0.0372398	0.0335115
0.409596	0.265868	0.0380538	0.0342199
0.406843	0.268725	0.0375411	0.034137
0.40898	0.268349	0.0383234	0.0337741
0.412026	0.271531	0.0390918	0.0341595
0.411135	0.268267	0.0395225	0.0341665
0.413106	0.269483	0.0399509	0.0347117
0.409106	0.267242	0.0390886	0.0352134
0.407044	0.262342	0.0398872	0.0349476
0.405433	0.254551	0.039316	0.034865
0.39945	0.253616	0.0399761	0.03503
0.401404	0.249069	0.0393525	0.03506
0.403522	0.243772	0.0387345	0.0356676
0.403971	0.238041	0.0390589	0.0359704
0.409865	0.23462	0.0387561	0.0353092
0.415191	0.237467	0.0393561	0.0354957
0.421568	0.241727	0.0398488	0.0345716
0.426108	0.243135	0.0396642	0.0349893
0.430152	0.244959	0.0399978	0.0354592
0.4365	0.245721	0.0401805	0.035798
0.434827	0.247143	0.0415149	0.0362413
0.431899	0.247954	0.0421025	0.0350988
0.433958	0.252982	0.0427826	0.0359174
0.432967	0.254173	0.0416164	0.0355991
0.4337	0.257736	0.0417646	0.0351946
0.428473	0.261072	0.0425218	0.0353647
0.42789	0.260095	0.0421747	0.0362604
0.432083	0.264987	0.0423794	0.0365254
0.429451	0.269628	0.0417843	0.036389
0.429946	0.270752	0.0423348	0.0359117
0.427824	0.270831	0.0434939	0.0363376
0.424651	0.269176	0.043128	0.036469
0.427914	0.26743	0.0431768	0.0361474
0.424797	0.266496	0.0434013	0.0359175
0.421645	0.26338	0.0429117	0.0359943
0.420763	0.259573	0.0429381	0.0368211
0.422298	0.258009	0.0450682	0.0374168
0.422736	0.254361	0.0453109	0.0375091
0.418865	0.253877	0.0444024	0.0368864
0.416686	0.248637	0.0435404	0.0368445
0.417604	0.246031	0.0442462	0.0364418
0.412858	0.245496	0.0442557	0.0369746
0.414309	0.244195	0.042865	0.036872
0.407368	0.242389	0.0430988	0.0377597
0.402405	0.237935	0.0430879	0.0373428
0.400186	0.237375	0.0432927	0.0378777
0.396195	0.233041	0.0424348	0.0374725
0.399993	0.232659	0.0422939	0.0370027
0.400559	0.230566	0.0431929	0.0379061
0.397384	0.232173	0.0431756	0.0377216
0.397684	0.235294	0.0444429	0.0380523
0.396208	0.235724	0.0438381	0.0385421
0.403677	0.233292	0.0437703	0.0383897
0.406184	0.230087	0.0443642	0.0383515
0.410731	0.228694	0.0450578	0.0389905
0.408262	0.223867	0.0440377	0.0381254
0.410027	0.223009	0.0437725	0.0382294
0.405633	0.216705	0.0435625	0.038594
0.404299	0.217314	0.0437455	0.0385724
0.401673	0.220054	0.043517	0.0396724
0.398993	0.211272	0.0433466	0.0407225
0.391848	0.204713	0.0435056	0.0399658
0.396298	0.197241	0.0436805	0.0408305
0.402868	0.191895	0.0437737	0.0395868
0.409316	0.184875	0.0447357	0.0398938
0.41628	0.178114	0.0435734	0.0396681
0.420221	0.171208	0.0452834	0.0402666
0.426688	0.165412	0.0450327	0.0397928
0.435331	0.162285	0.0453487	0.0401578
0.440034	0.161169	0.0455817	0.0400677
0.446309	0.165514	0.0459057	0.0407536
0.443184	0.16917	0.0462939	0.0410539
0.4492	0.176135	0.0457611	0.0409741
0.450275	0.183368	0.0456774	0.0406168
0.449861	0.188384	0.0452649	0.040656
0.447938	0.185175	0.0449358	0.0409293
0.454887	0.183346	0.044663	0.0419547
0.459303	0.174166	0.0453723	0.0419511
0.46597	0.168622	0.0457106	0.0434945
0.47329	0.164541	0.045804	0.0435448
0.479285	0.164235	0.0450419	0.0430548
0.483138	0.166435	0.0461668	0.0421198
0.48422	0.164427	0.0457468	0.0418898
0.484031	0.169774	0.0453618	0.0421289
0.487029	0.176049	0.0451343	0.0423696
0.485584	0.174317	0.045428	0.0422991
0.478498	0.177473	0.0460657	0.042385
0.472295	0.177041	0.0471824	0.0414198
0.465662	0.175091	0.0473929	0.0410158
0.45563	0.168506	0.0463163	0.0405953
0.450431	0.162522	0.0453521	0.0411335
0.441191	0.159124	0.0461929	0.0413482
0.432985	0.147239	0.0465188	0.0430702
0.429924	0.143876	0.0444917	0.0424375
0.426195	0.142568	0.0454448	0.0427874
0.415607	0.141235	0.0444028	0.0434793
0.41167	0.141815	0.0457855	0.0427113
0.405796	0.133987	0.0468022	0.0428004
0.399933	0.12786	0.0458794	0.0416748
0.396762	0.11993	0.0465282	0.0414717
0.388937	0.110975	0.0466346	0.0414491
0.381003	0.113273	0.0461059	0.0422974
0.371931	0.105131	0.0466127	0.0414155
0.360903	0.0977239	0.0467174	0.0413891
0.34875	0.0995564	0.0485332	0.0413636
0.338281	0.0970156	0.0465278	0.0414706
0.331942	0.0970658	0.0473811	0.0412414
0.32055	0.0960029	0.0466296	0.0417862
0.315998	0.0930193	0.0465532	0.0412474
0.310752	0.0897744	0.0466379	0.0419326
0.303128	0.0803758	0.0448469	0.0406115
0.295844	0.0801692	0.0458326	0.0403613
0.289065	0.074982	0.0461808	0.0398604
0.278148	0.071052	0.0455407	0.0409062
0.275384	0.0697177	0.0457919	0.0409722
0.265136	0.0693818	0.0471546	0.0395485
0.257422	0.0699212	0.0483404	0.0403841
0.248157	0.0802128	0.0471482	0.0404584
0.23907	0.089908	0.0479479	0.0399849
0.22747	0.100889	0.0484496	0.0393864
0.214816	0.100806	0.0483402	0.0396402
0.208695	0.102105	0.0495949	0.0395471
0.199136	0.10311	0.0482184	0.0383957
0.198837	0.100117	0.0488884	0.0387545
0.196508	0.0925399	0.0482484	0.0389199
0.185813	0.0838911	0.046527	0.0392479
0.184199	0.0780912	0.0464522	0.0394234
0.177896	0.0760804	0.0466822	0.0394808
0.167571	0.0778758	0.045849	0.040324
0.157123	0.0765284	0.0457855	0.040532
0.15271	0.0760389	0.0460554	0.0406979
0.147499	0.0763176	0.0463279	0.0405877
0.142348	0.0720835	0.045964	0.041072
0.134745	0.0706227	0.0474273	0.0412889
0.134561	0.0719642	0.0474484	0.0412613
0.131018	0.0753535	0.0487829	0.0407127
0.131183	0.0720745	0.0484627	0.0407749
0.130294	0.0692411	0.0487636	0.041772
0.134157	0.0614814	0.0491499	0.0416201
0.137406	0.0518946	0.0482208	0.0411251
0.137152	0.0507115	0.0481461	0.040756
0.139861	0.0454441	0.0469006	0.039761
0.139176	0.0411451	0.0465883	0.039588
0.145214	0.0430089	0.045815	0.0395932
0.151747	0.0382247	0.0443578	0.0400174
0.143115	0.0355125	0.0447854	0.0401559
0.14151	0.0309933	0.0446525	0.0401128
0.147491	0.0267729	0.0453332	0.0409875
0.161135	0.0294139	0.0457829	0.0407033
0.163234	0.0267312	0.0456338	0.0417893
0.161	0.0204873	0.0458979	0.0412854
0.157965	0.0198456	0.0481164	0.0412895
0.153263	0.0184471	0.0474745	0.0418535
0.14849	0.0128537	0.0475367	0.0425807
0.139377	0.00292627	0.0491739	0.0422309
0.132639	0.000350808	0.0493921	0.0428934
0.129575	-0.00597169	0.0488726	0.041577
0.131031	-0.00953632	0.0483338	0.041558
0.135426	-0.0110426	0.0468134	0.0415541
0.130826	-0.0122951	0.0464919	0.0407189
0.128042	-0.00795482	0.0463114	0.0411721
0.132721	-0.00694455	0.0468289	0.0410176
0.128595	-0.0134985	0.0459833	0.0405815
0.127166	-0.0150712	0.0450377	0.0412838
0.131419	-0.0144825	0.0454636	0.0412362
0.12926	-0.0123615	0.0462706	0.0417095
0.126455	-0.0117897	0.0464592	0.0418498
0.121414	-0.0152803	0.0467597	0.0422556
0.122471	-0.0137868	0.0463377	0.0417941
0.127433	-0.0102618	0.0481832	0.0426753
0.137274	-0.00503115	0.0490001	0.0420632
0.145018	0.00127533	0.0490671	0.0430602
0.152095	0.00508038	0.0488797	0.0428239
0.159678	0.0105366	0.0493731	0.04287
0.16631	0.0109307	0.0489433	0.042876
0.171371	0.0151485	0.0477324	0.0414011
0.166946	0.0175947	0.0464496	0.0423491
0.165805	0.0223252	0.0466991	0.041705
0.164393	0.0245564	0.0458692	0.0415014
0.159582	0.0202454	0.0456871	0.0421158
0.146778	0.0238722	0.0457017	0.0409709
0.141592	0.0309651	0.0459222	0.0408817
0.132651	0.0380734	0.0462176	0.0415995
0.13104	0.041068	0.0480431	0.0413695
0.132154	0.0395798	0.0482723	0.0416459
0.128382	0.038177	0.0486659	0.0427587
0.123283	0.038498	0.0490784	0.0434974
0.122128	0.0394423	0.0484591	0.0436804
0.118484	0.0442201	0.048409	0.0429775
0.114451	0.047141	0.0494691	0.0429504
0.112828	0.0443476	0.0503428	0.0424256
0.108489	0.0432208	0.0494478	0.0423131
0.108132	0.0444866	0.0483338	0.0411816
0.103737	0.047118	0.0477758	0.0404539
0.0944584	0.0473711	0.0477059	0.0400484
0.0897056	0.0448754	0.0470125	0.0397469
0.0782575	0.0449024	0.0461903	0.0396176
0.0733395	0.0394145	0.046441	0.0389312
0.0701735	0.0386921	0.0459804	0.0389307
0.0685743	0.0386383	0.045489	0.0398524
0.0707803	0.0422646	0.0459019	0.0395634
0.0775666	0.0434832	0.0462307	0.0389449
0.0784567	0.042047	0.0458393	0.0401074
0.0775924	0.0475963	0.0457331	0.0403298
0.078954	0.0551411	0.0458223	0.0403858
0.081055	0.0679988	0.0455068	0.0398084
0.0739895	0.0767524	0.0453636	0.0397925
0.0684891	0.0816106	0.044285	0.0387044
0.0597726	0.0837905	0.0436859	0.0385442
0.0535345	0.0848479	0.0435654	0.038126
0.0534926	0.0883549	0.0445229	0.0384102
0.0516291	0.0919444	0.0438287	0.0379009
0.0484759	0.0860772	0.0430369	0.0381026
0.0420445	0.0853772	0.0426051	0.0378956
0.0388914	0.0896945	0.042307	0.0377009
0.0442614	0.0914887	0.042064	0.0369827
0.0473076	0.0982379	0.0419119	0.0373011
0.0502794	0.109223	0.042436	0.0374839
0.0506573	0.108958	0.0412508	0.0372698
0.0439026	0.107305	0.0408734	0.0379834
0.0369939	0.108889	0.0419678	0.0397625
0.0362554	0.114339	0.0416791	0.0390345
0.0315093	0.117926	0.0423583	0.0382949
0.0213016	0.12217	0.0419159	0.0384656
0.0110982	0.121875	0.0421813	0.0383131
0.00818909	0.120287	0.0415938	0.0376963
0.00739161	0.118685	0.0409298	0.0382862
0.00658316	0.116878	0.0410331	0.0375521
0.00655167	0.120745	0.0418072	0.0371366
-0.00183245	0.120565	0.0423699	0.0370344
-0.00993763	0.120004	0.0418338	0.0361986
-0.0114577	0.12741	0.0409441	0.0356579
-0.00733548	0.128747	0.0409695	0.0353716
-0.00629136	0.135169	0.0405155	0.0357261
-0.010246	0.138467	0.0399289	0.0362204
-0.0145318	0.138694	0.0405316	0.0363393
-0.0218495	0.134701	0.0408928	0.0361768
-0.0218404	0.137676	0.0410982	0.0361753
-0.0161481	0.140821	0.0408115	0.0372345
-0.0110699	0.142997	0.0408651	0.0368685
-0.00822847	0.142981	0.0405462	0.0380097
-0.00648659	0.139228	0.0399404	0.037131
-0.00156267	0.134226	0.039163	0.037039
-0.000743207	0.128941	0.0389731	0.0363576
-0.00298214	0.127273	0.0394592	0.0365742
-0.00436699	0.124976	0.0395226	0.0361903
-0.00576906	0.127163	0.0395534	0.0371472
-0.00970286	0.128085	0.040351	0.0364435
-0.00652254	0.128503	0.0401592	0.036789
-0.00596035	0.129543	0.0410537	0.0369268
-0.00619726	0.126742	0.0416366	0.0367435
-0.00412377	0.122799	0.0426458	0.0366835
-0.00314115	0.113421	0.0427631	0.0379071
0.000534868	0.111876	0.0435368	0.0382891
0.00640206	0.110494	0.0430616	0.0385059
0.0100345	0.110238	0.0424042	0.0377495
0.0112817	0.109828	0.0423039	0.0366344
0.0114776	0.106892	0.0425906	0.0370426
0.00979237	0.100524	0.042868	0.0369032
0.00567607	0.0975778	0.0430801	0.0366885
0.00366339	0.0988469	0.0437717	0.0366933
0.00296873	0.0963708	0.0431905	0.0367379
0.0069412	0.0915202	0.0434525	0.0368469
0.00936366	0.0872647	0.0436473	0.0368372
0.0102427	0.0860019	0.0443165	0.0369748
0.012709	0.08099	0.0440615	0.0374063
0.0181752	0.0791843	0.044036	0.0377999
0.0194993	0.0758566	0.043776	0.0371299
0.0287246	0.074195	0.0446615	0.0376236
0.0286112	0.0701455	0.0444802	0.0379591
0.0272171	0.0678685	0.0434631	0.038493
0.0247189	0.0637304	0.0446903	0.0381926
0.024819	0.0580354	0.045259	0.0376258
0.0245857	0.0511692	0.0439159	0.0372978
0.0259904	0.0394357	0.0431673	0.0376295
0.0236843	0.0294386	0.0437487	0.0374871
0.0222793	0.0206275	0.043214	0.0368171
0.0214264	0.0176692	0.0434948	0.0362584
0.0192515	0.0139202	0.04279	0.0360168
0.0190595	0.00386761	0.0431715	0.0355006
0.0246232	-2.67617e-05	0.0429984	0.0362133
0.0267823	-0.00291785	0.0431936	0.0366771
0.0274871	-0.00412771	0.0442998	0.0365863
0.0279687	-0.0077465	0.0439897	0.0368116
0.0287275	-0.0138833	0.0444413	0.0366864
0.023065	-0.0257902	0.0432929	0.0372642
0.0138559	-0.0321525	0.0433233	0.0374757
0.000583789	-0.0424698	0.0425696	0.0381724
-0.00123114	-0.0462578	0.0436418	0.0383983
-0.00580218	-0.0456783	0.0438431	0.0382204
-0.00976692	-0.042032	0.0447166	0.0381238
-0.0156473	-0.0449964	0.0445143	0.0376299
-0.0251522	-0.0505561	0.0458093	0.037811
-0.0290114	-0.0496737	0.0445353	0.0369441
-0.0311447	-0.0513301	0.0450357	0.0376843
-0.0349239	-0.0537575	0.0443717	0.0384178
-0.0443151	-0.0536473	0.0447234	0.0396241
-0.0466734	-0.0555239	0.0442174	0.0388579
-0.0514748	-0.0524144	0.0451208	0.0399606
-0.0657838	-0.0524543	0.0445157	0.039228
-0.0773137	-0.050399	0.0455726	0.0393368
-0.0778792	-0.0533129	0.0453412	0.0395115
-0.0803782	-0.0565542	0.0452959	0.039059
-0.0852685	-0.0592028	0.0454989	0.0394889
-0.0833694	-0.0599603	0.0451612	0.0392057
-0.0760469	-0.0558814	0.0451074	0.0386468
-0.0693048	-0.0473066	0.0464793	0.0394754
-0.0711738	-0.047078	0.0466868	0.0388652
-0.0705193	-0.0483927	0.0468251	0.0389198
-0.0667693	-0.0532192	0.0464335	0.0385659
-0.0641004	-0.0554341	0.0456636	0.0391407
-0.0561441	-0.0531359	0.0456984	0.039005
-0.0524596	-0.0510777	0.0466235	0.0392725
-0.0559937	-0.0512326	0.0451944	0.0395248
-0.0604414	-0.0410746	0.04584	0.0396089
-0.0571099	-0.0345909	0.045803	0.0395748
-0.0547537	-0.0304573	0.0462347	0.039823
-0.0484275	-0.0272134	0.046964	0.0399307
-0.0430094	-0.0278639	0.0464248	0.0409295
-0.0368017	-0.033144	0.0464067	0.041617
-0.0354818	-0.0418896	0.0472636	0.0414607
-0.0246467	-0.0398019	0.0476309	0.0410938
-0.0110494	-0.0326436	0.0478124	0.0406659
-0.00853619	-0.0278088	0.04977	0.0412422
-0.0135918	-0.0261941	0.0492213	0.0413812
-0.0215737	-0.0339244	0.0484325	0.0411903
-0.0185127	-0.0391703	0.0484154	0.0418988
-0.0146454	-0.0443027	0.0480436	0.0414047
-0.011203	-0.0462503	0.0478688	0.041081
-0.0112412	-0.0440126	0.0478022	0.0423344
-0.0117999	-0.0360598	0.0476856	0.0420193
-0.00721427	-0.0235701	0.0457501	0.0416902
0.00277734	-0.0153206	0.0458004	0.0408606
0.00984678	-0.0193104	0.0475169	0.0412021
0.0120498	-0.0208406	0.0478553	0.0410104
0.0146346	-0.0234523	0.0478957	0.0425738
0.0144051	-0.0280173	0.0479979	0.0428118
0.0219234	-0.0308349	0.0488307	0.0418199
0.0263861	-0.0288674	0.0492933	0.0420593
0.0284991	-0.0193515	0.0501288	0.0427061
0.0190897	-0.0171692	0.0510748	0.0408959
0.00405048	-0.0204744	0.0509249	0.0424617
-0.00212263	-0.025576	0.0499146	0.0416974
0.00151968	-0.0338483	0.0501033	0.0419233
0.0181554	-0.0369241	0.0493702	0.041461
0.0261706	-0.0278029	0.0487755	0.0416979
0.0300571	-0.026152	0.04861	0.0426786
0.0320264	-0.0182163	0.0477959	0.042493
0.0355693	-0.0111768	0.0471265	0.0421323
0.0320043	-0.0167003	0.0466619	0.041807
0.0235997	-0.0262654	0.0477522	0.0416135
0.0234938	-0.025567	0.0488002	0.0420104
0.0229622	-0.0251221	0.0485006	0.0422487
0.028395	-0.0299075	0.0477452	0.0431364
0.0306514	-0.0296832	0.048384	0.0427477
0.0322014	-0.0287363	0.0483771	0.0432275
0.0296442	-0.023151	0.050888	0.0436178
0.021891	-0.0172155	0.0516855	0.0421678
0.0201882	-0.015597	0.0499773	0.0424042
0.0240139	-0.0183006	0.0503099	0.0426891
0.0366361	-0.0188688	0.0497614	0.0434205
0.0474935	-0.0166366	0.0489962	0.0429312
0.0521592	-0.00990793	0.0496771	0.0443075
0.0464801	0.000177105	0.0490237	0.0437891
0.0370823	0.0027605	0.0484556	0.0425522
0.0273889	0.00549657	0.0483038	0.0414938
0.0235358	0.000986137	0.0482271	0.0412996
0.0186025	-0.00420307	0.0497209	0.0421417
0.0169393	-0.00625646	0.0493794	0.0431385
0.0189008	-0.0143379	0.0498444	0.043377
0.0178491	-0.025595	0.0490412	0.0437943
0.012538	-0.0295694	0.050893	0.0441182
0.00530533	-0.0297331	0.049993	0.0443876
-0.00129859	-0.0315247	0.0498834	0.0447393
-0.00817523	-0.0380527	0.0511326	0.044297
-0.0104832	-0.0445469	0.0503718	0.0445099
-0.00575252	-0.0568125	0.0517169	0.0439198
0.000154594	-0.0647883	0.0505012	0.0440714
0.0037218	-0.0645194	0.0497455	0.0439924
0.00413657	-0.0641628	0.0501201	0.0441259
-0.00257728	-0.0630285	0.0502612	0.043728
-0.00954836	-0.0579873	0.0492695	0.0435046
-0.0130791	-0.0549948	0.048234	0.0430271
-0.0188724	-0.0564529	0.0499337	0.0433292
-0.0199386	-0.0539103	0.0510233	0.0436946
-0.0230548	-0.0481605	0.0503721	0.0443281
-0.0254344	-0.0444499	0.0487062	0.0440169
-0.0265527	-0.0385411	0.049006	0.0438644
-0.0286061	-0.0370464	0.0486524	0.043959
-0.0328283	-0.037632	0.0512916	0.0442962
-0.0325083	-0.0461123	0.0517884	0.0442489
-0.0392218	-0.0549977	0.0512319	0.0432428
-0.0397194	-0.0634783	0.0502427	0.0427262
-0.0344571	-0.0670287	0.0508676	0.0430944
-0.0334106	-0.07213	0.0506499	0.044509
-0.030377	-0.0686572	0.0504726	0.0439967
-0.0351698	-0.067436	0.050916	0.0442187
-0.0425513	-0.0719329	0.0504512	0.0442089
-0.0555842	-0.0725112	0.0492438	0.0435093
-0.0598966	-0.0734648	0.048723	0.0434834
-0.0597918	-0.081585	0.0507969	0.0433325
-0.0716611	-0.0906576	0.0513474	0.0437783
-0.0667584	-0.0927751	0.050219	0.0444523
-0.0577765	-0.0970566	0.0498873	0.04457
-0.051257	-0.103219	0.0499519	0.0440419
-0.0461069	-0.109957	0.0496616	0.0447144
-0.0432011	-0.116825	0.0498755	0.044224
-0.0389661	-0.119216	0.0509742	0.0445837
-0.0431483	-0.121835	0.0494932	0.0443216
-0.04382	-0.119835	0.0485581	0.0437876
-0.0373132	-0.114536	0.0474419	0.042577
-0.0370247	-0.113534	0.0472631	0.0420698
-0.0406829	-0.109038	0.0457637	0.0423598
-0.0422329	-0.100927	0.0456325	0.0414517
-0.0488734	-0.0974921	0.0451851	0.0424407
-0.054073	-0.091773	0.0455341	0.0427545
-0.0612616	-0.0900137	0.0467108	0.0418262
-0.0635459	-0.0920741	0.0477817	0.0413426
-0.0662692	-0.0935089	0.0477017	0.0422066
-0.0681511	-0.0955954	0.0467559	0.0428624
-0.0626319	-0.093819	0.0466219	0.0432866
-0.0584218	-0.0987151	0.0475786	0.0428337
-0.0574028	-0.101229	0.0474597	0.0433758
-0.0647089	-0.0997849	0.0467371	0.0425628
-0.0766025	-0.10629	0.046243	0.0424814
-0.0787338	-0.109785	0.0456524	0.0427745
-0.0821674	-0.110609	0.0461231	0.0426949
-0.0812925	-0.108182	0.0449625	0.0419776
-0.078179	-0.107444	0.0442671	0.0421011
-0.0820708	-0.110139	0.0454823	0.0430418
-0.0896951	-0.104421	0.0464407	0.0423534
-0.0971874	-0.10075	0.0464954	0.0425899
-0.102791	-0.0983204	0.0453642	0.0422168
-0.107341	-0.100709	0.0463167	0.0413608
-0.106884	-0.103838	0.0466703	0.0422689
-0.100553	-0.103961	0.0470153	0.0423502
-0.096304	-0.102191	0.0473492	0.0419164
-0.0927841	-0.106458	0.0469258	0.0432824
-0.0888124	-0.113419	0.0469914	0.0425163
-0.0868457	-0.120928	0.0471742	0.0432935
-0.0925139	-0.125896	0.045817	0.0426858
-0.0962223	-0.132643	0.0453743	0.0423204
-0.0917577	-0.141289	0.0453739	0.0417879
-0.0836262	-0.137224	0.044687	0.0410138
-0.0833162	-0.132178	0.0445399	0.0405156
-0.0855814	-0.131509	0.0446701	0.0408178
-0.0892368	-0.130294	0.0439863	0.0412692
-0.0955548	-0.125536	0.0434977	0.0418643
-0.0942484	-0.122506	0.0425349	0.0408904
-0.0893299	-0.123416	0.0431987	0.0405484
-0.088373	-0.123982	0.0442348	0.0397742
-0.0876395	-0.12677	0.0449152	0.0395527
-0.080155	-0.125202	0.0444282	0.0400238
-0.0801989	-0.127715	0.0446328	0.0402634
-0.0823836	-0.128963	0.0448947	0.0405854
-0.0807972	-0.130791	0.0455747	0.0410656
-0.0788096	-0.130075	0.0447519	0.0403559
-0.0810167	-0.123701	0.0455375	0.0404368
-0.0798439	-0.122947	0.0446671	0.0402504
-0.085364	-0.122601	0.0459778	0.0409969
-0.0892569	-0.118542	0.0454142	0.041417
-0.0928552	-0.111694	0.0444125	0.0418607
-0.0951238	-0.110887	0.0448652	0.0407048
-0.0935369	-0.107757	0.0453164	0.0409725
-0.0935902	-0.0998117	0.0444994	0.0414918
-0.0860613	-0.10021	0.0458488	0.0410966
-0.079797	-0.100472	0.0453283	0.0407363
-0.0777919	-0.0913937	0.0451051	0.0401031
-0.0775993	-0.0840817	0.0454431	0.0406691
-0.0698068	-0.0816979	0.045389	0.041008
-0.0693909	-0.0758169	0.0448508	0.0405481
-0.0708679	-0.0707077	0.0454294	0.0408953
-0.0685928	-0.0635586	0.0444895	0.0414064
-0.0661489	-0.0616472	0.0447296	0.0417852
-0.0727231	-0.0604368	0.0464206	0.0400666
-0.0764419	-0.057662	0.0449051	0.0400637
-0.0711281	-0.0576158	0.0463232	0.0394422
-0.0650943	-0.0431065	0.0456348	0.0392256
-0.0629856	-0.0337633	0.0460698	0.0395733
-0.059601	-0.028336	0.045652	0.0392199
-0.0603565	-0.0197326	0.0447588	0.0397412
-0.0630739	-0.0199605	0.0447918	0.0397168
-0.0619419	-0.0277641	0.0453175	0.0400117
-0.0542392	-0.0596027	0.0462345	0.0400729
-0.0750045	-0.0905207	0.0459711	0.0407584
0.0426018	-0.111709	0.046394	0.042079

## Sheet: FigS5.B PFC Mj
Coefficent High Beta	Coefficient Low Beta	Standard Deviation High Beta	Standard Deviation Low Beta
-0.00381579	0.0555846	0.0343827	0.037652
-0.0737345	0.0603751	0.0339228	0.0367069
-0.0611887	0.0771223	0.0342701	0.0379232
-0.0530963	0.0853825	0.0349848	0.03726
-0.0479364	0.0791156	0.03438	0.0364964
-0.0282217	0.0843924	0.0333882	0.0359314
-0.0145679	0.0993053	0.0319751	0.0337103
-0.00848525	0.0933249	0.0307747	0.032927
0.00330885	0.0925327	0.0306679	0.0332023
0.0169171	0.0913739	0.0311664	0.0330967
0.0260214	0.0939536	0.0309004	0.0342063
0.0361565	0.0947115	0.0311566	0.0348308
0.0560562	0.0988591	0.0303897	0.0332347
0.0637181	0.0952066	0.0303324	0.0325966
0.0722918	0.0925882	0.0295907	0.0318481
0.0814719	0.0823716	0.0289797	0.0308666
0.0855366	0.0802236	0.0289787	0.0308862
0.0958386	0.0854195	0.0295851	0.0317263
0.106031	0.084016	0.0295	0.0327438
0.114457	0.0830501	0.0294617	0.0339861
0.120235	0.0849646	0.0292292	0.0327338
0.124986	0.0795907	0.0295117	0.0321299
0.130707	0.0758895	0.0289106	0.0319535
0.135826	0.0760417	0.0285353	0.0311232
0.137621	0.0731242	0.0282907	0.0308487
0.13952	0.0698548	0.0289146	0.0310096
0.146403	0.0709718	0.0290385	0.0318712
0.156683	0.0695391	0.0291469	0.0328134
0.162692	0.0748303	0.0290104	0.0331321
0.164368	0.0737593	0.0290851	0.0330609
0.168351	0.0750212	0.0292958	0.0321642
0.166152	0.0730909	0.0285032	0.0314131
0.165143	0.0684321	0.0285101	0.0307311
0.169217	0.066236	0.0282904	0.0303492
0.171259	0.0734849	0.028466	0.0302689
0.179856	0.0766048	0.0284806	0.0312111
0.188227	0.0766254	0.0287274	0.0311451
0.188667	0.0806787	0.0286994	0.0314527
0.18797	0.0802323	0.0288892	0.0316173
0.18625	0.0822134	0.0289756	0.0311456
0.183634	0.081462	0.0287929	0.0302805
0.184167	0.0767645	0.0288732	0.0301314
0.189256	0.0769746	0.0284236	0.0302517
0.19169	0.0851538	0.0283288	0.0301395
0.198033	0.0904089	0.0283937	0.0310067
0.199685	0.0903584	0.0287962	0.031495
0.191521	0.0956239	0.0291327	0.0315454
0.188265	0.0942721	0.0286905	0.0312585
0.186854	0.0927749	0.028835	0.0306462
0.180998	0.0897029	0.0285307	0.0299805
0.180539	0.0860443	0.0281752	0.0297025
0.184618	0.0899375	0.0277973	0.0300575
0.186256	0.0926994	0.0283418	0.0304887
0.194257	0.0964387	0.028726	0.0311562
0.193794	0.0972297	0.0287348	0.0313598
0.187962	0.0951705	0.0281098	0.0312901
0.184654	0.092063	0.0280229	0.0307509
0.183507	0.0910833	0.0278696	0.030317
0.183147	0.0821855	0.0278601	0.0293986
0.182423	0.0776439	0.0277815	0.0298709
0.181916	0.0820866	0.0277941	0.0302191
0.180758	0.0862963	0.0279767	0.0305278
0.186746	0.0859907	0.0285479	0.0316152
0.182786	0.0811902	0.02798	0.0315966
0.179846	0.0794609	0.0284462	0.031402
0.181635	0.0720888	0.02781	0.030846
0.179529	0.068481	0.0278616	0.030464
0.177834	0.065122	0.0278151	0.0303358
0.178527	0.061814	0.0272949	0.0300888
0.181355	0.0647878	0.0275716	0.0302148
0.181076	0.067926	0.0278595	0.030499
0.180595	0.0742886	0.0280391	0.0311943
0.174369	0.0701232	0.0275516	0.031821
0.170923	0.0662941	0.0277298	0.0304527
0.172213	0.0589316	0.0274842	0.0298417
0.177152	0.0560158	0.0273766	0.0300166
0.177357	0.0524309	0.0274381	0.0293289
0.182678	0.0583182	0.0275553	0.0298816
0.187995	0.0646171	0.0277543	0.0302536
0.19557	0.0655765	0.0278812	0.0309722
0.197815	0.0646133	0.0284	0.0312197
0.195564	0.0620567	0.0280338	0.0310221
0.197761	0.0592936	0.0279338	0.0308526
0.199614	0.0597166	0.0276531	0.0300872
0.198405	0.0571288	0.0277529	0.0301485
0.200044	0.0516459	0.0275623	0.0298167
0.203832	0.0534239	0.0275009	0.0295498
0.205194	0.0598413	0.027502	0.0294762
0.206992	0.0624168	0.0277322	0.0303123
0.206626	0.0632117	0.0274761	0.0304707
0.208571	0.0541782	0.0276342	0.0302509
0.210103	0.0499788	0.0272633	0.029759
0.212637	0.0434617	0.027491	0.0297341
0.211979	0.0444204	0.0275034	0.0294531
0.205133	0.0425811	0.0271419	0.0293965
0.203373	0.043144	0.0275412	0.029174
0.198537	0.0455389	0.0277444	0.0296806
0.198531	0.0405468	0.027835	0.0302658
0.190721	0.0382477	0.027727	0.0303876
0.189264	0.0308536	0.0277941	0.0297507
0.18656	0.0234086	0.0275727	0.0296621
0.183286	0.0251805	0.027766	0.0292239
0.180531	0.0248305	0.0275188	0.029319
0.180161	0.0302075	0.0277128	0.0290804
0.179193	0.0403027	0.0276711	0.0291286
0.177096	0.0450278	0.0280433	0.0297679
0.180133	0.0430314	0.0278241	0.0303007
0.176929	0.0386615	0.0279146	0.0306196
0.175617	0.030674	0.0274837	0.0302506
0.17335	0.0312301	0.0272671	0.0296747
0.170729	0.0333208	0.0269378	0.0290537
0.171148	0.0382467	0.0272867	0.0293472
0.172147	0.0455139	0.0273954	0.0290201
0.175561	0.0498536	0.0277385	0.0291412
0.174821	0.0539193	0.0276921	0.0300177
0.176283	0.0473785	0.0277154	0.030636
0.174489	0.0459231	0.0272532	0.0303043
0.175717	0.0432025	0.0274923	0.0302191
0.173508	0.0423814	0.0271994	0.0295383
0.175541	0.0467326	0.0270436	0.0293834
0.174779	0.0474479	0.027473	0.0287564
0.17364	0.0491371	0.0273749	0.0288447
0.172122	0.0503794	0.02765	0.0293907
0.173828	0.0462056	0.0278123	0.029736
0.173582	0.0417666	0.0274574	0.0301093
0.170966	0.0362597	0.0276454	0.0298695
0.169741	0.0339753	0.0273452	0.0296864
0.168629	0.0358884	0.0271966	0.0292446
0.166023	0.0373918	0.027132	0.0293688
0.162246	0.0379054	0.0274261	0.029615
0.156749	0.0392366	0.0274058	0.0293771
0.150739	0.0427602	0.0277802	0.0294321
0.152312	0.0391393	0.0275451	0.0302236
0.151712	0.0367359	0.027088	0.0299177
0.151627	0.0375681	0.0272353	0.029841
0.147806	0.0358272	0.0275513	0.0298112
0.147101	0.0342788	0.0271796	0.0291392
0.147563	0.0391103	0.0273189	0.0293111
0.143258	0.0402439	0.0274396	0.0294189
0.143902	0.0413861	0.0273861	0.0295162
0.140496	0.04201	0.0277392	0.0298671
0.142159	0.0406763	0.0276332	0.0299208
0.13909	0.0407834	0.0276619	0.0296349
0.139745	0.0405579	0.0277008	0.0296846
0.140303	0.0383852	0.0273312	0.0294254
0.139037	0.0383951	0.027221	0.0294981
0.13889	0.035299	0.0277645	0.0293689
0.139527	0.0324448	0.027648	0.0293984
0.137851	0.0339295	0.0275132	0.0295
0.137011	0.0300193	0.027833	0.0296013
0.138317	0.0206741	0.0279179	0.0299245
0.133924	0.0202271	0.0277164	0.0300278
0.132213	0.0149317	0.0274693	0.0297053
0.128557	0.0147433	0.0274658	0.0295312
0.125974	0.0145255	0.0274017	0.0292448
0.123709	0.0167291	0.027119	0.0296803
0.118275	0.0126644	0.0276834	0.0299917
0.116925	0.0095619	0.0277345	0.0297894
0.111909	0.00278881	0.0281712	0.030041
0.114119	-0.00525134	0.0276096	0.0298409
0.107416	-0.00880919	0.0272122	0.0300941
0.105604	-0.0177986	0.0274289	0.0298689
0.100804	-0.0231646	0.0270376	0.0295101
0.0967817	-0.0216474	0.0272999	0.0294425
0.0972972	-0.0242392	0.0275076	0.0296326
0.0910021	-0.0236857	0.0277274	0.030124
0.0883566	-0.0213936	0.0276996	0.0304049
0.0862221	-0.026048	0.0277771	0.0305038
0.08607	-0.0259002	0.0278824	0.0305341
0.081469	-0.0298777	0.0277357	0.0296526
0.07984	-0.0320503	0.0274485	0.0296007
0.0776566	-0.0338859	0.02747	0.0293812
0.077355	-0.0392182	0.0277021	0.0298492
0.0778592	-0.0403767	0.0276613	0.0302401
0.0750449	-0.0398008	0.0279541	0.0298006
0.0741142	-0.0364921	0.0279973	0.0297928
0.0740924	-0.0397217	0.0278976	0.0301836
0.0775187	-0.0382689	0.0277201	0.0298361
0.0732089	-0.0333372	0.0273727	0.0297863
0.0756233	-0.0355884	0.0274766	0.030084
0.0732384	-0.0322927	0.0275762	0.0298869
0.0733945	-0.028613	0.0280367	0.0300325
0.0694258	-0.0229538	0.0280123	0.0307126
0.0649531	-0.0151886	0.0278963	0.0306689
0.0661886	-0.00791424	0.027875	0.030424
0.0653201	-0.012587	0.0276987	0.0300425
0.0680436	-0.0119855	0.0275934	0.0304225
0.0635863	-0.0124959	0.0276466	0.0300686
0.0623794	-0.00963834	0.02771	0.03027
0.0574152	-0.00933264	0.0277169	0.0305904
0.0544247	-0.00459123	0.0279335	0.0304736
0.0498199	0.00260716	0.028104	0.0305831
0.0448473	0.01132	0.0281273	0.0304867
0.0434257	0.00909636	0.0282239	0.0302523
0.0427029	0.00650071	0.0278483	0.0301083
0.0393484	0.00409413	0.0275045	0.0300419
0.0346833	0.00331268	0.0274147	0.0302011
0.0302068	0.000183049	0.0275723	0.0299943
0.0244361	-0.00273863	0.0276804	0.0303928
0.0196821	0.000420606	0.0276854	0.0296903
0.0190241	0.0046242	0.0283191	0.0303567
0.0194906	0.00441422	0.0283993	0.0301794
0.019761	-0.00298774	0.0283853	0.0297404
0.0193372	-0.00837884	0.0280376	0.0296344
0.0182731	-0.00646488	0.0280187	0.029782
0.0170323	-0.00738016	0.0277248	0.0301974
0.0148595	-0.00664241	0.0281697	0.0300856
0.0120356	-0.006603	0.0280056	0.0304029
0.0121544	-0.00462975	0.0281839	0.0302003
0.0122655	-0.00309354	0.0287443	0.0302736
0.0159592	-0.00240452	0.028595	0.0297727
0.0221231	-0.00338391	0.0283097	0.0306061
0.0251874	-0.00161093	0.0281771	0.0298559
0.0232342	0.00116682	0.0276871	0.0301092
0.0236562	0.0096945	0.0276396	0.0300521
0.0236338	0.0128236	0.0274736	0.0298437
0.0265948	0.0132644	0.0276973	0.0300773
0.0336976	0.0188125	0.0282522	0.0298548
0.0372674	0.0172252	0.0283137	0.0302644
0.0354533	0.0150625	0.0283941	0.0300379
0.0368792	0.0125093	0.0278779	0.0307832
0.0396631	0.0130413	0.0275441	0.0301938
0.0383583	0.011153	0.0275558	0.0299693
0.0408155	0.0144872	0.0273519	0.0292668
0.0422401	0.0150435	0.0276058	0.029829
0.0430862	0.0142563	0.0277512	0.0294348
0.0492917	0.0188757	0.0275276	0.0301113
0.0532202	0.0206262	0.0275211	0.0295145
0.0571076	0.0196523	0.0275813	0.0299937
0.0562555	0.0130679	0.0274316	0.03006
0.0526295	0.00689721	0.0274937	0.0301523
0.0489708	0.00128593	0.0274751	0.0300284
0.0504281	0.000987094	0.0272564	0.0297895
0.0498249	-0.00566941	0.0274058	0.0298253
0.0513774	-0.00510511	0.0272195	0.0295336
0.0530084	-0.00427531	0.0274751	0.0294013
0.0495572	-0.0050416	0.0271435	0.0296726
0.0479012	-0.00844816	0.0269902	0.0299275
0.0461627	-0.0130291	0.0270731	0.029677
0.0457376	-0.0185923	0.0269153	0.0295907
0.0414748	-0.0179966	0.0272136	0.0296604
0.0398507	-0.0169294	0.0272436	0.0296335
0.0388401	-0.0162515	0.0273847	0.0295609
0.0401626	-0.01503	0.0274069	0.0298624
0.0425972	-0.015329	0.0271332	0.0296457
0.0401901	-0.0212558	0.026808	0.0297744
0.0353158	-0.0230289	0.0262589	0.0299862
0.0336734	-0.0338684	0.0265888	0.0298671
0.0300207	-0.0390257	0.0263134	0.0302728
0.0289427	-0.0349062	0.0265378	0.0302734
0.0319665	-0.0306224	0.0272861	0.0296844
0.0312648	-0.0358052	0.027587	0.0292582
0.0313504	-0.0305811	0.027681	0.0292648
0.0283811	-0.0302525	0.0271519	0.0296188
0.0251125	-0.0287591	0.0270451	0.0301235
0.0225134	-0.0303816	0.0271529	0.030257
0.0229783	-0.0310053	0.026954	0.0298132
0.0233165	-0.028101	0.0271166	0.0297257
0.0182766	-0.0241239	0.0274163	0.0295639
0.0149812	-0.0222862	0.0273499	0.0293247
0.0128805	-0.0226132	0.0273161	0.0292028
0.00858381	-0.0285522	0.0274544	0.0294763
0.000200288	-0.0307367	0.0274329	0.0293693
-0.00324982	-0.0298342	0.0270833	0.0298828
-0.00503502	-0.0287037	0.0268633	0.0295696
-0.00552254	-0.0326229	0.0269663	0.0294235
-0.00917017	-0.0214345	0.0271458	0.0292876
-0.0133003	-0.0147515	0.0269718	0.0296946
-0.0148602	-0.0212327	0.0274064	0.0289494
-0.0210823	-0.0255773	0.0273187	0.0295409
-0.0223449	-0.0294824	0.0273494	0.0297402
-0.0246469	-0.0351417	0.0271352	0.0302056
-0.024548	-0.0402674	0.0272438	0.0302226
-0.0235891	-0.0458693	0.0266925	0.0298391
-0.0184963	-0.0462102	0.0267063	0.0296456
-0.0221712	-0.0439614	0.0267258	0.029373
-0.0252213	-0.0483775	0.0270864	0.0292565
-0.0236158	-0.0514808	0.0272453	0.0290562
-0.0225765	-0.0610452	0.0271577	0.0291343
-0.0204637	-0.0669659	0.0274101	0.0291261
-0.0201446	-0.0691956	0.0272472	0.0300202
-0.0187331	-0.0720886	0.0269146	0.029845
-0.0172117	-0.0735902	0.0268374	0.0288364
-0.0171711	-0.0746519	0.0267694	0.0291586
-0.0233608	-0.0713215	0.0267869	0.0289633
-0.0237026	-0.0756904	0.0270203	0.0292844
-0.0167302	-0.0799608	0.0272255	0.0296834
-0.0154157	-0.0829425	0.0273604	0.0293216
-0.0116689	-0.083313	0.0271105	0.0295611
-0.0100446	-0.0826437	0.0271002	0.0301635
-0.0121102	-0.0831396	0.0267237	0.0294059
-0.0119226	-0.0827291	0.0265503	0.0289007
-0.0154364	-0.0759558	0.0267591	0.0291518
-0.0259027	-0.0738624	0.0264137	0.0295071
-0.0270867	-0.0760389	0.0270713	0.0296802
-0.0269065	-0.0781528	0.0268843	0.0296836
-0.0273977	-0.0782813	0.0269405	0.0297512
-0.0324638	-0.0745072	0.0272142	0.0297523
-0.0373087	-0.0724289	0.0267208	0.0295071
-0.0415412	-0.0715014	0.0269392	0.0288304
-0.0440947	-0.0692846	0.0268035	0.0285639
-0.052024	-0.069614	0.026725	0.0292248
-0.0538817	-0.0711525	0.0269205	0.0292164
-0.0520579	-0.0757669	0.0268621	0.0294376
-0.0549102	-0.0829639	0.0268828	0.0295644
-0.0597469	-0.0874616	0.0276261	0.0291235
-0.0637522	-0.0899082	0.0271134	0.0293895
-0.0724123	-0.0958843	0.0266355	0.0291316
-0.0826539	-0.100374	0.0266985	0.0286528
-0.0862146	-0.0990569	0.0263983	0.0288111
-0.0951299	-0.101094	0.0266397	0.0288638
-0.0966663	-0.110498	0.0264939	0.0296644
-0.098726	-0.118733	0.0266061	0.0297618
-0.100836	-0.123076	0.0266537	0.0294972
-0.104277	-0.121087	0.0274594	0.0290475
-0.109955	-0.123841	0.0269447	0.0295112
-0.113841	-0.127772	0.0267531	0.0289042
-0.117885	-0.126889	0.0266765	0.0286377
-0.121586	-0.129083	0.0263655	0.0291718
-0.123325	-0.129354	0.0268003	0.0297019
-0.119134	-0.126571	0.0265998	0.0297895
-0.122654	-0.128956	0.0268522	0.0302281
-0.124106	-0.127751	0.0265806	0.0299566
-0.125261	-0.122285	0.0271463	0.0295796
-0.128944	-0.118866	0.0269699	0.028698
-0.130521	-0.112003	0.0265221	0.028887
-0.130546	-0.103435	0.0264227	0.0290382
-0.126662	-0.0933354	0.0263624	0.0296404
-0.122692	-0.0907836	0.0265953	0.0301619
-0.119121	-0.0857379	0.026523	0.0299892
-0.121507	-0.0843107	0.027251	0.0299271
-0.119789	-0.0834603	0.0269327	0.0300112
-0.119967	-0.0802151	0.0272012	0.0296726
-0.117964	-0.0811373	0.0266592	0.0288809
-0.115163	-0.0783314	0.0267064	0.0288923
-0.111068	-0.0724787	0.0265952	0.0292013
-0.104155	-0.0667934	0.0266643	0.0296774
-0.100382	-0.0642374	0.02666	0.0297437
-0.102521	-0.0621305	0.0268118	0.0302471
-0.103372	-0.0694601	0.0268119	0.0304306
-0.105768	-0.0691011	0.0270455	0.0303186
-0.105137	-0.0727017	0.0274357	0.0299371
-0.104584	-0.072817	0.0268651	0.0298898
-0.107699	-0.0731658	0.0270253	0.0292896
-0.108279	-0.0716612	0.0270565	0.0294748
-0.1037	-0.0719698	0.0268051	0.029555
-0.10068	-0.0758658	0.0271049	0.0299431
-0.105178	-0.0811924	0.0273324	0.0301096
-0.105008	-0.0872736	0.0276684	0.0303446
-0.103749	-0.0865695	0.027652	0.0296348
-0.104344	-0.0829722	0.0276496	0.0293666
-0.104334	-0.0772685	0.0271686	0.0291751
-0.107428	-0.0750864	0.0273656	0.0294974
-0.107155	-0.0716712	0.0272159	0.0292946
-0.104509	-0.0731632	0.0271723	0.0294352
-0.105923	-0.0749262	0.0276703	0.0298833
-0.106318	-0.0728546	0.0275887	0.0300034
-0.103125	-0.0738226	0.0275631	0.0296613
-0.105449	-0.0724109	0.0278433	0.0297481
-0.105157	-0.0711613	0.0276022	0.0294144
-0.105212	-0.0677458	0.0272866	0.029432
-0.107985	-0.0690937	0.0270153	0.0297694
-0.103651	-0.0659278	0.0268983	0.029987
-0.10228	-0.0713573	0.0269916	0.0296532
-0.108122	-0.0711264	0.0274012	0.0296854
-0.113275	-0.0700053	0.0274099	0.0298163
-0.111121	-0.0696625	0.027487	0.0293907
-0.114219	-0.0661259	0.0276707	0.0295467
-0.121632	-0.0642806	0.0270848	0.0293355
-0.125586	-0.0677174	0.0274561	0.0295514
-0.128966	-0.0746131	0.0271193	0.0294255
-0.127815	-0.0822782	0.0270174	0.0295376
-0.131404	-0.0870242	0.0271391	0.029868
-0.13759	-0.0891316	0.0273124	0.0293346
-0.138638	-0.0955565	0.0278502	0.0291912
-0.13984	-0.0978023	0.0276098	0.0290713
-0.140132	-0.101716	0.0276801	0.0292307
-0.138573	-0.104401	0.0272515	0.0294672
-0.137613	-0.105619	0.0271681	0.029131
-0.137642	-0.10713	0.0271218	0.0293837
-0.1355	-0.109585	0.0269379	0.0294679
-0.134578	-0.114295	0.0269785	0.0294184
-0.134546	-0.111755	0.0273719	0.0289961
-0.132226	-0.113883	0.0276826	0.0289213
-0.130129	-0.113	0.0280901	0.0288565
-0.134046	-0.11294	0.02758	0.0290909
-0.134739	-0.115114	0.0273474	0.0287137
-0.132141	-0.11939	0.02719	0.0289635
-0.127747	-0.116412	0.0268649	0.029375
-0.125253	-0.115127	0.0271619	0.0293096
-0.126599	-0.11264	0.0276265	0.0297855
-0.123813	-0.114115	0.0276381	0.0293816
-0.11897	-0.113632	0.0276184	0.0290988
-0.122866	-0.11422	0.0274289	0.0288886
-0.127735	-0.117399	0.0272668	0.0292451
-0.131567	-0.117487	0.0272719	0.0294063
-0.135029	-0.113051	0.0270984	0.0297363
-0.134296	-0.108991	0.0273056	0.0292907
-0.13461	-0.107749	0.0270967	0.0296604
-0.137536	-0.107196	0.0272809	0.0295778
-0.143029	-0.100291	0.0272934	0.0293688
-0.146039	-0.104727	0.0275047	0.0296787
-0.150509	-0.108774	0.0274936	0.0296289
-0.154074	-0.115261	0.027507	0.0297264
-0.152996	-0.11665	0.0272718	0.0297663
-0.152654	-0.116264	0.027421	0.0300903
-0.150083	-0.113149	0.0272389	0.029546
-0.150387	-0.115022	0.0271819	0.0295093
-0.150137	-0.116298	0.0274006	0.0298135
-0.150444	-0.112287	0.0272921	0.0298849
-0.152375	-0.112203	0.0274168	0.0300071
-0.156099	-0.114735	0.0276085	0.0299925
-0.158428	-0.115338	0.0272614	0.030008
-0.154548	-0.114412	0.0271703	0.0300327
-0.154534	-0.113327	0.0269906	0.0300762
-0.152069	-0.11653	0.0273027	0.0297141
-0.152767	-0.122169	0.0273634	0.0293295
-0.150985	-0.125151	0.0276739	0.0293316
-0.148488	-0.123596	0.0274098	0.0294062
-0.145267	-0.130895	0.0279957	0.0298871
-0.147699	-0.130797	0.0276954	0.0291196
-0.149104	-0.127479	0.0269722	0.0293051
-0.152128	-0.12298	0.0271756	0.0294742
-0.154464	-0.124934	0.0272927	0.0293014
-0.154661	-0.126317	0.0272882	0.0288466
-0.156497	-0.133846	0.0273347	0.0290972
-0.160747	-0.136508	0.0273204	0.029039
-0.163423	-0.135001	0.0273187	0.02913
-0.163944	-0.141038	0.0271841	0.029325
-0.170385	-0.144275	0.0271967	0.0291818
-0.173724	-0.1404	0.0268916	0.0291205
-0.170964	-0.137363	0.0268926	0.0290182
-0.170139	-0.134275	0.0267188	0.0289022
-0.16885	-0.137389	0.0271653	0.0289604
-0.171634	-0.1393	0.0271244	0.0293483
-0.169637	-0.134535	0.0275071	0.0294311
-0.171757	-0.13056	0.0271954	0.0293876
-0.170222	-0.129927	0.026774	0.0293782
-0.174668	-0.129354	0.0267671	0.0292823
-0.169696	-0.124164	0.0270616	0.0290187
-0.163216	-0.123695	0.0263863	0.0287241
-0.157579	-0.120991	0.0268225	0.0290107
-0.152734	-0.117009	0.0267109	0.0291817
-0.15384	-0.114717	0.027371	0.0294028
-0.149846	-0.105919	0.0273676	0.0291081
-0.146	-0.100379	0.0275757	0.0295376
-0.142995	-0.0992723	0.0272239	0.0290689
-0.14004	-0.0915398	0.0269933	0.0285686
-0.13306	-0.0871644	0.0272515	0.02831
-0.127923	-0.0855319	0.0268025	0.0289457
-0.125486	-0.0842448	0.0271532	0.0295876
-0.125621	-0.0873434	0.0270057	0.0300167
-0.122657	-0.0802573	0.0276268	0.0294794
-0.119686	-0.0775316	0.0273128	0.0297747
-0.122403	-0.0774904	0.0276136	0.0292927
-0.123164	-0.0768166	0.0271579	0.0290093
-0.122836	-0.0734354	0.0270789	0.0289731
-0.116788	-0.0707269	0.0271713	0.0289621
-0.114021	-0.0703788	0.0270708	0.0292863
-0.111892	-0.0711578	0.0269504	0.0298283
-0.109251	-0.0756326	0.0269267	0.0294092
-0.110218	-0.0726255	0.0274041	0.02928
-0.106887	-0.0744049	0.0277318	0.0293357
-0.107486	-0.0756739	0.0276976	0.0298877
-0.10762	-0.0774582	0.0277466	0.029537
-0.104112	-0.0792863	0.0275135	0.0289141
-0.104826	-0.0788004	0.0272688	0.0289064
-0.0993909	-0.0769953	0.0273694	0.0290447
-0.093386	-0.0779195	0.026837	0.0296435
-0.089922	-0.0778128	0.0270414	0.0293538
-0.0872785	-0.0736673	0.0275445	0.0292461
-0.0894433	-0.0755431	0.0277003	0.0294671
-0.0887844	-0.0703906	0.0274409	0.0291131
-0.0869316	-0.0714268	0.0276857	0.0285351
-0.081771	-0.0749964	0.0278186	0.0281651
-0.0840685	-0.0773828	0.0273154	0.0287273
-0.0836958	-0.0766179	0.0271353	0.0284542
-0.0840516	-0.078744	0.0269357	0.0291327
-0.0854901	-0.0792222	0.0272628	0.029249
-0.0865216	-0.0776614	0.0269311	0.0295626
-0.088033	-0.0788258	0.026951	0.0294169
-0.0898016	-0.0761092	0.0271808	0.0289636
-0.0868498	-0.0756505	0.027401	0.0290735
-0.0805959	-0.0777348	0.0274187	0.028967
-0.0802909	-0.0738312	0.0270371	0.0290358
-0.0750237	-0.0733292	0.0270469	0.0286659
-0.0783627	-0.0731868	0.0271203	0.0293023
-0.0816221	-0.0739968	0.0271004	0.0296481
-0.082692	-0.0744172	0.0270646	0.0298856
-0.0892944	-0.0733346	0.0272812	0.029428
-0.0874181	-0.0749719	0.0273745	0.0290713
-0.082263	-0.0763218	0.0273728	0.0293386
-0.0777244	-0.0769291	0.0276856	0.0290645
-0.0772225	-0.0739951	0.027569	0.0291037
-0.0697094	-0.0763178	0.0275952	0.029512
-0.0723976	-0.0753057	0.027772	0.0298946
-0.0739487	-0.0749529	0.0280908	0.0301385
-0.0773504	-0.0688782	0.0276761	0.0297439
-0.0813765	-0.0685474	0.0277856	0.029227
-0.0741004	-0.0701139	0.028057	0.028991
-0.0673935	-0.074266	0.0275616	0.0292061
-0.0690882	-0.0751442	0.0277801	0.0294955
-0.0709552	-0.0725617	0.0278574	0.0297848
-0.0738326	-0.0768232	0.0277535	0.029836
-0.0801927	-0.0761341	0.0275565	0.0297916
-0.0843484	-0.0765859	0.0281467	0.0298901
-0.0845529	-0.073188	0.0278736	0.029881
-0.0890972	-0.0722532	0.0276984	0.0295028
-0.0782605	-0.0764578	0.0278478	0.029319
-0.0751115	-0.0775799	0.0280573	0.0299783
-0.0799991	-0.0784765	0.0275593	0.0302175
-0.080606	-0.0790342	0.0280627	0.0303806
-0.0854261	-0.0818496	0.0277831	0.0302197
-0.0920602	-0.0804115	0.0281039	0.030728
-0.090756	-0.0776573	0.0281847	0.0303574
-0.0898211	-0.0739021	0.0278517	0.0300432
-0.0876272	-0.0796879	0.0274685	0.0299311
-0.078743	-0.0823984	0.027638	0.0300523
-0.0808435	-0.0831833	0.0285761	0.0301795
-0.0840739	-0.0829915	0.0282599	0.0307059
-0.0836503	-0.0878518	0.0283326	0.0307142
-0.0867262	-0.0871808	0.0279171	0.0314195
-0.0859365	-0.0861082	0.0285778	0.0309219
-0.0855274	-0.08901	0.0283829	0.0306087
-0.0852327	-0.0884005	0.028317	0.0300565
-0.0878919	-0.0934858	0.0285739	0.0299366
-0.0839476	-0.0978257	0.0283062	0.0301515
-0.0861673	-0.0973849	0.0287625	0.0302991
-0.0895242	-0.0951947	0.0284912	0.0304848
-0.0910674	-0.0980456	0.0284611	0.0308645
-0.0948725	-0.0939431	0.0280767	0.0306737
-0.0934069	-0.0895301	0.0285463	0.0305699
-0.0917398	-0.0892761	0.0284325	0.0301987
-0.0938192	-0.0930084	0.0283774	0.0300983
-0.0966884	-0.0974574	0.0287355	0.0297725
-0.0970816	-0.0966348	0.0287236	0.0300538
-0.100526	-0.0911429	0.0285868	0.0301454
-0.103946	-0.0891592	0.0283217	0.030852
-0.106271	-0.0860733	0.028311	0.0313651
-0.105223	-0.0818915	0.0288003	0.03081
-0.101391	-0.0831335	0.028763	0.0305544
-0.100579	-0.0818884	0.0288687	0.0310302
-0.100012	-0.0813363	0.0286832	0.0304606
-0.0998971	-0.0878868	0.0286772	0.0304029
-0.098684	-0.0875404	0.0288454	0.0302013
-0.0966283	-0.0835204	0.0283206	0.0305272
-0.0983563	-0.0863575	0.028692	0.0309666
-0.0966907	-0.0856377	0.028804	0.0311881
-0.0909959	-0.0895697	0.0288659	0.0303682
-0.0850902	-0.0955013	0.0289123	0.0305342
-0.0826558	-0.0965861	0.0290494	0.0303094
-0.0867809	-0.0978724	0.0288481	0.0299632
-0.086172	-0.101844	0.0287167	0.0299101
-0.0839268	-0.101592	0.0286423	0.0306652
-0.0853448	-0.104279	0.0283657	0.0311136
-0.088632	-0.110316	0.0283704	0.0313065
-0.0859201	-0.117844	0.0288453	0.030848
-0.0794948	-0.120344	0.0286922	0.0303643
-0.0817291	-0.119775	0.0292467	0.0301933
-0.0869888	-0.118754	0.0284838	0.030585
-0.0927589	-0.12002	0.0288459	0.0304817
-0.0960305	-0.125976	0.0281767	0.0302097
-0.0958973	-0.121811	0.0287426	0.0303765
-0.0948814	-0.120083	0.028576	0.0301836
-0.0992113	-0.116644	0.0285009	0.0302127
-0.0965038	-0.115786	0.0294488	0.0300688
-0.0963928	-0.118201	0.0294095	0.0300092
-0.0991648	-0.10952	0.0292971	0.0304032
-0.109065	-0.102852	0.0289288	0.0300527
-0.117065	-0.1064	0.0284511	0.0302347
-0.116289	-0.104857	0.0286047	0.0301527
-0.115212	-0.100388	0.0288916	0.0308653
-0.113907	-0.095912	0.0289604	0.0305351
-0.108573	-0.0968365	0.028841	0.0303998
-0.104377	-0.0935098	0.0286944	0.0303743
-0.104069	-0.0852338	0.0289165	0.0298616
-0.106136	-0.0825485	0.0285665	0.0306941
-0.106821	-0.0805434	0.0286628	0.0302954
-0.105975	-0.0816214	0.0283548	0.0305066
-0.10511	-0.0813342	0.0285805	0.0308791
-0.0983608	-0.0744474	0.0284796	0.0312659
-0.0938246	-0.0722623	0.0284139	0.0313696
-0.0891418	-0.0723057	0.0288697	0.0307271
-0.0827307	-0.0773691	0.0288216	0.0306536
-0.0859782	-0.0729098	0.0287207	0.0307617
-0.0890662	-0.0710513	0.028701	0.0309999
-0.0905469	-0.0792337	0.0289573	0.0311632
-0.0848778	-0.0847617	0.0288039	0.0306001
-0.0775236	-0.081992	0.0288279	0.0311288
-0.0704923	-0.077772	0.0283385	0.0310874
-0.0652029	-0.0764321	0.02863	0.0315668
-0.0606293	-0.0784296	0.0289064	0.0302768
-0.0609844	-0.081214	0.0286679	0.0305091
-0.0626151	-0.0827223	0.0286343	0.0309184
-0.0656682	-0.0848794	0.028367	0.0310772
-0.068076	-0.0864399	0.0285987	0.0304054
-0.0657582	-0.08951	0.0286183	0.0307671
-0.057584	-0.0912357	0.0288518	0.0311836
-0.0475196	-0.0893262	0.0281838	0.0309939
-0.0465772	-0.0931614	0.0287808	0.0311951
-0.0446503	-0.0957316	0.02865	0.0303542
-0.0475588	-0.100201	0.0287228	0.0302146
-0.0506829	-0.0986509	0.0287438	0.0306399
-0.0505662	-0.100667	0.028647	0.030555
-0.046782	-0.102434	0.0288605	0.0304228
-0.0403202	-0.0940188	0.0284062	0.0310442
-0.0348504	-0.0923799	0.0285051	0.0308959
-0.0306387	-0.0869129	0.0282439	0.0311128
-0.0292501	-0.0873623	0.0283773	0.0307697
-0.0309695	-0.0873077	0.0288129	0.0307409
-0.0390003	-0.0906321	0.0290631	0.0307633
-0.0393862	-0.084539	0.0292113	0.0310462
-0.0389303	-0.0822902	0.0286667	0.0310641
-0.038355	-0.084327	0.0283821	0.0306283
-0.032826	-0.0809823	0.0282532	0.0314341
-0.0333447	-0.0814316	0.0281712	0.0314695
-0.0351425	-0.0783744	0.0280249	0.0322004
-0.0371463	-0.0834832	0.0284889	0.0316162
-0.0404371	-0.0854463	0.0285464	0.0312309
-0.0441363	-0.0840988	0.028604	0.0314045
-0.0428245	-0.0783699	0.0287584	0.0317503
-0.0479465	-0.0768028	0.0284677	0.0315126
-0.0495691	-0.0738365	0.0286008	0.0308768
-0.0485427	-0.074596	0.0284854	0.0309533
-0.0488283	-0.0756033	0.0283606	0.0318307
-0.0531472	-0.0710759	0.0283185	0.0314649
-0.0587665	-0.0744094	0.0284151	0.0310627
-0.0639554	-0.0764323	0.0284877	0.0312262
-0.0637624	-0.0769608	0.0285764	0.0310524
-0.0599017	-0.0725289	0.0282239	0.0306315
-0.0593126	-0.067352	0.0285049	0.0308126
-0.0537829	-0.0657574	0.0283601	0.0301497
-0.0535673	-0.063914	0.0282171	0.0305536
-0.0550495	-0.0614081	0.0281732	0.0311969
-0.0572136	-0.0480666	0.0280927	0.0307515
-0.0578089	-0.0426323	0.0284121	0.0304986
-0.0413194	-0.0425343	0.0284187	0.0304399
-0.0498743	-0.0305381	0.0285405	0.0304867
-0.038484	-0.0368966	0.0282087	0.0307599
-0.0220451	-0.0230694	0.0286457	0.0304982
0.0362526	-0.0416901	0.0297003	0.0319816

## Sheet: FigS5.B PPC Mc
Coefficent High Beta	Coefficient Low Beta	Standard Deviation High Beta	Standard Deviation Low Beta
0.0735743	0.113277	0.0336723	0.0266905
0.13129	0.142772	0.0326737	0.0257225
0.135003	0.126006	0.0334203	0.0259014
0.127157	0.128681	0.0334535	0.0262024
0.107993	0.145658	0.0332338	0.0262352
0.104691	0.155662	0.0330031	0.0258671
0.107008	0.165352	0.0319446	0.0250654
0.107381	0.179698	0.0323361	0.0248704
0.110965	0.186272	0.0314967	0.024521
0.118772	0.19085	0.0313363	0.0242309
0.121222	0.197649	0.0311265	0.0240049
0.118626	0.200267	0.0309302	0.0241019
0.118257	0.205341	0.0308059	0.0240735
0.118886	0.211926	0.0301182	0.0237735
0.120673	0.221671	0.0300145	0.0233425
0.122645	0.230764	0.0296264	0.0229015
0.127646	0.238029	0.0295497	0.022734
0.136777	0.240393	0.0290898	0.0224745
0.14052	0.241571	0.0291956	0.0224663
0.143338	0.243931	0.0292718	0.0224674
0.141894	0.245161	0.0295775	0.0223243
0.142076	0.24801	0.0292774	0.022324
0.144376	0.247547	0.0289339	0.022434
0.14722	0.246365	0.0285108	0.0225193
0.152597	0.244902	0.0285409	0.0224789
0.154659	0.244739	0.0284333	0.0223086
0.156874	0.246746	0.0285087	0.0222155
0.155427	0.248386	0.0284544	0.0219231
0.156686	0.250544	0.0284452	0.0219584
0.160734	0.251449	0.0277698	0.0218674
0.163773	0.252773	0.0278468	0.0218135
0.16756	0.253815	0.0277122	0.0213161
0.170502	0.25286	0.0275436	0.0213435
0.173234	0.252717	0.0274775	0.0212768
0.176437	0.248428	0.0273477	0.0214877
0.180471	0.247718	0.0269691	0.0215329
0.179851	0.247424	0.0271262	0.0217233
0.188755	0.247612	0.027426	0.0216001
0.194372	0.248964	0.0271328	0.021465
0.203058	0.249678	0.0275005	0.0213929
0.211956	0.249941	0.0270281	0.0215519
0.220087	0.249917	0.0270773	0.0214694
0.226378	0.24877	0.0272119	0.0212883
0.22835	0.245648	0.0271514	0.0213722
0.229938	0.241568	0.0271897	0.0216158
0.233127	0.235303	0.027185	0.0214095
0.235407	0.228524	0.0274005	0.0212949
0.236627	0.220351	0.0270358	0.0213252
0.236215	0.212855	0.0271002	0.0213635
0.234752	0.206004	0.0269196	0.0214344
0.232505	0.20067	0.0270259	0.0213373
0.230048	0.196703	0.0269283	0.0211947
0.228174	0.192181	0.0272914	0.0212165
0.226096	0.189972	0.0273302	0.0211767
0.220981	0.188595	0.027379	0.0211842
0.218753	0.188293	0.0271886	0.0212776
0.213645	0.187153	0.0270409	0.0213911
0.211795	0.186409	0.0267609	0.0214215
0.20832	0.185016	0.0268166	0.0213166
0.200989	0.183686	0.026953	0.0213331
0.191756	0.183135	0.0269995	0.0213263
0.183278	0.182148	0.0270174	0.0213806
0.17912	0.183202	0.02698	0.0213364
0.175796	0.185854	0.0267297	0.0213659
0.169579	0.190228	0.0266256	0.0211812
0.165982	0.194725	0.0269837	0.0211072
0.16241	0.200395	0.0266266	0.0210006
0.160558	0.206326	0.0265316	0.020954
0.162206	0.212526	0.0269269	0.0209548
0.162637	0.215197	0.0268142	0.0210114
0.163949	0.216316	0.0270099	0.0210729
0.164134	0.216761	0.0269534	0.0211994
0.164562	0.216993	0.027218	0.0210639
0.163488	0.214986	0.0268571	0.0210945
0.167607	0.214135	0.0267411	0.0211094
0.168922	0.213467	0.0269601	0.020979
0.171753	0.211241	0.0269829	0.0210139
0.177179	0.20983	0.0269025	0.0212829
0.182555	0.206353	0.0268917	0.02123
0.188775	0.204917	0.0270151	0.0212712
0.194962	0.204112	0.0267592	0.0210903
0.1995	0.204256	0.0269299	0.0209492
0.204475	0.202274	0.0274858	0.020883
0.209284	0.200697	0.0271275	0.0210503
0.211611	0.19853	0.027283	0.0209
0.215812	0.198976	0.0270674	0.0209324
0.217849	0.197292	0.0271871	0.0207193
0.218068	0.194641	0.0269479	0.0208101
0.222724	0.195976	0.0272214	0.0207449
0.225487	0.198361	0.0271807	0.0208071
0.226114	0.20116	0.0270743	0.020657
0.226518	0.201243	0.0268224	0.0207384
0.23069	0.202096	0.0271145	0.0207398
0.23138	0.20109	0.0269964	0.020877
0.235241	0.200856	0.0269825	0.0210936
0.23508	0.200033	0.0268243	0.021086
0.233211	0.200868	0.0269117	0.0209636
0.228342	0.202851	0.0272274	0.0208881
0.227338	0.202674	0.0269394	0.0210518
0.225038	0.20366	0.0270714	0.021047
0.22114	0.202636	0.0270993	0.0209531
0.218731	0.203044	0.0267478	0.0210182
0.217914	0.200708	0.0266307	0.0208952
0.218627	0.200877	0.0267223	0.0210224
0.216735	0.197659	0.027014	0.0209958
0.217146	0.196195	0.0266385	0.0208649
0.216471	0.195273	0.0269377	0.0208307
0.21321	0.190638	0.0267776	0.0210173
0.210648	0.186573	0.0265319	0.0208838
0.211701	0.181667	0.0265647	0.0207325
0.213616	0.178749	0.0267376	0.0207153
0.213824	0.175371	0.0269565	0.0208554
0.210169	0.173603	0.0267042	0.020812
0.206112	0.169366	0.026577	0.020712
0.20434	0.166738	0.0266956	0.020788
0.200775	0.161347	0.0268151	0.020806
0.200823	0.156983	0.0270672	0.020771
0.200229	0.153255	0.0268909	0.0207265
0.20146	0.148418	0.0267556	0.0209515
0.204187	0.143556	0.0267356	0.0209237
0.206193	0.140159	0.0268364	0.0208124
0.205858	0.139295	0.026707	0.020729
0.20523	0.138068	0.0268619	0.0208543
0.204237	0.13725	0.0269451	0.0207363
0.203325	0.136669	0.0267797	0.020953
0.204991	0.135217	0.0264894	0.0210954
0.208534	0.1361	0.026205	0.0210559
0.208187	0.13839	0.0265366	0.0210242
0.207449	0.142118	0.0267161	0.0210329
0.20535	0.144463	0.0266987	0.0208977
0.204172	0.146825	0.0267454	0.0208863
0.203872	0.148465	0.0263736	0.0208087
0.204991	0.150417	0.0267314	0.0208847
0.203906	0.152681	0.0267962	0.0208555
0.203634	0.153634	0.026769	0.0209469
0.20362	0.15513	0.0265262	0.0211454
0.20144	0.15773	0.0268756	0.021228
0.196765	0.160086	0.0266787	0.021017
0.191725	0.162964	0.0267638	0.0208947
0.18668	0.165674	0.0266439	0.0210108
0.182868	0.169149	0.026711	0.0210169
0.178854	0.170002	0.026581	0.0210748
0.17779	0.173344	0.0262349	0.0210157
0.175471	0.175525	0.0261097	0.0209628
0.173074	0.178393	0.0262301	0.0208348
0.168678	0.180083	0.0265947	0.0208111
0.168379	0.180008	0.0262843	0.0206953
0.167399	0.178937	0.0260352	0.0207411
0.164506	0.180929	0.025588	0.0206853
0.161598	0.182941	0.0258039	0.0207437
0.160219	0.183906	0.0259368	0.0206653
0.155546	0.187262	0.0260135	0.0207078
0.154168	0.189273	0.0259095	0.020804
0.153325	0.193149	0.025935	0.0208139
0.15267	0.196582	0.0258461	0.020915
0.152327	0.198975	0.0257887	0.0206816
0.155326	0.201639	0.0257011	0.0205996
0.159291	0.205641	0.0260233	0.0206864
0.163453	0.207661	0.0261084	0.0207793
0.168908	0.208885	0.025691	0.0206783
0.169969	0.211037	0.0256556	0.0206686
0.170634	0.211562	0.0257607	0.0206678
0.171253	0.212108	0.0256763	0.0207309
0.170764	0.214099	0.0261324	0.0207247
0.171184	0.215442	0.0258353	0.020711
0.168334	0.216896	0.0258947	0.0207145
0.168604	0.219543	0.0261258	0.020751
0.170461	0.218566	0.0260471	0.020802
0.16863	0.217126	0.0257731	0.0208403
0.16918	0.215768	0.0258297	0.0208415
0.169881	0.214411	0.0259378	0.0209485
0.169685	0.214243	0.0258852	0.0207104
0.16993	0.213709	0.0257787	0.0205764
0.170423	0.214963	0.0256658	0.0205134
0.171375	0.216039	0.0254013	0.0204584
0.170537	0.216622	0.0257088	0.0206108
0.166258	0.216515	0.0257893	0.0206029
0.162997	0.217469	0.0257379	0.020367
0.160274	0.219001	0.0257512	0.02028
0.158338	0.219337	0.0257657	0.0202948
0.159354	0.219267	0.0260358	0.0202497
0.159387	0.220949	0.0258131	0.0202372
0.157159	0.220359	0.0257577	0.0202881
0.156798	0.220778	0.025819	0.0203411
0.156793	0.221921	0.0255501	0.0203556
0.15466	0.220619	0.0256007	0.0203676
0.150297	0.221136	0.025756	0.0204009
0.149023	0.222269	0.0260587	0.0203979
0.144974	0.2252	0.0261227	0.0206241
0.14453	0.225701	0.025655	0.0205045
0.141027	0.225504	0.0254056	0.0203476
0.138141	0.228444	0.0257139	0.020658
0.133409	0.227989	0.025745	0.0206536
0.130233	0.227122	0.0260907	0.0205332
0.126594	0.226464	0.025803	0.0206016
0.125996	0.226284	0.0260463	0.0206841
0.124835	0.224311	0.0262051	0.0206995
0.122703	0.220957	0.0260353	0.0206541
0.124244	0.218762	0.0256384	0.0205825
0.121306	0.215719	0.025571	0.0206751
0.121349	0.212298	0.0257951	0.0206816
0.122014	0.210025	0.0259124	0.0204952
0.119739	0.20752	0.0258538	0.0203468
0.118507	0.20287	0.0258255	0.0203247
0.11981	0.198047	0.0259921	0.0204224
0.123725	0.191972	0.025877	0.0203757
0.125911	0.185268	0.0254553	0.0203077
0.126944	0.178888	0.0256669	0.0202666
0.126618	0.174121	0.025714	0.020265
0.128873	0.170096	0.0257698	0.0204225
0.131506	0.161698	0.0259097	0.0202264
0.135104	0.157759	0.0255104	0.0201853
0.135475	0.152791	0.0255177	0.0202695
0.138748	0.14668	0.0258777	0.0202
0.137463	0.139042	0.0253027	0.0202837
0.134357	0.132582	0.0254506	0.020304
0.135476	0.126258	0.0255061	0.0203526
0.13569	0.121056	0.0255829	0.0205144
0.138055	0.118899	0.0253428	0.0206139
0.137281	0.115377	0.0255196	0.0206417
0.137568	0.110103	0.0254324	0.0206422
0.135747	0.105318	0.0256837	0.0205807
0.134059	0.10076	0.0252853	0.0204558
0.130145	0.0974659	0.0253257	0.020494
0.124401	0.0967142	0.0252624	0.0205941
0.120396	0.0976083	0.0253343	0.0205268
0.118227	0.0982512	0.0254282	0.0204578
0.115354	0.0980333	0.0250838	0.0204553
0.114517	0.0978138	0.0253358	0.0203607
0.109979	0.0987226	0.0251867	0.0204654
0.10533	0.0964687	0.0253087	0.0202711
0.101231	0.0961851	0.025355	0.0203554
0.0955863	0.0974522	0.025361	0.0203797
0.0936703	0.0986976	0.0253533	0.0203342
0.0938015	0.10213	0.0251948	0.0202469
0.0882584	0.105562	0.0252267	0.0201877
0.0832945	0.108921	0.0253151	0.0201931
0.0770465	0.109402	0.0251019	0.0201938
0.0736666	0.109724	0.025155	0.0201895
0.0702977	0.111478	0.0247035	0.0201837
0.0710317	0.112627	0.0248676	0.020142
0.070556	0.114335	0.0250376	0.0202805
0.0710321	0.117554	0.025182	0.0201547
0.0726131	0.118191	0.0249121	0.020064
0.0731183	0.118968	0.0250215	0.02005
0.074938	0.118417	0.0247439	0.0200727
0.0755044	0.119546	0.0249006	0.0201776
0.073127	0.118377	0.0250867	0.0200965
0.0743284	0.119135	0.0247837	0.0201177
0.0755127	0.119041	0.0247197	0.0200258
0.0779574	0.119005	0.0249277	0.0199913
0.0791965	0.119621	0.0247861	0.0199416
0.0788347	0.123269	0.0245288	0.0199594
0.0799647	0.123702	0.0249422	0.0200041
0.0844773	0.12335	0.0248224	0.0199633
0.0879953	0.123215	0.0249404	0.0200228
0.0913124	0.124908	0.0252369	0.0200754
0.0922872	0.125448	0.024867	0.020096
0.092864	0.127529	0.0249009	0.0202877
0.0918507	0.129577	0.0251083	0.0200634
0.0917751	0.133617	0.0252772	0.0200044
0.0894413	0.135691	0.0250397	0.0199437
0.0903864	0.138413	0.0248839	0.0198871
0.0911456	0.140689	0.0249934	0.0200845
0.0891912	0.143387	0.0248607	0.0200869
0.0908426	0.145063	0.0247844	0.0200379
0.0927974	0.147097	0.0246733	0.0197401
0.0920952	0.147733	0.0247788	0.019712
0.0876318	0.149642	0.0247136	0.0196325
0.085054	0.150916	0.0248538	0.0197478
0.0849333	0.150814	0.0248132	0.0198811
0.0865885	0.147451	0.0246731	0.0198156
0.0869508	0.146498	0.0247404	0.0197995
0.0817969	0.145495	0.0247489	0.0198126
0.0775631	0.144369	0.0247454	0.0197685
0.0740126	0.143217	0.024904	0.0196536
0.0742596	0.14342	0.0250225	0.0195871
0.0735212	0.14286	0.0250078	0.0196787
0.0713833	0.141972	0.0251747	0.0196063
0.0694529	0.139845	0.0250591	0.0195441
0.0700302	0.137149	0.0250907	0.0196609
0.0683855	0.135262	0.0247373	0.0197505
0.0688775	0.131536	0.0249822	0.0195236
0.0709148	0.127243	0.0252459	0.019523
0.070432	0.121229	0.0250562	0.0195991
0.0662218	0.116659	0.0250253	0.0197304
0.0629707	0.113239	0.0249123	0.0197308
0.0653432	0.10785	0.0250292	0.0198028
0.0643342	0.102229	0.0250299	0.0198389
0.0622092	0.0978943	0.0248528	0.0199375
0.0612844	0.094927	0.0249168	0.0198704
0.0575151	0.0913337	0.024847	0.0199377
0.0575628	0.0896053	0.024757	0.0198458
0.0575379	0.0874439	0.0248585	0.0196957
0.0593235	0.0836941	0.0248462	0.019735
0.0576837	0.0812588	0.0247189	0.0196934
0.0571853	0.0782707	0.0248837	0.0196838
0.0599347	0.0784428	0.0247895	0.0198466
0.0632413	0.0775481	0.0247985	0.0196381
0.0646752	0.0769347	0.0245527	0.0195954
0.0679922	0.0775838	0.0244776	0.0195482
0.0679472	0.0775721	0.0246188	0.0197233
0.0662031	0.0776376	0.0248163	0.0197756
0.0650371	0.0800454	0.0248872	0.0196726
0.0664655	0.084155	0.0248506	0.0196914
0.0671249	0.0858354	0.0246253	0.019807
0.0671968	0.0880462	0.0246264	0.0199084
0.0678646	0.0900642	0.0245245	0.0196595
0.0677611	0.0916566	0.0247472	0.0196394
0.0654637	0.0931245	0.0247049	0.0196071
0.0648648	0.0935195	0.0246588	0.0196894
0.0624967	0.0939907	0.0248495	0.0198371
0.0637446	0.0937132	0.0246825	0.0197618
0.0614166	0.0959075	0.024919	0.0197785
0.0631878	0.0977894	0.0249027	0.0198685
0.0629225	0.0999487	0.0248765	0.0197876
0.0609817	0.0980674	0.0252007	0.0195963
0.0584871	0.096601	0.0247843	0.0197396
0.0567525	0.0989212	0.0249871	0.0197955
0.0528213	0.0988328	0.0252218	0.0196493
0.0504235	0.0993055	0.0251053	0.0196156
0.0502009	0.101256	0.0250233	0.0195712
0.0451555	0.1014	0.0249297	0.0195263
0.0425215	0.0998801	0.025056	0.0195243
0.0415548	0.0995929	0.0251544	0.0195889
0.0405455	0.0990915	0.0248854	0.0194786
0.0390013	0.0990176	0.0250454	0.0193967
0.0369169	0.0986494	0.0249147	0.0194532
0.0354064	0.0986696	0.0249615	0.0195676
0.0340822	0.0998505	0.025146	0.0194486
0.0366947	0.100162	0.0250995	0.0194142
0.0372777	0.100976	0.024832	0.0194685
0.0371996	0.0999525	0.0245984	0.0194995
0.0330382	0.098655	0.0247704	0.0194758
0.0289026	0.0963477	0.0248366	0.0194819
0.0261442	0.0940542	0.0246473	0.0196946
0.0267573	0.0915025	0.0247464	0.0197768
0.0241242	0.0847695	0.0245643	0.0196446
0.0200989	0.0792948	0.0245952	0.0195429
0.017444	0.0754646	0.0246224	0.0196683
0.0112677	0.070415	0.0246464	0.0195455
0.0111361	0.06626	0.0245695	0.0195012
0.00822654	0.0623523	0.0247402	0.019685
0.00383005	0.0561973	0.0249275	0.0197074
0.00120749	0.0519454	0.0248645	0.0197702
0.000407349	0.0490701	0.0249051	0.0198381
0.00101252	0.0457611	0.0249456	0.0196915
0.00361143	0.0429797	0.024839	0.0198273
0.00569376	0.0403752	0.0248641	0.0199664
0.00535637	0.0388363	0.0249186	0.0197184
0.00354483	0.0376266	0.0250075	0.0198247
0.00360903	0.0355425	0.0248893	0.0196921
0.00392565	0.03348	0.0250521	0.0198443
0.00513954	0.0327908	0.0250889	0.0198448
0.00292981	0.0319746	0.0249006	0.0197288
-0.00147608	0.0335597	0.024892	0.0199454
-0.00497033	0.0347348	0.0249609	0.0198798
-0.0056675	0.0361266	0.0249981	0.0197143
-0.00551621	0.0368465	0.0252795	0.0196986
-0.00307235	0.0370295	0.0252212	0.0197165
-0.00248124	0.0373926	0.0251701	0.0196291
0.00286415	0.0374303	0.0250086	0.0196509
0.00859886	0.0389367	0.0248472	0.0196303
0.0106688	0.040101	0.0247323	0.0196039
0.0151964	0.0411032	0.0248155	0.0196173
0.0192821	0.0414517	0.0249473	0.0195996
0.023022	0.0419605	0.0249412	0.0194441
0.0256957	0.0414678	0.0250024	0.0195649
0.0275465	0.0388843	0.0250476	0.0197964
0.0312644	0.0364059	0.0251739	0.0196972
0.0366098	0.0336861	0.0249433	0.0198003
0.0406099	0.0319042	0.0248	0.0197964
0.0451045	0.0297779	0.0246057	0.0197882
0.0518699	0.0287452	0.0246857	0.0196439
0.0584606	0.0273957	0.0247332	0.0196929
0.066678	0.0274759	0.0247052	0.0196185
0.0718512	0.0262003	0.0245469	0.0197071
0.0778562	0.0251556	0.0244573	0.019672
0.0831186	0.0257211	0.0244175	0.0196706
0.0908888	0.0254127	0.0247071	0.0195896
0.09483	0.0257368	0.0244715	0.0195508
0.099029	0.0257897	0.0245718	0.0195748
0.104873	0.0264861	0.0243978	0.0194825
0.107219	0.0264958	0.0245542	0.0192798
0.108283	0.0266163	0.0246086	0.0194261
0.109297	0.0236893	0.0249802	0.0195621
0.10975	0.0230766	0.0251965	0.0194242
0.111608	0.0238074	0.0248568	0.0193984
0.112856	0.0246201	0.0248961	0.0193685
0.10883	0.0258601	0.0250577	0.0193956
0.10591	0.0263263	0.0250489	0.0193525
0.10395	0.0262199	0.0248962	0.0194734
0.101544	0.0268338	0.0248265	0.0194177
0.098605	0.0275155	0.0247921	0.0194966
0.0971187	0.0274372	0.0245811	0.0195344
0.0954401	0.0270675	0.024744	0.0196022
0.0926314	0.0272138	0.0250756	0.0194745
0.091877	0.0266576	0.0250097	0.0193052
0.089659	0.0265651	0.0249282	0.0193968
0.0876061	0.0255086	0.0246763	0.0193192
0.0895889	0.0271222	0.0248516	0.0193982
0.0893537	0.026732	0.0246202	0.0193691
0.0881412	0.0253093	0.0248977	0.0195334
0.0880242	0.024439	0.0250045	0.0192541
0.0889114	0.0251434	0.0251427	0.0193456
0.0903248	0.0246115	0.0247869	0.0194438
0.0911252	0.0247327	0.0249677	0.0194007
0.0886099	0.0244766	0.0249541	0.0194384
0.0910324	0.0231745	0.0249876	0.0194427
0.091837	0.0223963	0.0245772	0.01946
0.0916811	0.0222787	0.0246059	0.0195396
0.0940855	0.0222153	0.0246518	0.0195081
0.0921751	0.020464	0.0248472	0.0194978
0.0884048	0.0196366	0.0246395	0.0195676
0.0885824	0.020182	0.024694	0.0194408
0.0883592	0.0190927	0.0248341	0.0194582
0.0878329	0.0204226	0.0247186	0.0196444
0.0889652	0.0209428	0.0248046	0.0194209
0.0891565	0.0227214	0.0248922	0.0194779
0.0841904	0.0206517	0.0247024	0.0194028
0.0806372	0.0208659	0.0247822	0.0192249
0.0786636	0.022719	0.0247823	0.0194279
0.0775974	0.0250461	0.0247766	0.0193393
0.0719561	0.0283056	0.0247656	0.0194233
0.0691745	0.030348	0.0248183	0.0194029
0.0649976	0.0311856	0.0247897	0.0193903
0.0629397	0.0316273	0.0247085	0.0192896
0.0611457	0.0346988	0.0246918	0.0194503
0.0607708	0.0377205	0.0247101	0.019263
0.06244	0.0406685	0.0248197	0.0194334
0.059324	0.0435101	0.0245505	0.019301
0.0629617	0.0454366	0.0249795	0.0194483
0.0680478	0.0478556	0.0248289	0.019448
0.0701848	0.0505356	0.024799	0.0194374
0.0717094	0.0533007	0.0250322	0.019396
0.0707262	0.0529822	0.024984	0.0193632
0.0681115	0.0541743	0.0248755	0.0192999
0.0637736	0.0540272	0.0252145	0.019458
0.0613043	0.0567144	0.0252288	0.0192652
0.0603292	0.0568104	0.0249054	0.0191322
0.0573795	0.056404	0.0250769	0.0192792
0.0538085	0.0571952	0.0250298	0.0191419
0.0518622	0.0557864	0.0248958	0.0191675
0.0476834	0.0552819	0.0247791	0.0192882
0.0469128	0.0549878	0.0246686	0.0194217
0.0442218	0.0551053	0.0248107	0.0193593
0.0409708	0.0552536	0.0247138	0.0192029
0.0386016	0.0551155	0.0248158	0.0192721
0.035031	0.054362	0.0251265	0.0192493
0.0361913	0.0521019	0.0249885	0.019391
0.0353874	0.0516187	0.0249242	0.0193814
0.031453	0.049424	0.024664	0.0194066
0.031336	0.0470743	0.0247108	0.0194007
0.0298484	0.0445512	0.024816	0.0195119
0.0285194	0.0436076	0.0248608	0.0193854
0.0289327	0.0427875	0.0250559	0.0193727
0.0292623	0.0419617	0.0251937	0.0194136
0.0318074	0.041608	0.0254503	0.0195554
0.0300998	0.0411905	0.0251069	0.0195027
0.0319436	0.0403207	0.0249963	0.0196294
0.0315306	0.0377442	0.0250796	0.0198266
0.0323448	0.0376778	0.0249891	0.0197577
0.0344354	0.0392364	0.0249914	0.0196793
0.0341892	0.0401711	0.0250424	0.0196079
0.0349303	0.0399587	0.0253388	0.0196677
0.0377087	0.0390169	0.0252848	0.0197691
0.0409647	0.0372575	0.0246335	0.0197361
0.0442384	0.0345238	0.0246207	0.0195358
0.044829	0.0337805	0.0246831	0.0195906
0.0453245	0.031857	0.0243953	0.0197753
0.0477005	0.0300187	0.024248	0.0196579
0.0456198	0.0296121	0.0243015	0.0195091
0.0450926	0.0298566	0.024627	0.0195663
0.0460219	0.0293469	0.0244654	0.0195783
0.0431603	0.0303965	0.0249123	0.0196591
0.0427182	0.029989	0.0245843	0.0195503
0.0399545	0.0289798	0.0246988	0.0196565
0.0406363	0.0295203	0.024653	0.0196531
0.0405001	0.0301611	0.0246306	0.019596
0.0422977	0.0319617	0.0247289	0.0195699
0.045533	0.0322774	0.0246644	0.019568
0.0454933	0.0305176	0.0247456	0.0194952
0.045954	0.0285263	0.0245266	0.0195047
0.0494509	0.0281453	0.0245559	0.0193996
0.048114	0.0247556	0.0245109	0.0193575
0.0456791	0.0235353	0.0242	0.0194637
0.0437588	0.0242622	0.0242659	0.0194831
0.0397013	0.0248777	0.0245096	0.0194394
0.0333025	0.0252834	0.0246496	0.0192144
0.028304	0.0268318	0.0245353	0.0193747
0.0253312	0.0281526	0.0247394	0.0193864
0.022148	0.0280281	0.0248924	0.0194831
0.0185594	0.0279862	0.0245797	0.0195261
0.0166142	0.0258702	0.0244815	0.0196263
0.0165289	0.0255334	0.0245892	0.0196867
0.0173737	0.0254281	0.0245729	0.0197181
0.0173857	0.0233929	0.0245267	0.0196709
0.0166665	0.02301	0.0250667	0.0195276
0.0134973	0.0223648	0.0247705	0.0193717
0.0118395	0.0191199	0.0248896	0.0194384
0.0133883	0.0162874	0.0246702	0.0196382
0.0130058	0.0148698	0.0248359	0.0196133
0.0110526	0.013009	0.0248058	0.0197291
0.0100433	0.0137031	0.0248456	0.0197491
0.00819912	0.011077	0.024745	0.0196747
0.00501693	0.00895923	0.025061	0.0196034
0.00598765	0.00631056	0.0248148	0.0197347
0.00524141	0.00345843	0.0252208	0.0197333
0.00352777	0.000543696	0.0252931	0.0196224
0.00464989	-0.00280566	0.0252089	0.0197315
0.00425986	-0.00492455	0.0253152	0.0197017
0.00523289	-0.00817857	0.0249787	0.0197519
0.00625121	-0.0106929	0.0250957	0.0196409
0.00518166	-0.0132872	0.0251045	0.0197412
0.00332077	-0.0146498	0.0251541	0.0195356
0.0023266	-0.0154391	0.0251177	0.0196057
0.00284467	-0.0200982	0.0250654	0.0196588
0.00176008	-0.0249532	0.0250449	0.0199056
-0.00388721	-0.0248317	0.0250467	0.0198945
-0.00894659	-0.0267205	0.0248441	0.0198833
-0.0123334	-0.0298035	0.0249363	0.0198218
-0.0173388	-0.0314729	0.0249198	0.019924
-0.0196999	-0.0342834	0.0248638	0.0198598
-0.0241157	-0.0358522	0.0248479	0.0198394
-0.0258749	-0.0363313	0.0251221	0.0200418
-0.0292388	-0.0389927	0.0248426	0.0199462
-0.0280667	-0.0389401	0.0251329	0.0200366
-0.0278212	-0.0392408	0.0249053	0.0200525
-0.0292687	-0.0395632	0.0253138	0.0200261
-0.0298397	-0.0398832	0.024912	0.0198125
-0.0333898	-0.0413039	0.0250703	0.0198346
-0.0314511	-0.0428137	0.0252473	0.0197958
-0.0312692	-0.0437254	0.0250139	0.0199248
-0.0303271	-0.0470512	0.0250953	0.0199863
-0.0285709	-0.0484413	0.0252168	0.0199888
-0.0326636	-0.0470657	0.0251175	0.0198778
-0.0313596	-0.0471368	0.025019	0.0199178
-0.0313296	-0.0486271	0.0250411	0.019976
-0.0323271	-0.0486485	0.0250136	0.0200708
-0.0322816	-0.0483124	0.025081	0.0200509
-0.031436	-0.0506965	0.0251876	0.0199692
-0.0337168	-0.0515781	0.0254009	0.0201071
-0.0301882	-0.0525421	0.0251182	0.0200453
-0.0307046	-0.0540823	0.0252352	0.0200926
-0.0289194	-0.0528436	0.0248574	0.0202538
-0.0266619	-0.0539875	0.0248261	0.0202625
-0.0248518	-0.0540734	0.0250628	0.020219
-0.0234383	-0.056392	0.0247839	0.0202146
-0.0216102	-0.0577233	0.0248216	0.0200851
-0.0156578	-0.0560116	0.0247253	0.0200691
-0.0154019	-0.0555948	0.0249977	0.0201385
-0.0125635	-0.0554203	0.0251017	0.0200157
-0.0113945	-0.0537682	0.0248574	0.0198729
-0.0120115	-0.0525002	0.0247546	0.0197872
-0.00995485	-0.0505735	0.0247973	0.0197406
-0.00829111	-0.0488374	0.0247585	0.0198344
-0.00413069	-0.0468139	0.0247038	0.0195956
-0.00344831	-0.0460184	0.0250212	0.0197497
-0.0017789	-0.0440129	0.0247834	0.0197465
-0.000666547	-0.0430327	0.0249511	0.0197644
0.00542354	-0.0425542	0.0247282	0.01998
0.00749623	-0.0411357	0.024756	0.0200232
0.0107328	-0.0408346	0.0249351	0.019866
0.0109399	-0.0413312	0.0248955	0.0196907
0.00984771	-0.0416795	0.0249963	0.0196957
0.00896088	-0.0432355	0.0247366	0.0196453
0.00848745	-0.0432975	0.0250575	0.0197733
0.00795724	-0.0444532	0.0249917	0.0198549
0.00282841	-0.0474978	0.0251135	0.0196772
-0.0014062	-0.0491178	0.0250707	0.0197133
-0.00702177	-0.0509346	0.0248951	0.0195952
-0.0105017	-0.0529156	0.0246704	0.0198043
-0.0141107	-0.0557752	0.0246551	0.0196755
-0.0152256	-0.0613724	0.0245036	0.0195956
-0.0187304	-0.0651484	0.024303	0.0195793
-0.0211161	-0.0712195	0.0245929	0.0196899
-0.0196429	-0.0754817	0.0244404	0.019557
-0.018504	-0.0802607	0.0242431	0.0196639
-0.0166639	-0.0812195	0.0244071	0.0196301
-0.0195171	-0.0825069	0.024551	0.0196161
-0.0224307	-0.0844774	0.024598	0.0195528
-0.0237788	-0.0881334	0.0248673	0.0194596
-0.0227791	-0.089368	0.0245191	0.0192867
-0.021754	-0.0916315	0.0245824	0.0192565
-0.0189126	-0.092925	0.0243942	0.0191784
-0.0202235	-0.0942444	0.0245333	0.0193842
-0.0192656	-0.0933299	0.0246371	0.0193116
-0.0167708	-0.0916982	0.0243761	0.019453
-0.0180988	-0.0903499	0.0243449	0.0194547
-0.0157983	-0.0911034	0.0241976	0.0194852
-0.0145146	-0.0919695	0.02467	0.0193194
-0.0128448	-0.0912104	0.0246515	0.0192658
-0.0114945	-0.0893328	0.0246876	0.0195255
-0.0103071	-0.0884102	0.024518	0.0193274
-0.00842029	-0.0849279	0.0246431	0.0193849
-0.00769099	-0.0827661	0.0243276	0.0194223
-0.00999866	-0.0796671	0.0244131	0.0194347
-0.0130874	-0.0786478	0.0246481	0.0192284
-0.0137638	-0.076064	0.024646	0.0192413
-0.0114634	-0.0740629	0.0245351	0.0192385
-0.00844868	-0.0694387	0.0246552	0.0193617
-0.00599698	-0.0664302	0.0247127	0.0193628
-0.00269288	-0.0613695	0.0244154	0.0193125
-0.00267741	-0.0570183	0.0243738	0.019395
-0.00237645	-0.0531694	0.0240315	0.0193721
-0.00206804	-0.0508526	0.0240719	0.0193939
-0.00205224	-0.0488584	0.0243833	0.0194293
0.0017503	-0.0465089	0.0246398	0.0194895
0.00400475	-0.0429782	0.0243219	0.019545
0.00754704	-0.0401412	0.0242831	0.019592
0.00804107	-0.0370681	0.0245121	0.0195941
0.00974113	-0.0325306	0.0244083	0.019612
0.0102474	-0.0275176	0.024453	0.0196591
0.00961772	-0.0277056	0.024465	0.0194773
0.0122165	-0.0259308	0.0244648	0.0194739
0.0147373	-0.0239234	0.0245282	0.0194268
0.0183781	-0.0200398	0.0244867	0.019455
0.0234301	-0.0184012	0.0244931	0.0195014
0.024935	-0.0171403	0.024344	0.0193547
0.0239901	-0.0165458	0.0242866	0.0193386
0.0220404	-0.0162517	0.0242642	0.0194614
0.0203867	-0.0177897	0.0243455	0.0196179
0.0179155	-0.0202006	0.0244117	0.0195038
0.0194416	-0.0218768	0.0245222	0.0194379
0.0215242	-0.0235802	0.0244918	0.0195312
0.0225321	-0.0240103	0.0247009	0.0196731
0.0235878	-0.025685	0.0246772	0.0195067
0.0234448	-0.025996	0.0244229	0.0196688
0.0227883	-0.0267607	0.0245966	0.0195243
0.0256215	-0.0269667	0.0248702	0.0194092
0.0246334	-0.0302384	0.0249344	0.0195807
0.0273564	-0.032026	0.0248755	0.0194875
0.0282917	-0.0290852	0.0245361	0.0196216
0.0289615	-0.0325762	0.0246465	0.0196802
0.0257555	-0.0344312	0.0247248	0.0196841
0.0276377	-0.0385211	0.0249375	0.0196418
0.0328943	-0.0366015	0.0247527	0.0194776
0.0337116	-0.0327965	0.024684	0.0194075
0.0367726	-0.0315254	0.024866	0.0195805
0.0374107	-0.0259018	0.024755	0.0194798
0.0393217	-0.019812	0.0253807	0.0199316

## Sheet: FigS5.B PPC Mj
Coefficent High Beta	Coefficient Low Beta	Standard Deviation High Beta	Standard Deviation Low Beta
0.106995	0.174493	0.0528484	0.044841
0.0905493	0.185459	0.0544876	0.0425621
0.14743	0.215284	0.0531747	0.0401215
0.158612	0.246661	0.0525015	0.0401139
0.167738	0.231464	0.0496932	0.0404397
0.167696	0.220918	0.0486358	0.0392796
0.169935	0.206813	0.0484238	0.0392637
0.1824	0.197378	0.0479386	0.038903
0.195179	0.189231	0.0473083	0.03811
0.205866	0.185098	0.047015	0.0388374
0.21895	0.191429	0.0463707	0.0382973
0.234113	0.202718	0.0468066	0.0379546
0.241032	0.206461	0.0466776	0.0370623
0.246363	0.213361	0.0462862	0.0374759
0.253767	0.212651	0.0458504	0.0368147
0.263447	0.210029	0.0461909	0.0366363
0.274928	0.210336	0.045915	0.0366618
0.289785	0.218306	0.0455271	0.0368524
0.296782	0.226873	0.0452153	0.0364327
0.312244	0.236348	0.0456398	0.0359769
0.324442	0.245279	0.0461131	0.0357593
0.338341	0.257747	0.0457992	0.0358069
0.347607	0.270731	0.0448322	0.0341534
0.354657	0.285634	0.0439003	0.0338088
0.354717	0.299973	0.0425839	0.0337376
0.358536	0.312932	0.0419539	0.0331331
0.362535	0.327656	0.040813	0.0323861
0.365591	0.344065	0.0412567	0.0320003
0.367345	0.354991	0.0407753	0.0318185
0.367489	0.359306	0.0406427	0.0314405
0.36567	0.359038	0.0402564	0.0312885
0.362915	0.3602	0.0398568	0.0312907
0.358169	0.361191	0.0399215	0.0312954
0.354231	0.36467	0.0398781	0.0312561
0.350203	0.367445	0.040227	0.0308879
0.348144	0.369444	0.040185	0.0312247
0.34474	0.369099	0.0398232	0.0313148
0.339972	0.37159	0.0401082	0.0317593
0.332773	0.374062	0.0390578	0.0314782
0.330515	0.375327	0.0396487	0.0312149
0.325018	0.378415	0.0404111	0.0310584
0.32159	0.381109	0.0407542	0.0309668
0.321866	0.380424	0.0406125	0.0307051
0.325463	0.381065	0.0411774	0.0309495
0.325203	0.381444	0.0415717	0.0312004
0.325716	0.380994	0.041695	0.0307305
0.32469	0.382012	0.0417912	0.0309632
0.324946	0.383998	0.0423236	0.0312338
0.322861	0.382172	0.042318	0.0313595
0.324713	0.382656	0.0424165	0.0320424
0.330626	0.385902	0.0419955	0.0318481
0.336053	0.390484	0.0419756	0.0319472
0.339112	0.393082	0.0426398	0.0318566
0.339162	0.394803	0.0422716	0.0311639
0.339225	0.397152	0.0419232	0.0310951
0.337944	0.399714	0.0407567	0.0312733
0.344987	0.401382	0.0409091	0.0310441
0.346555	0.399239	0.0404116	0.0311938
0.348345	0.394664	0.040063	0.03132
0.350898	0.389154	0.0394511	0.0310726
0.356063	0.386924	0.0398276	0.0309143
0.359781	0.383923	0.0391988	0.0310383
0.36393	0.379634	0.0389438	0.0310112
0.369759	0.377737	0.0394323	0.0310249
0.373425	0.375986	0.0388438	0.0309818
0.384331	0.373356	0.0386853	0.0309214
0.39146	0.37135	0.0383505	0.0310471
0.396902	0.376567	0.0386622	0.0316615
0.402028	0.379025	0.0388954	0.0312953
0.40989	0.378944	0.0390612	0.0310902
0.417286	0.377393	0.0388296	0.0308713
0.421562	0.377639	0.0389271	0.0307636
0.432028	0.379257	0.0395538	0.0306935
0.438586	0.382057	0.0387299	0.0306474
0.446672	0.384884	0.0393059	0.0307972
0.448399	0.383155	0.0387101	0.0312716
0.456412	0.386031	0.0390639	0.031188
0.458893	0.391095	0.0389374	0.0312822
0.46178	0.397939	0.0391629	0.031412
0.464128	0.4011	0.038954	0.0314604
0.465781	0.405326	0.0379382	0.0308553
0.465486	0.408701	0.0378152	0.0307175
0.462899	0.409996	0.0375708	0.0305226
0.463743	0.412613	0.037913	0.0301137
0.458634	0.414383	0.0374238	0.029796
0.454086	0.414653	0.0367251	0.030227
0.452338	0.41226	0.0367386	0.0303898
0.449308	0.411675	0.0363358	0.0306536
0.443594	0.412042	0.036751	0.0305499
0.44081	0.410343	0.0366056	0.0303409
0.439957	0.406266	0.0373532	0.0305803
0.436684	0.402441	0.0369352	0.0305378
0.435383	0.397307	0.0374826	0.0303425
0.432702	0.392926	0.0381522	0.030061
0.430874	0.39381	0.0380257	0.0299418
0.429581	0.396636	0.0380889	0.0298792
0.431736	0.39684	0.0386795	0.0295575
0.431264	0.392786	0.0382353	0.0295302
0.431361	0.389883	0.0382395	0.0298839
0.433611	0.385467	0.038059	0.0299948
0.436176	0.383826	0.0381993	0.0302856
0.443812	0.383051	0.0382357	0.0305824
0.449058	0.382164	0.0383149	0.030487
0.456062	0.379698	0.0384231	0.0305241
0.461855	0.381196	0.0385459	0.0307136
0.469731	0.375411	0.0390757	0.0302648
0.477665	0.372573	0.039502	0.0304604
0.481954	0.371863	0.0394188	0.0309692
0.484868	0.372348	0.0388198	0.031048
0.486871	0.373532	0.0389225	0.0305798
0.484934	0.372897	0.0387844	0.0303957
0.481684	0.373872	0.0383325	0.0305525
0.479971	0.372821	0.0389526	0.0303017
0.47951	0.369969	0.0382173	0.0303371
0.475835	0.36482	0.0378679	0.0304794
0.471354	0.361086	0.0383571	0.0305568
0.474159	0.360689	0.0379974	0.0307817
0.47687	0.35893	0.0383577	0.030949
0.475353	0.356439	0.0379845	0.0306709
0.474377	0.352201	0.0380138	0.0305657
0.473188	0.347486	0.0381933	0.0309093
0.474417	0.342051	0.0383753	0.0312206
0.474208	0.342428	0.0385914	0.0311743
0.477488	0.335418	0.0379044	0.0309768
0.477447	0.334006	0.0383076	0.0303836
0.476659	0.329249	0.0378071	0.0300112
0.474031	0.325813	0.0377641	0.0302453
0.465436	0.323111	0.0378843	0.0303854
0.461811	0.321615	0.0377167	0.0305074
0.4598	0.320139	0.0380767	0.0308567
0.455014	0.319783	0.0381016	0.0303075
0.45048	0.317143	0.0382348	0.0304319
0.447593	0.317424	0.0389513	0.0306707
0.444622	0.316148	0.0389342	0.030291
0.438737	0.315749	0.0391067	0.0304015
0.430309	0.315258	0.0392751	0.030482
0.425415	0.317118	0.0394376	0.0309801
0.418103	0.320877	0.0385731	0.0307504
0.407724	0.3242	0.0385862	0.0301736
0.394497	0.327783	0.0382768	0.0304127
0.380718	0.332523	0.0384086	0.0306474
0.365548	0.332714	0.0385377	0.030347
0.349552	0.336619	0.0379484	0.0301495
0.337503	0.33996	0.0382423	0.0301388
0.330518	0.344272	0.0379455	0.0301367
0.322435	0.344093	0.0377842	0.030473
0.321792	0.345302	0.0382201	0.03018
0.321631	0.346351	0.0385672	0.030084
0.318851	0.348563	0.0391943	0.0304496
0.322732	0.348091	0.0387664	0.0302659
0.323876	0.353644	0.0394742	0.0301901
0.319401	0.358003	0.0395261	0.030033
0.314524	0.363825	0.0395275	0.0301742
0.316263	0.369624	0.0388426	0.0297825
0.3177	0.376129	0.0387347	0.0301762
0.311824	0.380106	0.0383555	0.0302978
0.307196	0.382703	0.0381597	0.0304976
0.307869	0.383155	0.038109	0.0303527
0.305102	0.385288	0.038622	0.0306179
0.301181	0.385868	0.0392152	0.030369
0.30322	0.384459	0.0387134	0.0304077
0.303433	0.383612	0.0380546	0.0301398
0.301584	0.384895	0.0384602	0.0305847
0.296802	0.38392	0.0386425	0.0307986
0.298986	0.384164	0.0392692	0.0305494
0.294816	0.383003	0.0390797	0.0305343
0.285287	0.38117	0.0392518	0.0300326
0.282285	0.378736	0.038853	0.0304344
0.2739	0.379498	0.0382354	0.0302255
0.265526	0.377738	0.0382366	0.0304218
0.262503	0.377121	0.0381039	0.0301236
0.258848	0.375972	0.0381087	0.0298398
0.250262	0.373084	0.0385795	0.0300608
0.24243	0.368851	0.0384317	0.0297461
0.239591	0.364503	0.0381529	0.0295556
0.238553	0.363778	0.0380273	0.0296015
0.23375	0.366719	0.038245	0.0299657
0.232398	0.368501	0.038492	0.0303273
0.234244	0.369894	0.0384178	0.0302531
0.231527	0.370175	0.0383316	0.0307495
0.230461	0.371539	0.0380406	0.03088
0.230423	0.370915	0.0377275	0.030671
0.23349	0.370917	0.0376119	0.0305421
0.234188	0.370126	0.0379331	0.0306354
0.239055	0.366315	0.0374605	0.0306484
0.242585	0.363815	0.0375653	0.0307658
0.244185	0.36209	0.0376054	0.0304263
0.246597	0.357409	0.038029	0.0308453
0.251757	0.352352	0.0385116	0.0310792
0.253034	0.341128	0.0380728	0.0305313
0.258048	0.33017	0.0380697	0.0303407
0.26366	0.321257	0.037855	0.030577
0.266643	0.313489	0.0390731	0.0303579
0.267009	0.306597	0.0383601	0.0305298
0.266777	0.297177	0.0375948	0.0304088
0.267635	0.285519	0.037805	0.030222
0.2641	0.275355	0.0385821	0.0297471
0.260433	0.263692	0.0376911	0.0299576
0.256809	0.259527	0.0382671	0.0298929
0.250882	0.255636	0.038753	0.0298595
0.241201	0.253309	0.0383922	0.0298185
0.230432	0.250241	0.0385894	0.0296377
0.223151	0.246622	0.0382728	0.030024
0.215537	0.243753	0.0383477	0.0301294
0.213361	0.238232	0.0382907	0.0301504
0.208061	0.234112	0.0389333	0.0303048
0.204703	0.231557	0.0388257	0.0305694
0.198976	0.230052	0.0386506	0.0307837
0.195253	0.229297	0.0387933	0.0308766
0.192433	0.229036	0.0387935	0.0309549
0.185883	0.225987	0.0386219	0.030847
0.180865	0.221971	0.0388266	0.0310133
0.174581	0.221099	0.0386273	0.0309029
0.16722	0.225046	0.038875	0.0306783
0.161902	0.228906	0.0391082	0.0306574
0.16366	0.227086	0.0389541	0.030713
0.160115	0.22556	0.0391141	0.0309122
0.157275	0.218613	0.0390907	0.0310459
0.14979	0.209941	0.0387401	0.0312181
0.145678	0.202801	0.0390569	0.0314571
0.14171	0.197818	0.0389525	0.0315412
0.134829	0.195298	0.0389469	0.0310736
0.124209	0.194249	0.0388841	0.0312798
0.110815	0.19512	0.0389621	0.0310023
0.100637	0.194955	0.0387375	0.0309727
0.0886394	0.195631	0.0387376	0.030642
0.0770002	0.19582	0.0387701	0.0306739
0.0698225	0.196323	0.038642	0.0307018
0.0618609	0.196831	0.0384952	0.0307703
0.0550736	0.200638	0.0382689	0.0309409
0.049349	0.201175	0.0380976	0.030928
0.0448863	0.198053	0.037835	0.0305416
0.0480359	0.190905	0.0377547	0.0305104
0.0479507	0.185551	0.0376965	0.0306331
0.0458547	0.184214	0.0375736	0.0307841
0.0449583	0.185154	0.0381222	0.0309185
0.0430348	0.184695	0.0384184	0.0310569
0.0471438	0.182306	0.0382623	0.0310827
0.0498935	0.179013	0.0381279	0.0305541
0.0474883	0.176523	0.0380652	0.0309674
0.0477676	0.176081	0.0380767	0.0312462
0.0532611	0.172922	0.0374977	0.0315511
0.0550028	0.169537	0.0386368	0.031567
0.0579288	0.165798	0.0388431	0.0310394
0.0605797	0.161488	0.0392583	0.0313091
0.0647971	0.15778	0.0394273	0.0312596
0.0653616	0.155516	0.0387718	0.0311663
0.0632634	0.154946	0.0389401	0.0311181
0.0613291	0.154795	0.0389659	0.0313785
0.0545226	0.153171	0.038798	0.0309954
0.0502315	0.152267	0.039159	0.0314143
0.0383755	0.152291	0.0390746	0.0321009
0.0269906	0.154304	0.039734	0.0319094
0.0148843	0.155432	0.0399966	0.0318336
0.00604418	0.152988	0.0396945	0.0321582
-0.00238217	0.151607	0.0393254	0.0322581
-0.011761	0.153464	0.0398479	0.0324146
-0.0216018	0.153833	0.0392499	0.0319096
-0.0282801	0.154852	0.0393806	0.0320306
-0.0331476	0.15108	0.0392444	0.0318223
-0.0405805	0.147676	0.0390716	0.0315663
-0.0441946	0.144261	0.0394671	0.0315823
-0.0484762	0.14143	0.0391563	0.031357
-0.0469086	0.135748	0.0389102	0.0312756
-0.052659	0.131379	0.0394826	0.0314695
-0.055807	0.123469	0.0395285	0.0312299
-0.0591262	0.115873	0.0393586	0.0310655
-0.0604154	0.106252	0.0391796	0.0311187
-0.0560854	0.1015	0.0397142	0.0312175
-0.054441	0.0951977	0.0401573	0.031349
-0.0511007	0.0876956	0.0403731	0.0318646
-0.043462	0.078461	0.0403992	0.0323024
-0.0419248	0.0676159	0.0405904	0.0322989
-0.0426139	0.0573088	0.0406096	0.0323449
-0.0395057	0.0475205	0.0406597	0.0323132
-0.0366465	0.039149	0.0405292	0.0321587
-0.0330934	0.0317944	0.0409744	0.0325366
-0.0273215	0.0209666	0.0412682	0.0327012
-0.0259175	0.0133798	0.0413161	0.0329623
-0.0264442	0.00938101	0.0417355	0.0321462
-0.0291591	0.00379186	0.0412174	0.0324591
-0.0324891	0.00162775	0.0405918	0.0323374
-0.040169	0.00040563	0.0401459	0.0320933
-0.0399437	-0.0019365	0.0405734	0.0320337
-0.041599	-0.000331523	0.040341	0.0318481
-0.0403477	0.000338958	0.0403407	0.0320893
-0.035546	-0.00159814	0.0402867	0.031755
-0.0385747	-0.00413323	0.0399755	0.0315508
-0.0412753	-0.00362832	0.0404539	0.0315514
-0.0411767	-0.00213238	0.0399988	0.0319195
-0.0449898	-0.00145675	0.0403258	0.0321028
-0.0408969	0.00134625	0.0397281	0.0327038
-0.0378575	0.00648147	0.0402366	0.0323896
-0.0357225	0.0124477	0.0395408	0.032533
-0.0373147	0.0147299	0.0399997	0.0321752
-0.0340203	0.0180211	0.0398742	0.0320264
-0.032572	0.0220431	0.0403306	0.0323183
-0.0279313	0.0267391	0.0399379	0.032435
-0.0263367	0.0253223	0.0403783	0.0326926
-0.0252019	0.0277213	0.0406565	0.0330248
-0.023182	0.026196	0.0410143	0.0331963
-0.0230756	0.026842	0.0413763	0.0332454
-0.0278588	0.0245876	0.0415898	0.0332176
-0.0293691	0.0206967	0.0417932	0.0337581
-0.0303779	0.0159969	0.041778	0.0335149
-0.034712	0.0158484	0.0421671	0.033196
-0.0326011	0.0166688	0.0426483	0.0335505
-0.0277302	0.0119602	0.0425467	0.0332562
-0.0264916	0.0102565	0.0427724	0.0332161
-0.0220646	0.00875777	0.0420381	0.0331384
-0.0208415	0.00730538	0.0425026	0.0334748
-0.0191349	0.00476271	0.0421629	0.0332474
-0.0194579	0.00201198	0.0430105	0.0330108
-0.0154674	4.70435e-05	0.043331	0.0331286
-0.0146038	-0.00172347	0.0437641	0.032672
-0.0158338	-0.00443041	0.0426978	0.0330857
-0.0219611	-0.0113465	0.0423801	0.0327888
-0.0202607	-0.0133482	0.0423543	0.0326511
-0.0187043	-0.0168774	0.0420365	0.0326869
-0.0211899	-0.0229176	0.0415835	0.0326997
-0.0220057	-0.029052	0.0415187	0.033329
-0.0206085	-0.0327034	0.0406961	0.0329681
-0.023019	-0.0384767	0.0412653	0.0329484
-0.0240987	-0.0422679	0.0414668	0.0329719
-0.0287611	-0.0492868	0.0409779	0.0326744
-0.0337611	-0.0584917	0.0410079	0.0327889
-0.0429002	-0.0591829	0.0412203	0.0329894
-0.0477871	-0.0617757	0.0412115	0.0333794
-0.0577978	-0.0635418	0.0413198	0.0336955
-0.0672849	-0.0661819	0.0409013	0.0332637
-0.0733652	-0.0679472	0.0409709	0.0331888
-0.0789299	-0.0714648	0.0409351	0.0330936
-0.0809124	-0.0725353	0.0413166	0.0334849
-0.0848963	-0.0762123	0.0418399	0.0331559
-0.0857109	-0.077681	0.0419129	0.0332232
-0.0855371	-0.0778938	0.0423167	0.0333675
-0.0938173	-0.0785051	0.0424241	0.033026
-0.0937296	-0.079208	0.0421715	0.0325603
-0.0927392	-0.0777334	0.0423226	0.0326721
-0.0892983	-0.0757316	0.0418814	0.0326326
-0.0826362	-0.0745655	0.041948	0.0324848
-0.0788099	-0.0678155	0.0416296	0.0321254
-0.0762492	-0.0670123	0.0414916	0.0314901
-0.071252	-0.0634727	0.0411108	0.0314683
-0.07088	-0.0569361	0.041377	0.0313723
-0.0696234	-0.0553311	0.0412579	0.031789
-0.072973	-0.0540863	0.0405092	0.0319711
-0.0711123	-0.0532335	0.0407585	0.032057
-0.0706915	-0.0507871	0.0408032	0.0322185
-0.0748195	-0.0525815	0.0412785	0.0319367
-0.0748958	-0.0525269	0.0419343	0.0317517
-0.0780125	-0.0554513	0.042318	0.0319818
-0.0824179	-0.0543578	0.0416232	0.0318209
-0.0933184	-0.0554033	0.0417377	0.031816
-0.101729	-0.0545109	0.041899	0.0322805
-0.10762	-0.0560808	0.0428001	0.0323351
-0.116309	-0.0579009	0.0424224	0.0324843
-0.122498	-0.0589546	0.0415854	0.0321761
-0.130514	-0.0595374	0.0416219	0.0324044
-0.142007	-0.0612668	0.0413537	0.0318782
-0.149982	-0.0658108	0.0413515	0.0323938
-0.157649	-0.0646449	0.0412347	0.0322484
-0.164476	-0.0660142	0.0412686	0.0326453
-0.167594	-0.0711509	0.0408252	0.0323754
-0.168233	-0.0759824	0.0403505	0.0320171
-0.167232	-0.0824289	0.0411038	0.0320308
-0.168564	-0.0896438	0.040774	0.0318928
-0.168021	-0.100542	0.0398297	0.0319839
-0.166286	-0.106741	0.0405373	0.0317685
-0.169221	-0.113715	0.0411651	0.0316803
-0.17193	-0.116116	0.0411207	0.0313905
-0.1732	-0.121432	0.040811	0.0309677
-0.167229	-0.123928	0.0404912	0.0303474
-0.165423	-0.126556	0.0408648	0.030538
-0.158024	-0.127816	0.040955	0.0307895
-0.150184	-0.131054	0.040398	0.0315107
-0.143048	-0.134201	0.0399011	0.0315618
-0.13387	-0.138402	0.039589	0.0314713
-0.125811	-0.138936	0.039682	0.0313335
-0.118467	-0.138167	0.0394165	0.031396
-0.114064	-0.139091	0.0395526	0.0309206
-0.109039	-0.138781	0.0398661	0.0309818
-0.10279	-0.136652	0.0408328	0.0308556
-0.100366	-0.133511	0.0402477	0.0310505
-0.101472	-0.13018	0.0408079	0.0311219
-0.0996616	-0.12624	0.0410415	0.0307911
-0.0980013	-0.11906	0.0405057	0.0312566
-0.0946305	-0.112711	0.0399098	0.0311503
-0.0898046	-0.10479	0.0401396	0.0308673
-0.0834597	-0.101592	0.0403427	0.0311481
-0.0759483	-0.102238	0.0405393	0.0315023
-0.0714716	-0.100874	0.0420235	0.0318024
-0.0636371	-0.102325	0.041931	0.0318748
-0.056043	-0.101946	0.0409712	0.0320597
-0.050768	-0.0992796	0.0409699	0.0319853
-0.049252	-0.0970285	0.0404332	0.0320335
-0.0495627	-0.0944625	0.0397812	0.0316147
-0.0523569	-0.0955548	0.039574	0.0312845
-0.0521842	-0.0986035	0.0399832	0.0314202
-0.053257	-0.10102	0.040354	0.0312043
-0.0513685	-0.105675	0.0402402	0.0317204
-0.0545029	-0.108802	0.0405315	0.0313285
-0.0538493	-0.114468	0.0401306	0.0317033
-0.0528811	-0.116696	0.0397533	0.031663
-0.0521619	-0.116794	0.0397999	0.0316595
-0.0537357	-0.117646	0.0398809	0.0313035
-0.0604425	-0.114827	0.0401167	0.0313604
-0.0682094	-0.113998	0.0404945	0.0314823
-0.0810298	-0.113009	0.0409461	0.0313985
-0.0918276	-0.106779	0.0403378	0.0313261
-0.101534	-0.102502	0.0407124	0.0313913
-0.112738	-0.0979769	0.040431	0.0319455
-0.125952	-0.0944523	0.0398629	0.0317622
-0.13895	-0.0901067	0.0401562	0.0319843
-0.151671	-0.0860427	0.0408823	0.0321344
-0.163921	-0.0849505	0.0404788	0.0321015
-0.169281	-0.084288	0.0401204	0.0322277
-0.176833	-0.0782054	0.040054	0.0325465
-0.183461	-0.0735439	0.0398688	0.0326704
-0.194918	-0.0679744	0.0405301	0.0324111
-0.198337	-0.0657762	0.0407551	0.0326023
-0.207562	-0.0633638	0.0405503	0.0328702
-0.209654	-0.0647598	0.0410727	0.0323087
-0.215512	-0.0653548	0.0398626	0.0320664
-0.218006	-0.0660268	0.0403635	0.0321897
-0.210423	-0.0691198	0.0403927	0.0322011
-0.203901	-0.0728341	0.0407951	0.0322922
-0.193713	-0.0731456	0.0409231	0.0317114
-0.188565	-0.0738055	0.0403644	0.0320152
-0.182628	-0.0757093	0.0406889	0.031759
-0.176157	-0.0777199	0.040199	0.0319267
-0.169268	-0.0805229	0.040204	0.0314698
-0.164227	-0.0847621	0.0402279	0.0313527
-0.15576	-0.0898626	0.0400751	0.0312273
-0.148925	-0.0922956	0.0401938	0.0311549
-0.14277	-0.0945948	0.0402499	0.0311685
-0.142005	-0.101059	0.0400337	0.0314915
-0.140995	-0.108114	0.040219	0.0315417
-0.140985	-0.111883	0.040531	0.0316708
-0.142798	-0.114089	0.0409617	0.031952
-0.142946	-0.11549	0.041077	0.0319072
-0.14403	-0.11482	0.0408276	0.0321672
-0.142969	-0.114922	0.0410083	0.0324192
-0.143247	-0.113718	0.0407616	0.0327082
-0.14891	-0.115578	0.0409589	0.0320436
-0.154369	-0.11377	0.0413436	0.0323675
-0.156592	-0.112279	0.0416187	0.0328649
-0.158852	-0.111644	0.0420469	0.0330028
-0.163104	-0.111533	0.0414366	0.0331895
-0.169677	-0.110988	0.041863	0.0330545
-0.175784	-0.108574	0.0415704	0.0333482
-0.184404	-0.107204	0.0405362	0.0330596
-0.197099	-0.103995	0.04024	0.0327632
-0.20605	-0.1006	0.0403849	0.0326513
-0.214723	-0.0953147	0.0406262	0.0322548
-0.220985	-0.0891567	0.0403291	0.0321435
-0.227069	-0.080946	0.0401661	0.0322116
-0.230118	-0.0751787	0.0407057	0.0321965
-0.234651	-0.0693795	0.0407823	0.032249
-0.233323	-0.0631627	0.0403988	0.0328448
-0.237339	-0.0591831	0.0408302	0.0330083
-0.243844	-0.0540762	0.0414091	0.0330056
-0.252792	-0.0489244	0.041184	0.0328979
-0.263129	-0.0424538	0.041264	0.0333449
-0.270086	-0.039213	0.0410214	0.033403
-0.279523	-0.0352432	0.0407673	0.0325289
-0.289327	-0.030167	0.0410428	0.0322923
-0.294277	-0.0250689	0.0408779	0.0329416
-0.299986	-0.0194797	0.0408994	0.0329277
-0.306515	-0.0153982	0.0412233	0.0330404
-0.310543	-0.0108841	0.0408419	0.0330597
-0.30917	-0.00685958	0.0408814	0.0330457
-0.305705	-0.00800174	0.0403774	0.0333961
-0.303265	-0.00883257	0.0407597	0.0333589
-0.302172	-0.00914348	0.0412323	0.033347
-0.298859	-0.0121449	0.0408088	0.0332967
-0.294836	-0.0160984	0.0403412	0.0335346
-0.288674	-0.0176371	0.0399012	0.033774
-0.282311	-0.0166786	0.039876	0.0335693
-0.276669	-0.0134159	0.0397303	0.033617
-0.266886	-0.0153098	0.0405623	0.0340107
-0.252941	-0.0192365	0.0406057	0.0339039
-0.242268	-0.0221875	0.0410751	0.0336308
-0.237044	-0.0254427	0.040673	0.0335448
-0.227743	-0.0313211	0.0407531	0.0330815
-0.216342	-0.0390613	0.0402238	0.0329947
-0.206124	-0.0474529	0.040388	0.0331052
-0.194532	-0.0491538	0.040855	0.0336941
-0.180048	-0.0536166	0.041475	0.0337072
-0.164871	-0.058153	0.0409074	0.0337672
-0.155442	-0.0655922	0.0405028	0.0333653
-0.152935	-0.0684434	0.0411109	0.0333546
-0.150114	-0.0724604	0.0413119	0.0331072
-0.14706	-0.0773383	0.040803	0.033138
-0.150656	-0.078282	0.0411566	0.0325426
-0.156814	-0.0802896	0.0404938	0.0331027
-0.163482	-0.0841201	0.040269	0.0331842
-0.174056	-0.0858775	0.0405249	0.0330179
-0.182338	-0.0913576	0.0401614	0.0330173
-0.193975	-0.0948244	0.0404064	0.0327321
-0.207211	-0.0966588	0.0407831	0.032712
-0.210934	-0.0962724	0.0404213	0.0325537
-0.215322	-0.0941864	0.0403045	0.0326605
-0.22636	-0.0916111	0.0408956	0.0334049
-0.234463	-0.0877332	0.0402068	0.0332189
-0.242592	-0.0803792	0.040197	0.0331358
-0.247743	-0.0826799	0.040525	0.033105
-0.254565	-0.079099	0.0408113	0.0324286
-0.260813	-0.0768561	0.0405877	0.0326399
-0.261974	-0.0713168	0.0402909	0.0330043
-0.262026	-0.0648449	0.0409974	0.0331652
-0.258172	-0.0600039	0.0405714	0.0333256
-0.250674	-0.0571658	0.0406059	0.033263
-0.24079	-0.0582254	0.0407227	0.0333867
-0.229763	-0.0568287	0.0402589	0.0333265
-0.222998	-0.0555889	0.0406064	0.033376
-0.214198	-0.0576416	0.0408378	0.0333522
-0.201337	-0.0546372	0.0410896	0.0332441
-0.190504	-0.0552695	0.0416416	0.0337218
-0.182783	-0.0546355	0.0409351	0.0342182
-0.182877	-0.0564358	0.0408489	0.0344292
-0.179916	-0.0595778	0.0416125	0.0340004
-0.17777	-0.0595443	0.0412537	0.0346231
-0.180504	-0.0598214	0.041495	0.034084
-0.184023	-0.0633707	0.0412143	0.0347996
-0.189426	-0.0634176	0.0415372	0.0345918
-0.195286	-0.0666133	0.0422835	0.0348605
-0.199404	-0.063935	0.0417948	0.0348447
-0.204609	-0.0594462	0.0415973	0.0347685
-0.207626	-0.057929	0.041514	0.034836
-0.21499	-0.057547	0.041124	0.0345319
-0.218054	-0.0520842	0.0418691	0.0347845
-0.22125	-0.0424256	0.0420924	0.0343314
-0.221631	-0.0373613	0.0419675	0.034413
-0.221754	-0.0359878	0.0421914	0.0348876
-0.226279	-0.0382927	0.0417586	0.0347554
-0.229516	-0.0428363	0.0416005	0.0346665
-0.230975	-0.0435098	0.041358	0.0344981
-0.232221	-0.0448935	0.0416296	0.0350547
-0.224696	-0.044517	0.0423554	0.0348444
-0.214619	-0.0402558	0.0430479	0.0347036
-0.20009	-0.0410186	0.0428723	0.0352565
-0.178922	-0.042111	0.041921	0.0348561
-0.156788	-0.0418025	0.0434044	0.0349701
-0.136742	-0.0433977	0.0430597	0.0354747
-0.123089	-0.0445567	0.043614	0.0356422
-0.109881	-0.0512514	0.0434364	0.0354406
-0.0968966	-0.0538961	0.04273	0.0361007
-0.0833788	-0.0543208	0.0426618	0.0358852
-0.0735605	-0.0529492	0.0422298	0.035347
-0.0701505	-0.0569401	0.041964	0.035223
-0.0697969	-0.0641119	0.0426805	0.0355135
-0.0690056	-0.0661439	0.0428891	0.0355641
-0.0626865	-0.0656001	0.0434935	0.0354725
-0.0545334	-0.0608523	0.0434322	0.035437
-0.0494522	-0.0551192	0.0417873	0.0352254
-0.0422369	-0.0489567	0.0423726	0.0357245
-0.0322339	-0.0459511	0.0425341	0.0358633
-0.0270619	-0.0445403	0.0424211	0.0361666
-0.0240027	-0.0480506	0.0419142	0.0365547
-0.0255396	-0.0486804	0.0427862	0.0364712
-0.0310896	-0.0458543	0.042843	0.0362375
-0.0349943	-0.0444259	0.0426385	0.0352277
-0.0391267	-0.0374701	0.0425576	0.0355528
-0.0408338	-0.0344915	0.0424904	0.0360387
-0.0455663	-0.0294248	0.0423498	0.0358473
-0.0512379	-0.0360953	0.043555	0.0356183
-0.0577204	-0.0436621	0.0441702	0.0351785
-0.0600233	-0.0501533	0.0438427	0.0355922
-0.0606628	-0.0491169	0.0436282	0.0353293
-0.0602017	-0.0511823	0.0432928	0.0356821
-0.0636117	-0.0520858	0.0436844	0.0354539
-0.0700079	-0.0516618	0.0434602	0.0356617
-0.0775735	-0.052394	0.0430558	0.0359441
-0.0833884	-0.0561199	0.0428451	0.0364186
-0.0921447	-0.064824	0.0432888	0.0373307
-0.101866	-0.0688628	0.0442993	0.0367378
-0.113716	-0.0703779	0.045028	0.0362135
-0.128549	-0.0736954	0.0443337	0.0361165
-0.135712	-0.0767163	0.0452606	0.036803
-0.139736	-0.0792162	0.0452803	0.035826
-0.149113	-0.0822455	0.0441849	0.0366273
-0.156889	-0.0907722	0.0447038	0.0367353
-0.160216	-0.0928751	0.0442009	0.037044
-0.161055	-0.0939052	0.0443478	0.0363441
-0.161269	-0.0900829	0.0444483	0.0367677
-0.161434	-0.0870867	0.0433493	0.0370607
-0.167471	-0.0839669	0.0439408	0.0366835
-0.173527	-0.0861527	0.0436308	0.036399
-0.174258	-0.0872021	0.0444169	0.0367019
-0.172117	-0.0902072	0.0438091	0.0365538
-0.169251	-0.0951095	0.0434948	0.0367075
-0.172154	-0.102472	0.043343	0.0367066
-0.180877	-0.109213	0.0428295	0.0364843
-0.18401	-0.109662	0.0430427	0.036484
-0.186756	-0.112178	0.0425378	0.0367558
-0.189361	-0.111041	0.0422128	0.0364167
-0.185435	-0.105645	0.0419865	0.0363128
-0.185183	-0.1031	0.042032	0.0359857
-0.19138	-0.102545	0.0423961	0.035962
-0.196985	-0.0993882	0.0422778	0.0354572
-0.201928	-0.0958637	0.0421112	0.0358375
-0.207454	-0.0955707	0.0426066	0.0362133
-0.218323	-0.0941679	0.0423886	0.0358344
-0.227026	-0.0904013	0.0432044	0.0359977
-0.230044	-0.0868071	0.043028	0.0356093
-0.231224	-0.0798307	0.0432991	0.0363345
-0.232489	-0.0753385	0.0437551	0.0366112
-0.235483	-0.0677426	0.0432138	0.0362722
-0.240352	-0.0619932	0.0426018	0.0361367
-0.245335	-0.0565546	0.0428313	0.0363101
-0.243374	-0.0490337	0.0426577	0.0367043
-0.237107	-0.0424256	0.0424028	0.0359763
-0.23588	-0.0336947	0.0422554	0.0350496
-0.232602	-0.0248826	0.0431141	0.0344749
-0.228819	-0.0200007	0.0426375	0.0342814
-0.226768	-0.0165188	0.0420434	0.0350241
-0.221994	-0.0131148	0.0420739	0.0348308
-0.215625	-0.0101562	0.0415113	0.035109
-0.205456	-0.0102795	0.0412988	0.0345896
-0.198638	-0.00861339	0.0413269	0.0349262
-0.19336	-0.00513416	0.0410116	0.0352317
-0.181593	-0.00644444	0.040834	0.035021
-0.168545	-0.0115044	0.0403268	0.0345568
-0.160596	-0.0206087	0.0408435	0.0352738
-0.147463	-0.0335436	0.0404742	0.0353735
-0.136747	-0.0415136	0.0407854	0.0347626
-0.129864	-0.0504458	0.0407043	0.0347134
-0.124447	-0.0537869	0.041225	0.0342525
-0.119778	-0.0549633	0.041503	0.034602
-0.114255	-0.053516	0.0421868	0.0342426
-0.108209	-0.0463537	0.0422575	0.0347074
-0.0973788	-0.0518537	0.0422896	0.0349241
-0.0878405	-0.0632629	0.0421944	0.0354932
-0.0861049	-0.0741786	0.0416317	0.0347644
-0.0838244	-0.0840534	0.0421533	0.0344254
-0.0730524	-0.0959067	0.0418572	0.0345584
-0.0827376	-0.0854806	0.0426321	0.0350673
-0.114188	-0.0521082	0.0436193	0.0355273
-0.108362	-0.00950836	0.0440165	0.0358546
-0.0786787	0.0581977	0.0466125	0.0383924
